# Supplementary material for: Dynamic BH3 profiling identifies pro-apoptotic drug combinations for the treatment of malignant pleural mesothelioma
Source: Nat Commun. 2023 May 20;14:2897. doi: 10.1038/s41467-023-38552-z (PMC10199949; doi:10.1038/s41467-023-38552-z)
Supplement: Supplementary file 4 — Supplementary Data file 1 [file 41467_2023_38552_MOESM4_ESM.xlsx]

## Sheet: MPSA
Data file S1 (1/13)	MPS:A															Cytochrome c +ve %
n1	Total cell #	Delta Priming %	Z-score		n2	Total cell #	Delta Priming %	Z-score		Mean	Total cell #	Delta Priming %	Z-score			DMSO
S63845/AZD8055	1889	24.3018	8.67922		S63845/AZD8055	1384	28.5358	10.1914		S63845/AZD8055	1636.5	26.4188	9.43529		Mean	91
S63845/GDC-0941	1586	24.208	8.64572		S63845/GDC-0941	1049	24.7296	8.83199		S63845/GDC-0941	1317.5	24.4688	8.73885		StDev	2.8
Navitoclax/S63845	1260	20.6207	7.36453		Navitoclax/S63845	1489	23.6202	8.4358		Navitoclax/S63845	1374.5	22.1205	7.90016		3xStDeV	8.5
S63845/Dactolisib	1949	15.975	5.70536		S63845/Dactolisib	1810	17.0996	6.10698		S63845/Dactolisib	1879.5	16.5373	5.90617		1.5xStDev	4.2
S63845/MK-2206	1617	10.989	3.92466		S63845/MK-2206	1246	19.5384	6.97801		S63845/MK-2206	1431.5	15.2637	5.45134
S63845/Crizotinib	1825	14.3116	5.11129		S63845/Crizotinib	1084	15.4741	5.52646		S63845/Crizotinib	1454.5	14.8929	5.31888			Hit
S63845/Gefitinib	1808	12.7539	4.55497		S63845/Gefitinib	2260	12.2942	4.39079		S63845/Gefitinib	2034	12.5241	4.47288			non-hit
S63845/Lapatinib	2010	12.7139	4.54069		S63845/Lapatinib	2126	12.3319	4.40425		S63845/Lapatinib	2068	12.5229	4.47247			non-hit
S63845/Paclitaxel	1953	11.9159	4.25567		S63845/Paclitaxel	1850	13.1214	4.68623		S63845/Paclitaxel	1901.5	12.5187	4.47095
AZD8055/GDC-0941	2932	12.9643	4.63012		AZD8055/GDC-0941	2152	11.092	3.96144		AZD8055/GDC-0941	2542	12.0282	4.29578
S63845/Trametinib	2247	10.0117	3.57562		S63845/Trametinib	2366	12.6071	4.50253		S63845/Trametinib	2306.5	11.3094	4.03907
Etop/S63845	1663	11.6674	4.16691		Etop/S63845	1758	10.8176	3.86344		Etop/S63845	1710.5	11.2425	4.01517
Navitoclax/AZD8055	1980	13.5146	4.82664		Navitoclax/AZD8055	2112	8.84401	3.15857		Navitoclax/AZD8055	2046	11.1793	3.99261
S63845/Everolimus	2135	10.847	3.87393		S63845/Everolimus	2226	11.3308	4.0467		S63845/Everolimus	2180.5	11.0889	3.96032
AZD8055/Trametinib	2737	9.64671	3.44525		AZD8055/Trametinib	3358	11.2284	4.01013		AZD8055/Trametinib	3047.5	10.4375	3.72769
S63845/Sunitinib	1966	10.2262	3.65221		S63845/Sunitinib	2393	10.1248	3.616		S63845/Sunitinib	2179.5	10.1755	3.6341
Docetaxel/S63845	2009	11.6112	4.14685		Docetaxel/S63845	2336	8.45163	3.01844		Docetaxel/S63845	2172.5	10.0314	3.58264
S63845/Erlotinib	2323	9.5947	3.42668		S63845/Erlotinib	2058	10.2448	3.65886		S63845/Erlotinib	2190.5	9.91975	3.54277
S63845/Ibrutinib	2563	8.8638	3.16564		S63845/Ibrutinib	2203	9.97447	3.56231		S63845/Ibrutinib	2383	9.41914	3.36398
S63845/Osimertinib	2695	8.73349	3.1191		S63845/Osimertinib	1656	10.0595	3.59268		S63845/Osimertinib	2175.5	9.39649	3.35589
AZD8055/MK-2206	2692	8.56925	3.06045		AZD8055/MK-2206	2676	9.97476	3.56241		AZD8055/MK-2206	2684	9.272	3.31143
AZD8055/Erlotinib	2533	8.76268	3.12953		AZD8055/Erlotinib	2618	9.47108	3.38253		AZD8055/Erlotinib	2575.5	9.11688	3.25603
S63845/LY2784544	2430	8.10919	2.89614		S63845/LY2784544	968	10.0887	3.6031		S63845/LY2784544	1699	9.09893	3.24962
S63845/Rescovitine	2047	8.97304	3.20466		S63845/Rescovitine	1931	8.85796	3.16356		S63845/Rescovitine	1989	8.9155	3.18411
S63845	2413	9.455	3.37679		S63845	2027	8.19131	2.92547		S63845	2220	8.82316	3.15113
Crizotinib/AZD8055	2305	10.8866	3.88807		Crizotinib/AZD8055	2829	6.4326	2.29736		Crizotinib/AZD8055	2567	8.65961	3.09272
Osimertinib/AZD8055	2613	6.5706	2.34664		Osimertinib/AZD8055	2933	10.4161	3.72005		Osimertinib/AZD8055	2773	8.49337	3.03335
S63845/Palbociclib	1778	7.97179	2.84707		S63845/Palbociclib	1807	8.72807	3.11717		S63845/Palbociclib	1792.5	8.34993	2.98212
AZD8055/Everolimus	3208	9.01378	3.21921		AZD8055/Everolimus	2675	7.27306	2.59752		AZD8055/Everolimus	2941.5	8.14342	2.90837
AZD8055/Dactolisib	3017	6.66046	2.37874		AZD8055/Dactolisib	2728	9.57749	3.42053		AZD8055/Dactolisib	2872.5	8.11898	2.89963
AZD8055/Paclitaxel	2430	6.56368	2.34417		AZD8055/Paclitaxel	2138	9.58213	3.42219		AZD8055/Paclitaxel	2284	8.0729	2.88318
AZD8055/Sunitinib	2740	9.05446	3.23373		AZD8055/Sunitinib	3104	7.02392	2.50854		AZD8055/Sunitinib	2922	8.03919	2.87114
S63845/Sorafenib	1850	5.21318	1.86185		S63845/Sorafenib	1642	10.3568	3.69887		S63845/Sorafenib	1746	7.78501	2.78036
AZD8055/Venetoclax	2790	5.89813	2.10648		AZD8055/Venetoclax	2617	9.47514	3.38398		AZD8055/Venetoclax	2703.5	7.68663	2.74523
S63845/Regorafenib	2022	7.36549	2.63053		S63845/Regorafenib	1984	7.94246	2.83659		S63845/Regorafenib	2003	7.65398	2.73356
AZD8055/Lapatinib	2672	8.44423	3.0158		AZD8055/Lapatinib	2982	6.01871	2.14954		AZD8055/Lapatinib	2827	7.23147	2.58267
AZD8055	2594	6.50315	2.32255		AZD8055	2624	7.73157	2.76128		AZD8055	2609	7.11736	2.54192
AZD8055/Gefitinib	2565	5.37645	1.92016		AZD8055/Gefitinib	2728	8.36168	2.98631		AZD8055/Gefitinib	2646.5	6.86907	2.45324
S63845/Venetoclax	2086	7.21672	2.5774		S63845/Venetoclax	2268	5.84553	2.08769		S63845/Venetoclax	2177	6.53112	2.33254
AZD8055/LY2784544	3007	4.15888	1.48532		AZD8055/LY2784544	2092	8.9022	3.17936		AZD8055/LY2784544	2549.5	6.53054	2.33234
Sorafenib/AZD8055	2728	6.06063	2.16451		Sorafenib/AZD8055	2774	6.96695	2.4882		Sorafenib/AZD8055	2751	6.51379	2.32635
Etop/AZD8055	2713	7.83126	2.79688		Etop/AZD8055	2765	4.75906	1.69967		Etop/AZD8055	2739	6.29516	2.24827
Navitoclax/GDC-0941	2364	6.02589	2.1521		Navitoclax/GDC-0941	2186	6.31099	2.25393		Navitoclax/GDC-0941	2275	6.16844	2.20302
Ibrutinib/AZD8055	3244	5.36975	1.91777		Ibrutinib/AZD8055	3503	6.14027	2.19295		Ibrutinib/AZD8055	3373.5	5.75501	2.05536
AZD8055/Regorafenib	3111	5.11744	1.82766		AZD8055/Regorafenib	2810	6.14506	2.19466		AZD8055/Regorafenib	2960.5	5.63125	2.01116
AZD8055/Rescovitine	2970	5.59828	1.99939		AZD8055/Rescovitine	3055	5.43234	1.94012		AZD8055/Rescovitine	3012.5	5.51531	1.96975
Navitoclax/Sorafenib	2394	6.12454	2.18733		Navitoclax/Sorafenib	1735	4.7815	1.70768		Navitoclax/Sorafenib	2064.5	5.45302	1.94751
GDC-0941/Dactolisib	2624	3.79725	1.35616		GDC-0941/Dactolisib	2738	6.0082	2.14579		GDC-0941/Dactolisib	2681	4.90273	1.75097
Trametinib/Dactolisib	3544	5.10019	1.82149		Trametinib/Dactolisib	3531	4.70197	1.67928		Trametinib/Dactolisib	3537.5	4.90108	1.75039
Docetaxel/AZD8055	3018	4.97566	1.77702		Docetaxel/AZD8055	2626	4.82501	1.72322		Docetaxel/AZD8055	2822	4.90034	1.75012
GDC-0941/Palbociclib	2108	6.79559	2.427		GDC-0941/Palbociclib	2715	2.86833	1.0244		GDC-0941/Palbociclib	2411.5	4.83196	1.7257
Navitoclax/Dactolisib	2336	3.17824	1.13509		Navitoclax/Dactolisib	2152	6.46844	2.31016		Navitoclax/Dactolisib	2244	4.82334	1.72262
Navitoclax/Trametinib	2744	4.59497	1.64106		Navitoclax/Trametinib	2934	4.79179	1.71135		Navitoclax/Trametinib	2839	4.69338	1.67621
AZD8055/Palbociclib	2498	5.28264	1.88666		AZD8055/Palbociclib	3111	3.35549	1.19839		AZD8055/Palbociclib	2804.5	4.31907	1.54252
Crizotinib/GDC-0941	1896	4.54789	1.62425		Crizotinib/GDC-0941	2290	3.51152	1.25412		Crizotinib/GDC-0941	2093	4.02971	1.43918
Everolimus/Dactolisib	2312	4.59311	1.6404		Everolimus/Dactolisib	2804	3.37239	1.20442		Everolimus/Dactolisib	2558	3.98275	1.42241
GDC-0941/Venetoclax	2318	2.70772	0.967041		GDC-0941/Venetoclax	2391	5.17505	1.84823		GDC-0941/Venetoclax	2354.5	3.94138	1.40764
Docetaxel/Regorafenib	2153	4.29746	1.53481		Docetaxel/Regorafenib	2378	3.50057	1.2502		Docetaxel/Regorafenib	2265.5	3.89901	1.39251
Osimertinib/GDC-0941	2809	2.61575	0.934198		Osimertinib/GDC-0941	2040	5.07617	1.81292		Osimertinib/GDC-0941	2424.5	3.84596	1.37356
Navitoclax/Crizotinib	2317	3.59693	1.28462		Navitoclax/Crizotinib	1861	4.0478	1.44564		Navitoclax/Crizotinib	2089	3.82236	1.36513
Osimertinib/Dactolisib	2635	3.89255	1.3902		Osimertinib/Dactolisib	2933	3.63022	1.29651		Osimertinib/Dactolisib	2784	3.76139	1.34335
Navitoclax/Gefitinib	2388	1.7593	0.62832		Navitoclax/Gefitinib	2623	5.71794	2.04212		Navitoclax/Gefitinib	2505.5	3.73862	1.33522
GDC-0941/Gefitinib	2360	4.85316	1.73327		GDC-0941/Gefitinib	2544	2.2886	0.817358		GDC-0941/Gefitinib	2452	3.57088	1.27531
Crizotinib/Gefitinib	2009	4.59273	1.64026		Crizotinib/Gefitinib	2506	2.51525	0.898303		Crizotinib/Gefitinib	2257.5	3.55399	1.26928
Docetaxel/MK-2206	2696	4.55158	1.62557		Docetaxel/MK-2206	2690	2.552	0.911429		Docetaxel/MK-2206	2693	3.55179	1.2685
Palbociclib/Regorafenib	2352	3.44625	1.2308		Palbociclib/Regorafenib	2820	3.62783	1.29565		Palbociclib/Regorafenib	2586	3.53704	1.26323
Navitoclax/MK-2206	2245	0.389528	0.139117		Navitoclax/MK-2206	2346	6.63594	2.36998		Navitoclax/MK-2206	2295.5	3.51273	1.25455
GDC-0941/Rescovitine	2668	2.65381	0.947788		GDC-0941/Rescovitine	2428	4.25342	1.51908		GDC-0941/Rescovitine	2548	3.45362	1.23343
Docetaxel/Crizotinib	2665	2.11185	0.754232		Docetaxel/Crizotinib	2227	4.63614	1.65576		Docetaxel/Crizotinib	2446	3.37399	1.205
Osimertinib/LY2784544	2800	3.10379	1.1085		Osimertinib/LY2784544	1894	3.63651	1.29875		Osimertinib/LY2784544	2347	3.37015	1.20362
Etoposide/Dactolisib	2649	2.54374	0.908478		Etoposide/Dactolisib	2218	4.14926	1.48188		Etoposide/Dactolisib	2433.5	3.3465	1.19518
Navitoclax/Osimertinib	2498	2.68422	0.95865		Navitoclax/Osimertinib	2552	4.00654	1.43091		Navitoclax/Osimertinib	2525	3.34538	1.19478
Regorafenib/Dactolisib	3136	2.55914	0.913977		Regorafenib/Dactolisib	2961	4.00315	1.4297		Regorafenib/Dactolisib	3048.5	3.28114	1.17184
Navitoclax/LY2784544	2073	2.64642	0.945149		Navitoclax/LY2784544	1283	3.83694	1.37034		Navitoclax/LY2784544	1678	3.24168	1.15774
Palbociclib/Dactolisib	2741	2.98334	1.06548		Palbociclib/Dactolisib	2372	3.48183	1.24351		Palbociclib/Dactolisib	2556.5	3.23259	1.1545
GDC-0941	3131	2.15892	0.771043		GDC-0941	2112	4.29947	1.53552		GDC-0941	2621.5	3.22919	1.15328
Docetaxel/Dactolisib	2717	3.18076	1.13599		Docetaxel/Dactolisib	2528	3.27551	1.16982		Docetaxel/Dactolisib	2622.5	3.22813	1.1529
Etop/Docetaxel	3008	2.69451	0.962326		Etop/Docetaxel	2962	3.70349	1.32268		Etop/Docetaxel	2985	3.199	1.1425
Gefitinib/Dactolisib	2420	2.84565	1.01631		Gefitinib/Dactolisib	3036	3.52163	1.25773		Gefitinib/Dactolisib	2728	3.18364	1.13702
Sorafenib/GDC-0941	2989	2.32446	0.830166		Sorafenib/GDC-0941	2592	3.86686	1.38102		Sorafenib/GDC-0941	2790.5	3.09566	1.10559
Sunitinib/Dactolisib	3338	3.22766	1.15273		Sunitinib/Dactolisib	3116	2.95285	1.05459		Sunitinib/Dactolisib	3227	3.09025	1.10366
MK-2206/Trametinib	3057	2.18595	0.780698		MK-2206/Trametinib	2934	3.94536	1.40906		MK-2206/Trametinib	2995.5	3.06566	1.09488
Sorafenib/Crizotinib	2619	4.11208	1.4686		Sorafenib/Crizotinib	2479	1.94314	0.69398		Sorafenib/Crizotinib	2549	3.02761	1.08129
GDC-0941/Trametinib	2574	2.50785	0.895661		GDC-0941/Trametinib	2707	3.51571	1.25561		GDC-0941/Trametinib	2640.5	3.01178	1.07564
LY2784544/Paclitaxel	2021	3.48131	1.24333		LY2784544/Paclitaxel	2565	2.52852	0.903043		LY2784544/Paclitaxel	2293	3.00492	1.07318
Navitoclax/Lapatinib	2205	4.78691	1.70961		Navitoclax/Lapatinib	2230	1.20361	0.429861		Navitoclax/Lapatinib	2217.5	2.99526	1.06974
Gefitinib/Regorafenib	2871	3.3986	1.21379		Gefitinib/Regorafenib	3555	2.54268	0.9081		Gefitinib/Regorafenib	3213	2.97064	1.06094
Trametinib/Everolimus	4103	1.68393	0.601403		Trametinib/Everolimus	3242	4.21323	1.50472		Trametinib/Everolimus	3672.5	2.94858	1.05306
Docetaxel/Navitoclax	2949	2.64225	0.943662		Docetaxel/Navitoclax	2393	3.21325	1.14759		Docetaxel/Navitoclax	2671	2.92775	1.04563
Crizotinib/LY2784544	2229	1.14731	0.409755		Crizotinib/LY2784544	1691	4.70702	1.68108		Crizotinib/LY2784544	1960	2.92717	1.04542
Paclitaxel/Dactolisib	3064	2.29225	0.818661		Paclitaxel/Dactolisib	2862	3.55219	1.26864		Paclitaxel/Dactolisib	2963	2.92222	1.04365
Gefitinib/Everolimus	3055	3.22617	1.1522		Gefitinib/Everolimus	2769	2.60563	0.930582		Gefitinib/Everolimus	2912	2.9159	1.04139
MK2206/Dactolisib	2834	1.85066	0.660949		MK2206/Dactolisib	2630	3.91257	1.39735		MK2206/Dactolisib	2732	2.88161	1.02915
Erlotinib/Everolimus	2606	2.12603	0.759298		Erlotinib/Everolimus	2768	3.58	1.27857		Erlotinib/Everolimus	2687	2.85302	1.01893
Navitoclax/Everolimus	2478	1.8259	0.652109		Navitoclax/Everolimus	2539	3.86636	1.38084		Navitoclax/Everolimus	2508.5	2.84613	1.01647
Etop/GDC-0941	2810	3.04547	1.08767		Etop/GDC-0941	1744	2.64422	0.944365		Etop/GDC-0941	2277	2.84485	1.01602
Ibrutinib/Dactolisib	3329	1.54697	0.552488		Ibrutinib/Dactolisib	2999	4.12402	1.47286		Ibrutinib/Dactolisib	3164	2.83549	1.01268
Docetaxel/Palbociclib	2057	3.50852	1.25304		Docetaxel/Palbociclib	1890	2.0402	0.728641		Docetaxel/Palbociclib	1973.5	2.77436	0.990842
Gefitinib/Palbociclib	2627	4.84903	1.7318		Gefitinib/Palbociclib	2912	0.663125	0.23683		Gefitinib/Palbociclib	2769.5	2.75608	0.984314
Etop/Navitoclax	2600	0.452827	0.161724		Etop/Navitoclax	2070	5.00611	1.7879		Etop/Navitoclax	2335	2.72947	0.974811
Navitoclax/Paclitaxel	2296	2.34818	0.838636		Navitoclax/Paclitaxel	2451	3.10525	1.10902		Navitoclax/Paclitaxel	2373.5	2.72672	0.973827
Navitoclax/Regorafenib	2304	1.47748	0.527671		Navitoclax/Regorafenib	1911	3.85512	1.37683		Navitoclax/Regorafenib	2107.5	2.6663	0.95225
Paclitaxel/Erlotinib	2303	2.81891	1.00675		Paclitaxel/Erlotinib	2528	2.43626	0.870094		Paclitaxel/Erlotinib	2415.5	2.62759	0.938424
Crizotinib/Lapatinib	2424	3.13267	1.11881		Crizotinib/Lapatinib	2946	2.0884	0.745857		Crizotinib/Lapatinib	2685	2.61053	0.932334
Venetoclax/Sunitinib	3056	1.48474	0.530265		Venetoclax/Sunitinib	3207	3.7242	1.33007		Venetoclax/Sunitinib	3131.5	2.60447	0.930168
GDC-0941/Regorafenib	2298	4.11594	1.46998		GDC-0941/Regorafenib	2936	1.08438	0.387278		GDC-0941/Regorafenib	2617	2.60016	0.928628
GDC-0941/Paclitaxel	2212	2.34684	0.838156		GDC-0941/Paclitaxel	2712	2.83812	1.01362		GDC-0941/Paclitaxel	2462	2.59248	0.925886
Navitoclax/Palbociclib	2180	2.02571	0.723468		Navitoclax/Palbociclib	1849	3.04971	1.08918		Navitoclax/Palbociclib	2014.5	2.53771	0.906326
Docetaxel/Everolimus	2356	0.593003	0.211787		Docetaxel/Everolimus	2151	4.45751	1.59197		Docetaxel/Everolimus	2253.5	2.52526	0.901877
Crizotinib/Everolimus	3251	1.3363	0.47725		Crizotinib/Everolimus	3000	3.71032	1.32511		Crizotinib/Everolimus	3125.5	2.52331	0.901182
Crizotinib/Venetoclax	2141	1.95194	0.69712		Crizotinib/Venetoclax	2533	3.07806	1.09931		Crizotinib/Venetoclax	2337	2.515	0.898213
Etop/Paclitaxel	2657	2.03617	0.727205		Etop/Paclitaxel	2356	2.94641	1.05229		Etop/Paclitaxel	2506.5	2.49129	0.889747
Ibrutinib/Crizotinib	3011	3.73101	1.3325		Ibrutinib/Crizotinib	2348	1.18384	0.422799		Ibrutinib/Crizotinib	2679.5	2.45742	0.877651
Gefitinib/Trametinib	3283	1.88898	0.674635		Gefitinib/Trametinib	3627	3.02307	1.07967		Gefitinib/Trametinib	3455	2.45602	0.877151
Docetaxel/Sorafenib	2630	3.89656	1.39163		Docetaxel/Sorafenib	2581	0.844985	0.30178		Docetaxel/Sorafenib	2605.5	2.37077	0.846705
Sunitinib/Trametinib	3390	1.21369	0.433461		Sunitinib/Trametinib	4069	3.50985	1.25352		Sunitinib/Trametinib	3729.5	2.36177	0.843489
Crizotinib	2617	1.52962	0.546291		Crizotinib	2306	3.17573	1.13419		Crizotinib	2461.5	2.35267	0.84024
Paclitaxel/Trametinib	2953	1.39495	0.498196		Paclitaxel/Trametinib	3579	3.27737	1.17049		Paclitaxel/Trametinib	3266	2.33616	0.834343
Trametinib	3175	2.7107	0.968106		Trametinib	3742	1.9594	0.699786		Trametinib	3458.5	2.33505	0.833946
MK-2206/Gefitinib	2249	2.6064	0.930856		MK-2206/Gefitinib	2745	2.06019	0.73578		MK-2206/Gefitinib	2497	2.33329	0.833318
Osimertinib/Gefitinib	2446	1.52875	0.545981		Osimertinib/Gefitinib	2625	3.09651	1.1059		Osimertinib/Gefitinib	2535.5	2.31263	0.825938
Venetoclax/Dactolisib	2709	1.773	0.633214		Venetoclax/Dactolisib	3057	2.71643	0.970154		Venetoclax/Dactolisib	2883	2.24471	0.801684
Navitoclax/Erlotinib	2441	1.51753	0.541974		Navitoclax/Erlotinib	2595	2.92683	1.0453		Navitoclax/Erlotinib	2518	2.22218	0.793635
Ibrutinib/MK-2206	3319	1.07329	0.383318		Ibrutinib/MK-2206	2853	3.36107	1.20038		Ibrutinib/MK-2206	3086	2.21718	0.79185
Paclitaxel/Rescovitine	2799	1.89254	0.675906		Paclitaxel/Rescovitine	3164	2.51795	0.899269		Paclitaxel/Rescovitine	2981.5	2.20525	0.787588
Sorafenib/Paclitaxel	3036	2.23	0.796429		Sorafenib/Paclitaxel	2690	2.15538	0.769779		Sorafenib/Paclitaxel	2863	2.19269	0.783104
Etoposide/Palbociclib	2161	1.99175	0.711338		Etoposide/Palbociclib	1771	2.35939	0.842638		Etoposide/Palbociclib	1966	2.17557	0.776988
GDC-0941/Lapatinib	2562	2.36482	0.844578		GDC-0941/Lapatinib	2987	1.97733	0.706188		GDC-0941/Lapatinib	2774.5	2.17107	0.775383
Docetaxel/Rescovitine	3035	1.60456	0.573056		Docetaxel/Rescovitine	2131	2.73536	0.976914		Docetaxel/Rescovitine	2583	2.16996	0.774985
Paclitaxel/Lapatinib	2389	2.58552	0.923401		Paclitaxel/Lapatinib	2722	1.732	0.618572		Paclitaxel/Lapatinib	2555.5	2.15876	0.770986
GDC-0941/Everolimus	2910	0.151577	0.0541345		GDC-0941/Everolimus	2599	4.11699	1.47035		GDC-0941/Everolimus	2754.5	2.13428	0.762244
GDC-0941/Sunitinib	2201	2.90314	1.03683		GDC-0941/Sunitinib	3157	1.35597	0.484274		GDC-0941/Sunitinib	2679	2.12955	0.760554
Ibrutinib/Everolimus	3192	1.51804	0.542156		Ibrutinib/Everolimus	2933	2.71597	0.96999		Ibrutinib/Everolimus	3062.5	2.117	0.756073
Sunitinib/Everolimus	3221	2.52481	0.901718		Sunitinib/Everolimus	2489	1.66282	0.593864		Sunitinib/Everolimus	2855	2.09381	0.747791
Venetoclax/Erlotinib	2324	1.11891	0.399609		Venetoclax/Erlotinib	3438	3.05362	1.09058		Venetoclax/Erlotinib	2881	2.08626	0.745094
Docetaxel/Venetoclax	2637	1.15245	0.411589		Docetaxel/Venetoclax	3066	3.00864	1.07452		Docetaxel/Venetoclax	2851.5	2.08055	0.743052
GDC-0941/LY2784544	2398	0.527406	0.188359		GDC-0941/LY2784544	1916	3.55012	1.2679		GDC-0941/LY2784544	2157	2.03876	0.728129
Crizotinib/MK-2206	1795	2.37852	0.849471		Crizotinib/MK-2206	2525	1.69774	0.606334		Crizotinib/MK-2206	2160	2.03813	0.727903
Etop/LY2784544	3056	0.820453	0.293019		Etop/LY2784544	1750	3.23826	1.15652		Etop/LY2784544	2403	2.02936	0.724771
LY2784544	3268	1.25762	0.44915		LY2784544	1558	2.79915	0.999696		LY2784544	2413	2.02838	0.724423
Ibrutinib/Trametinib	3386	2.60041	0.928716		Ibrutinib/Trametinib	3235	1.43947	0.514096		Ibrutinib/Trametinib	3310.5	2.01994	0.721406
Ibrutinib/GDC-0941	2972	0.966718	0.345257		Ibrutinib/GDC-0941	2123	3.06086	1.09317		Ibrutinib/GDC-0941	2547.5	2.01379	0.719211
Navitoclax/Rescovitine	1865	3.09577	1.10563		Navitoclax/Rescovitine	2322	0.927734	0.331334		Navitoclax/Rescovitine	2093.5	2.01175	0.718483
GDC-0941/Erlotinib	2230	1.60005	0.571447		GDC-0941/Erlotinib	2849	2.39619	0.855783		GDC-0941/Erlotinib	2539.5	1.99812	0.713615
Crizotinib/Erlotinib	2198	1.23227	0.440096		Crizotinib/Erlotinib	2670	2.73081	0.975289		Crizotinib/Erlotinib	2434	1.98154	0.707692
Docetaxel/Paclitaxel	2664	0.711234	0.254012		Docetaxel/Paclitaxel	3078	3.23876	1.1567		Docetaxel/Paclitaxel	2871	1.975	0.705356
GDC-0941/MK-2206	2328	3.45708	1.23467		GDC-0941/MK-2206	2742	0.479276	0.17117		GDC-0941/MK-2206	2535	1.96818	0.70292
Docetaxel/Trametinib	3566	1.50723	0.538295		Docetaxel/Trametinib	3083	2.38318	0.851136		Docetaxel/Trametinib	3324.5	1.9452	0.694715
Etoposide/Everolimus	2222	1.59801	0.570718		Etoposide/Everolimus	2583	2.25406	0.805021		Etoposide/Everolimus	2402.5	1.92603	0.687869
Navitoclax/Venetoclax	2524	1.07252	0.383044		Navitoclax/Venetoclax	1981	2.77379	0.990639		Navitoclax/Venetoclax	2252.5	1.92316	0.686841
Osimertinib/Trametinib	3172	2.52566	0.90202		Osimertinib/Trametinib	2834	1.30561	0.46629		Osimertinib/Trametinib	3003	1.91563	0.684155
MK2206/Everolimus	2044	2.98898	1.06749		MK2206/Everolimus	2423	0.824567	0.294488		MK2206/Everolimus	2233.5	1.90677	0.68099
Sorafenib	2768	0.633556	0.22627		Sorafenib	2618	3.16929	1.13189		Sorafenib	2693	1.90142	0.679079
Paclitaxel/Sunitinib	2715	1.05759	0.37771		Paclitaxel/Sunitinib	2386	2.72448	0.973027		Paclitaxel/Sunitinib	2550.5	1.89103	0.675368
Sorafenib/Dactolisib	3043	1.11641	0.398717		Sorafenib/Dactolisib	3238	2.61455	0.933768		Sorafenib/Dactolisib	3140.5	1.86548	0.666243
Erlotinib/Dactolisib	3184	1.41629	0.505817		Erlotinib/Dactolisib	3112	2.30187	0.822098		Erlotinib/Dactolisib	3148	1.85908	0.663958
Paclitaxel	2743	1.87202	0.668579		Paclitaxel	3447	1.84418	0.658635		Paclitaxel	3095	1.8581	0.663607
Everolimus	2722	0.463488	0.165532		Everolimus	2820	3.23457	1.1552		Everolimus	2771	1.84903	0.660367
Venetoclax/Lapatinib	2418	2.45464	0.876657		Venetoclax/Lapatinib	2913	1.19839	0.427995		Venetoclax/Lapatinib	2665.5	1.82651	0.652326
Ibrutinib/LY2784544	3401	0.392445	0.140159		Ibrutinib/LY2784544	1840	3.24666	1.15952		Ibrutinib/LY2784544	2620.5	1.81955	0.64984
Crizotinib/Paclitaxel	2028	1.82239	0.650853		Crizotinib/Paclitaxel	2470	1.81201	0.647146		Crizotinib/Paclitaxel	2249	1.8172	0.649
Lapatinib/Palbociclib	3113	-1.15899	-0.413925		Lapatinib/Palbociclib	1693	4.78073	1.7074		Lapatinib/Palbociclib	2403	1.81087	0.646739
Ibrutinib/Paclitaxel	2705	1.98639	0.709423		Ibrutinib/Paclitaxel	2743	1.59225	0.568662		Ibrutinib/Paclitaxel	2724	1.78932	0.639043
Ibrutinib/Venetoclax	3029	2.43837	0.870846		Ibrutinib/Venetoclax	3173	1.10637	0.395131		Ibrutinib/Venetoclax	3101	1.77237	0.632989
Paclitaxel/MK-2206	2444	3.41519	1.21971		Paclitaxel/MK-2206	2528	0.112533	0.0401904		Paclitaxel/MK-2206	2486	1.76386	0.62995
Sorafenib/Lapatinib	2525	2.53936	0.906914		Sorafenib/Lapatinib	2925	0.978852	0.34959		Sorafenib/Lapatinib	2725	1.75911	0.628252
LY2784544/MK-2206	1810	1.80652	0.645186		LY2784544/MK-2206	2532	1.68276	0.600984		LY2784544/MK-2206	2171	1.74464	0.623085
Palbociclib/Everolimus	2631	1.22031	0.435823		Palbociclib/Everolimus	2207	2.2552	0.805429		Palbociclib/Everolimus	2419	1.73775	0.620626
Paclitaxel/Everolimus	2454	0.927813	0.331362		Paclitaxel/Everolimus	2923	2.54619	0.909355		Paclitaxel/Everolimus	2688.5	1.737	0.620358
Osimertinib/Rescovitine	2798	1.07175	0.382767		Osimertinib/Rescovitine	2216	2.3434	0.836929		Osimertinib/Rescovitine	2507	1.70757	0.609848
Paclitaxel/Regorafenib	2830	1.62213	0.579333		Paclitaxel/Regorafenib	2644	1.79177	0.639919		Paclitaxel/Regorafenib	2737	1.70695	0.609626
LY2784544/Sunitinib	2112	1.66828	0.595815		LY2784544/Sunitinib	3085	1.72515	0.616126		LY2784544/Sunitinib	2598.5	1.69672	0.60597
Osimertinib/Venetoclax	2626	-1.31892	-0.471041		Osimertinib/Venetoclax	2547	4.70916	1.68184		Osimertinib/Venetoclax	2586.5	1.69512	0.6054
Sorafenib/LY2784544	2511	1.83941	0.656932		Sorafenib/LY2784544	1743	1.54482	0.551723		Sorafenib/LY2784544	2127	1.69212	0.604327
Etop/Lapatinib	2719	2.99228	1.06867		Etop/Lapatinib	2405	0.376341	0.134408		Etop/Lapatinib	2562	1.68431	0.601539
LY2784544/Venetoclax	1814	2.54626	0.90938		LY2784544/Venetoclax	2976	0.794703	0.283822		LY2784544/Venetoclax	2395	1.67048	0.596601
Docetaxel/LY2784544	3347	1.43378	0.512066		Docetaxel/LY2784544	1879	1.90609	0.680747		Docetaxel/LY2784544	2613	1.66994	0.596406
Erlotinib/Rescovitine	2440	0.586598	0.209499		Erlotinib/Rescovitine	3327	2.71821	0.970788		Erlotinib/Rescovitine	2883.5	1.6524	0.590144
Erlotinib/Sunitinib	3121	0.903922	0.322829		Erlotinib/Sunitinib	3222	2.39579	0.855638		Erlotinib/Sunitinib	3171.5	1.64985	0.589234
Venetoclax/Gefitinib	2806	-0.0839508	-0.0299824		Venetoclax/Gefitinib	2482	3.35557	1.19842		Venetoclax/Gefitinib	2644	1.63581	0.584218
Etop/Venetoclax	2487	0.96435	0.344411		Etop/Venetoclax	2391	2.30179	0.822068		Etop/Venetoclax	2439	1.63307	0.583239
Erlotinib/Regorafenib	2924	0.792302	0.282965		Erlotinib/Regorafenib	3029	2.46414	0.88005		Erlotinib/Regorafenib	2976.5	1.62822	0.581507
Etop/Gefitinib	2913	1.8647	0.665965		Etop/Gefitinib	2867	1.38211	0.49361		Etop/Gefitinib	2890	1.62341	0.579788
Venetoclax/Regorafenib	2605	0.175216	0.0625773		Venetoclax/Regorafenib	2598	3.06936	1.0962		Venetoclax/Regorafenib	2601.5	1.62229	0.579389
Osimertinib/MK-2206	3037	1.53408	0.547886		Osimertinib/MK-2206	2860	1.6434	0.586928		Osimertinib/MK-2206	2948.5	1.58874	0.567407
Ibrutinib/Gefitinib	3183	1.29717	0.463277		Ibrutinib/Gefitinib	3285	1.83193	0.654262		Ibrutinib/Gefitinib	3234	1.56455	0.55877
Docetaxel/GDC-0941	2976	2.2485	0.803037		Docetaxel/GDC-0941	2293	0.761283	0.271887		Docetaxel/GDC-0941	2634.5	1.50489	0.537462
Ibrutinib/Rescovitine	2968	0.474682	0.169529		Ibrutinib/Rescovitine	2304	2.51754	0.899122		Ibrutinib/Rescovitine	2636	1.49611	0.534326
Etop/MK-2206	2563	0.957537	0.341977		Etop/MK-2206	2484	1.99115	0.711123		Etop/MK-2206	2523.5	1.47434	0.52655
LY2784544/Lapatinib	1822	1.18052	0.421613		LY2784544/Lapatinib	3219	1.73343	0.619082		LY2784544/Lapatinib	2520.5	1.45697	0.520347
Ibrutinib	2963	1.01313	0.361833		Ibrutinib	2593	1.866	0.66643		Ibrutinib	2778	1.43957	0.514131
Crizotinib/Trametinib	2928	0.580151	0.207197		Crizotinib/Trametinib	3281	2.28326	0.815449		Crizotinib/Trametinib	3104.5	1.4317	0.511323
Sorafenib/Regorafenib	3297	0.243394	0.0869265		Sorafenib/Regorafenib	3091	2.60494	0.930337		Sorafenib/Regorafenib	3194	1.42417	0.508632
Lapatinib	2552	0.760996	0.271784		Lapatinib	2685	2.07497	0.741061		Lapatinib	2618.5	1.41798	0.506422
Docetaxel/Gefitinib	3302	0.42445	0.151589		Docetaxel/Gefitinib	3226	2.40403	0.858583		Docetaxel/Gefitinib	3264	1.41424	0.505086
Trametinib/Rescovitine	4174	0.571134	0.203977		Trametinib/Rescovitine	3650	2.23667	0.798809		Trametinib/Rescovitine	3912	1.4039	0.501393
Navitoclax/Ibrutinib	2249	1.48411	0.530038		Navitoclax/Ibrutinib	2805	1.26707	0.452525		Navitoclax/Ibrutinib	2527	1.37559	0.491282
MK2206/Regorafenib	1757	0.732021	0.261436		MK2206/Regorafenib	2547	2.00461	0.715931		MK2206/Regorafenib	2152	1.36831	0.488684
Docetaxel/Erlotinib	2686	1.44726	0.51688		Docetaxel/Erlotinib	2585	1.28157	0.457703		Docetaxel/Erlotinib	2635.5	1.36442	0.487292
Sorafenib/Everolimus	3590	0.624502	0.223036		Sorafenib/Everolimus	3507	2.0915	0.746966		Sorafenib/Everolimus	3548.5	1.358	0.485001
MK-2206/Erlotinib	2716	1.58851	0.567327		MK-2206/Erlotinib	2918	1.12007	0.400025		MK-2206/Erlotinib	2817	1.35429	0.483676
Sorafenib/Palbociclib	2434	2.78564	0.994871		Sorafenib/Palbociclib	2985	-0.12098	-0.043207		Sorafenib/Palbociclib	2709.5	1.33233	0.475832
Crizotinib/Palbociclib	2777	1.06022	0.37865		Crizotinib/Palbociclib	2684	1.58537	0.566203		Crizotinib/Palbociclib	2730.5	1.32279	0.472427
Ibrutinib/Sunitinib	3442	1.93013	0.689331		Ibrutinib/Sunitinib	3697	0.699507	0.249824		Ibrutinib/Sunitinib	3569.5	1.31482	0.469577
Osimertinib/Lapatinib	2098	2.4727	0.883107		Osimertinib/Lapatinib	2443	0.140096	0.0500344		Osimertinib/Lapatinib	2270.5	1.3064	0.466571
Osimertinib/Regorafenib	2563	0.409666	0.146309		Osimertinib/Regorafenib	2098	2.19276	0.783129		Osimertinib/Regorafenib	2330.5	1.30121	0.464719
Venetoclax	2820	1.62453	0.580191		Venetoclax	2123	0.931906	0.332824		Venetoclax	2471.5	1.27822	0.456507
Etop/Trametinib	3442	1.43663	0.513082		Etop/Trametinib	3203	1.10083	0.393152		Etop/Trametinib	3322.5	1.26873	0.453117
Docetaxel	2962	0.566776	0.20242		Docetaxel	2413	1.92386	0.687095		Docetaxel	2687.5	1.24532	0.444757
Paclitaxel/Gefitinib	2230	2.03358	0.726278		Paclitaxel/Gefitinib	2870	0.454014	0.162148		Paclitaxel/Gefitinib	2550	1.2438	0.444213
Sorafenib/Sunitinib	2640	0.616126	0.220045		Sorafenib/Sunitinib	3013	1.86755	0.666984		Sorafenib/Sunitinib	2826.5	1.24184	0.443514
Sorafenib/Gefitinib	2529	1.49282	0.533149		Sorafenib/Gefitinib	3330	0.983118	0.351114		Sorafenib/Gefitinib	2929.5	1.23797	0.442131
Etoposide/Regorafenib	2336	1.65052	0.589471		Etoposide/Regorafenib	2238	0.761194	0.271855		Etoposide/Regorafenib	2287	1.20586	0.430663
Venetoclax/Everolimus	2487	1.02575	0.36634		Venetoclax/Everolimus	2502	1.38592	0.49497		Venetoclax/Everolimus	2494.5	1.20583	0.430655
Regorafenib/Everolimus	3285	1.06088	0.378885		Regorafenib/Everolimus	2524	1.3282	0.474356		Regorafenib/Everolimus	2904.5	1.19454	0.426621
Venetoclax/Trametinib	3109	2.14285	0.765305		Venetoclax/Trametinib	3736	0.243605	0.0870016		Venetoclax/Trametinib	3422.5	1.19323	0.426153
Navitoclax	2532	0.208977	0.0746347		Navitoclax	2383	2.1596	0.771287		Navitoclax	2457.5	1.18429	0.422961
Ibrutinib/Regorafenib	3067	2.02914	0.724693		Ibrutinib/Regorafenib	2914	0.333359	0.119057		Ibrutinib/Regorafenib	2990.5	1.18125	0.421875
Sunitinib	3075	0.747994	0.267141		Sunitinib	3093	1.60194	0.572122		Sunitinib	3084	1.17497	0.419632
Lapatinib/Rescovitine	3032	0.283454	0.101234		Lapatinib/Rescovitine	2971	2.05517	0.73399		Lapatinib/Rescovitine	3001.5	1.16931	0.417612
LY2784554/Rescovitine	2873	1.69525	0.605447		LY2784554/Rescovitine	3645	0.626797	0.223856		LY2784554/Rescovitine	3259	1.16102	0.414652
Paclitaxel/Palbociclib	3100	0.0203327	0.00726166		Paclitaxel/Palbociclib	2166	2.28919	0.817568		Paclitaxel/Palbociclib	2633	1.15476	0.412415
Osimertinib/Crizotinib	2881	1.42812	0.510044		Osimertinib/Crizotinib	1947	0.8648	0.308857		Osimertinib/Crizotinib	2414	1.14646	0.40945
LY2784544/Erlotinib	2064	1.93551	0.691255		LY2784544/Erlotinib	3042	0.336858	0.120307		LY2784544/Erlotinib	2553	1.13619	0.405781
Erlotinib/Gefitinib	3680	0.645426	0.230509		Erlotinib/Gefitinib	2986	1.62569	0.580604		Erlotinib/Gefitinib	3333	1.13556	0.405556
Rescovitine/Dactolisib	3027	0.464839	0.166014		Rescovitine/Dactolisib	2739	1.79325	0.640448		Rescovitine/Dactolisib	2883	1.12905	0.403231
Docetaxel/Sunitinib	3010	1.00939	0.360495		Docetaxel/Sunitinib	3423	1.24301	0.443932		Docetaxel/Sunitinib	3216.5	1.1262	0.402213
Erlotinib/Trametinib	3115	1.30506	0.466094		Erlotinib/Trametinib	3823	0.943022	0.336794		Erlotinib/Trametinib	3469	1.12404	0.401444
LY2784554/Regorafenib	3259	-0.947729	-0.338475		LY2784554/Regorafenib	2712	3.12511	1.11611		LY2784554/Regorafenib	2985.5	1.08869	0.388818
Docetaxel/Osimertinib	3167	0.0665575	0.0237705		Docetaxel/Osimertinib	2656	2.10836	0.752986		Docetaxel/Osimertinib	2911.5	1.08746	0.388378
LY2784554/Dactolisib	3274	1.04436	0.372985		LY2784554/Dactolisib	2995	1.1292	0.403286		LY2784554/Dactolisib	3134.5	1.08678	0.388135
Crizotinib/Dactolisib	2809	1.22787	0.438526		Crizotinib/Dactolisib	2399	0.828632	0.29594		Crizotinib/Dactolisib	2604	1.02825	0.367233
Sorafenib/Osimertinib	2190	0.795564	0.28413		Sorafenib/Osimertinib	2287	1.25747	0.449095		Sorafenib/Osimertinib	2238.5	1.02652	0.366613
Etop/Ibrutinib	3118	-0.141451	-0.0505181		Etop/Ibrutinib	2849	2.18429	0.780104		Etop/Ibrutinib	2983.5	1.02142	0.364793
Gefitinib/Sunitinib	3331	1.44377	0.515632		Gefitinib/Sunitinib	3548	0.591039	0.211085		Gefitinib/Sunitinib	3439.5	1.0174	0.363359
Osimertinib/Palitaxel	2515	1.13645	0.405877		Osimertinib/Palitaxel	2436	0.894886	0.319602		Osimertinib/Palitaxel	2475.5	1.01567	0.362739
Erlotinib/Lapatinib	2049	1.21182	0.432792		Erlotinib/Lapatinib	2937	0.818523	0.29233		Erlotinib/Lapatinib	2493	1.01517	0.362561
Sunitinib/Palbociclib	3205	1.39588	0.498528		Sunitinib/Palbociclib	3133	0.614725	0.219545		Sunitinib/Palbociclib	3169	1.0053	0.359036
Etop/Sunitinib	2800	0.68311	0.243968		Etop/Sunitinib	2936	1.31162	0.468436		Etop/Sunitinib	2868	0.997365	0.356202
Crizotinib/Sunitinib	2020	2.27438	0.812277		Crizotinib/Sunitinib	3377	-0.306268	-0.109381		Crizotinib/Sunitinib	2698.5	0.984054	0.351448
Trametinib/Regorafenib	4092	0.831651	0.297018		Trametinib/Regorafenib	3764	1.08831	0.388683		Trametinib/Regorafenib	3928	0.959981	0.34285
Sorafenib/Venetoclax	2625	1.44706	0.516808		Sorafenib/Venetoclax	2815	0.468401	0.167286		Sorafenib/Venetoclax	2720	0.957732	0.342047
Rescovitine/Everolimus	3006	-0.122588	-0.0437815		Rescovitine/Everolimus	2528	2.00331	0.715468		Rescovitine/Everolimus	2767	0.940361	0.335843
Sorafenib/Rescovitine	3336	1.40314	0.50112		Sorafenib/Rescovitine	3422	0.425666	0.152023		Sorafenib/Rescovitine	3379	0.914401	0.326572
Osimertinib/Everolimus	2452	1.26668	0.452385		Osimertinib/Everolimus	3089	0.547404	0.195501		Osimertinib/Everolimus	2770.5	0.907041	0.323943
Docetaxel/Lapatinib	2835	1.26191	0.450683		Docetaxel/Lapatinib	2668	0.489261	0.174736		Docetaxel/Lapatinib	2751.5	0.875587	0.31271
Osimertinib/Sunitinib	2682	0.938528	0.335189		Osimertinib/Sunitinib	3003	0.742353	0.265126		Osimertinib/Sunitinib	2842.5	0.84044	0.300157
Ibrutinib/Sorafenib	2843	0.829678	0.296314		Ibrutinib/Sorafenib	2301	0.837175	0.298991		Ibrutinib/Sorafenib	2572	0.833427	0.297652
Lapatinib/Everolimus	3516	0.11527	0.0411677		Lapatinib/Everolimus	3065	1.53451	0.548039		Lapatinib/Everolimus	3290.5	0.824889	0.294603
Etop/Crizotinib	2471	0.867137	0.309692		Etop/Crizotinib	2041	0.733829	0.262082		Etop/Crizotinib	2256	0.800483	0.285887
Sorafenib/MK-2206	2774	-0.0568478	-0.0203028		Sorafenib/MK-2206	2888	1.62141	0.579075		Sorafenib/MK-2206	2831	0.782281	0.279386
Dactolisib	2945	0.584475	0.208741		Dactolisib	3065	0.951382	0.339779		Dactolisib	3005	0.767928	0.27426
Etop/Osimertinib	2830	0.0861789	0.0307782		Etop/Osimertinib	2667	1.44412	0.515758		Etop/Osimertinib	2748.5	0.76515	0.273268
Sunitinib/Rescovitine	2483	1.67953	0.599834		Sunitinib/Rescovitine	3242	-0.166808	-0.0595744		Sunitinib/Rescovitine	2862.5	0.756363	0.27013
Ibrutinib/Osimertinib	2920	0.0653632	0.023344		Ibrutinib/Osimertinib	3033	1.41628	0.505814		Ibrutinib/Osimertinib	2976.5	0.740821	0.264579
MK-2206	2820	0.0304706	0.0108824		MK-2206	2745	1.28675	0.459554		MK-2206	2782.5	0.658611	0.235218
Crizotinib/Rescovitine	2308	0.750726	0.268116		Crizotinib/Rescovitine	3043	0.565748	0.202053		Crizotinib/Rescovitine	2675.5	0.658237	0.235085
LY2784554/Everolimus	2830	0.598653	0.213805		LY2784554/Everolimus	3202	0.709156	0.25327		LY2784554/Everolimus	3016	0.653904	0.233537
Lapatinib/Trametinib	3479	1.44221	0.515076		Lapatinib/Trametinib	3751	-0.144702	-0.0516794		Lapatinib/Trametinib	3615	0.648755	0.231698
Ibrutinib/Palbociclib	2928	0.309335	0.110477		Ibrutinib/Palbociclib	2525	0.91561	0.327003		Ibrutinib/Palbociclib	2726.5	0.612472	0.21874
Paclitaxel/Venetoclax	2335	-1.08331	-0.386898		Paclitaxel/Venetoclax	2803	2.2525	0.804466		Paclitaxel/Venetoclax	2569	0.584595	0.208784
MK2206/Rescovitine	2648	1.50744	0.538373		MK2206/Rescovitine	2684	-0.435232	-0.15544		MK2206/Rescovitine	2666	0.536106	0.191466
Etop	2719	-0.736722	-0.263115		Etop	2621	1.79696	0.64177		Etop	2670	0.530118	0.189328
Etop/Sorafenib	2392	1.0902	0.389358		Etop/Sorafenib	2083	-0.0347701	-0.0124179		Etop/Sorafenib	2237.5	0.527716	0.18847
Trametinib/Palbociclib	3795	-0.214962	-0.0767721		Trametinib/Palbociclib	3222	1.22186	0.436379		Trametinib/Palbociclib	3508.5	0.50345	0.179804
MK-2206/Lapatinib	2556	1.24503	0.444652		MK-2206/Lapatinib	2318	-0.293127	-0.104688		MK-2206/Lapatinib	2437	0.475949	0.169982
Crizotinib/Regorafenib	3036	1.32458	0.473065		Crizotinib/Regorafenib	3136	-0.401982	-0.143565		Crizotinib/Regorafenib	3086	0.4613	0.16475
Gefitinib	3097	-0.0551854	-0.0197091		Gefitinib	2726	0.881827	0.314938		Gefitinib	2911.5	0.413321	0.147614
MK2206/Palbociclib	2537	-0.898979	-0.321064		MK2206/Palbociclib	2256	1.72503	0.616081		MK2206/Palbociclib	2396.5	0.413024	0.147508
Docetaxel/Ibrutinib	3279	0.654845	0.233873		Docetaxel/Ibrutinib	3612	0.124781	0.0445646		Docetaxel/Ibrutinib	3445.5	0.389813	0.139219
Sunitinib/Regorafenib	3359	0.485196	0.173284		Sunitinib/Regorafenib	3215	0.275211	0.0982898		Sunitinib/Regorafenib	3287	0.380204	0.135787
Navitoclax/Sunitinib	2530	0.249799	0.0892139		Navitoclax/Sunitinib	3173	0.497469	0.177667		Navitoclax/Sunitinib	2851.5	0.373634	0.133441
Etoposide/Rescovitine	2311	0.953094	0.340391		Etoposide/Rescovitine	2053	-0.267161	-0.0954148		Etoposide/Rescovitine	2182	0.342966	0.122488
Gefitinib/Rescovitine	2647	0.113816	0.0406487		Gefitinib/Rescovitine	2796	0.538592	0.192354		Gefitinib/Rescovitine	2721.5	0.326204	0.116502
LY2784544/Trametinib	2470	1.08141	0.386219		LY2784544/Trametinib	3624	-0.450688	-0.16096		LY2784544/Trametinib	3047	0.315363	0.11263
Etop/Erlotinib	2551	-0.58925	-0.210447		Etop/Erlotinib	2767	1.20861	0.431645		Etop/Erlotinib	2659	0.309678	0.110599
Osimertinib	2840	-0.453043	-0.161801		Osimertinib	2685	1.06861	0.381648		Osimertinib	2762.5	0.307785	0.109923
Palbociclib/Rescovitine	2625	1.36222	0.486506		Palbociclib/Rescovitine	2920	-0.751209	-0.268289		Palbociclib/Rescovitine	2772.5	0.305504	0.109109
Gefitinib/Lapatinib	2808	1.92972	0.689186		Gefitinib/Lapatinib	3518	-1.38047	-0.493023		Gefitinib/Lapatinib	3163	0.274627	0.0980811
Venetoclax/Palbociclib	2422	-0.313217	-0.111863		Venetoclax/Palbociclib	2301	0.81841	0.292289		Venetoclax/Palbociclib	2361.5	0.252596	0.090213
Lapatinib/Dactolisib	3659	-0.79247	-0.283025		Lapatinib/Dactolisib	3461	1.27717	0.456131		Lapatinib/Dactolisib	3560	0.242348	0.0865529
Lapatinib/Regorafenib	3515	-0.902238	-0.322228		Lapatinib/Regorafenib	2135	1.31878	0.470993		Lapatinib/Regorafenib	2825	0.208271	0.0743826
MK-2206/Sunitinib	3121	-0.225481	-0.0805288		MK-2206/Sunitinib	2890	0.640552	0.228768		MK-2206/Sunitinib	3005.5	0.207535	0.0741198
Sorafenib/Trametinib	3015	1.45517	0.519704		Sorafenib/Trametinib	2669	-1.34834	-0.481551		Sorafenib/Trametinib	2842	0.0534147	0.0190767
Ibrutinib/Erlotinib	3068	-0.419518	-0.149828		Ibrutinib/Erlotinib	2698	0.513188	0.183281		Ibrutinib/Erlotinib	2883	0.0468348	0.0167267
Regorafenib	3063	-0.503701	-0.179893		Regorafenib	2473	0.54011	0.192897		Regorafenib	2768	0.0182045	0.0065016
RescovitineRegorafenib	3145	0.330339	0.117978		RescovitineRegorafenib	3225	-0.471719	-0.168471		RescovitineRegorafenib	3185	-0.0706898	-0.0252463
Erlotinib/Palbociclib	2936	-1.16351	-0.415541		Erlotinib/Palbociclib	2163	0.994481	0.355172		Erlotinib/Palbociclib	2549.5	-0.0845167	-0.0301846
Erlotinib	2693	-0.49896	-0.1782		Erlotinib	2833	0.298005	0.10643		Erlotinib	2763	-0.100478	-0.0358849
Ibrutinib/Lapatinib	2742	-0.440836	-0.157441		Ibrutinib/Lapatinib	3116	0.201558	0.0719852		Ibrutinib/Lapatinib	2929	-0.119639	-0.0427281
Sorafenib/Erlotinib	3123	-0.496161	-0.1772		Sorafenib/Erlotinib	3092	-0.0520438	-0.0185871		Sorafenib/Erlotinib	3107.5	-0.274102	-0.0978937
Palbociclib	2777	-0.275933	-0.0985474		Palbociclib	2333	-0.451501	-0.16125		Palbociclib	2555	-0.363717	-0.129899
MK-2206/Venetoclax	2732	0.505479	0.180528		MK-2206/Venetoclax	1798	-1.30891	-0.467468		MK-2206/Venetoclax	2265	-0.401716	-0.14347
Rescovitine	2707	-0.582445	-0.208016		Rescovitine	2650	-0.299248	-0.106874		Rescovitine	2678.5	-0.440846	-0.157445
LY2784554/Palbociclib	3295	-1.52512	-0.544687		LY2784554/Palbociclib	2868	0.438962	0.156772		LY2784554/Palbociclib	3081.5	-0.543081	-0.193957
Lapatinib/Sunitinib	3580	-0.804053	-0.287162		Lapatinib/Sunitinib	2948	-0.45084	-0.161014		Lapatinib/Sunitinib	3264	-0.627446	-0.224088
LY2784544/Gefitinib	1837	0.986407	0.352288		LY2784544/Gefitinib	2971	-2.32307	-0.82967		LY2784544/Gefitinib	2404	-0.668334	-0.238691
Venetoclax/Rescovitine	2415	0.758565	0.270916		Venetoclax/Rescovitine	2687	-2.18355	-0.779841		Venetoclax/Rescovitine	2551	-0.712495	-0.254462
Osimertinib/Erlotinib	2432	-1.78863	-0.638797		Osimertinib/Erlotinib	2327	-0.373119	-0.133257		Osimertinib/Erlotinib	2379.5	-1.08088	-0.386027
Osimertinib/Palbociclib	2317	-0.719793	-0.257069		Osimertinib/Palbociclib	2168	-1.62784	-0.581372		Osimertinib/Palbociclib	2242.5	-1.17382	-0.41922

## Sheet: MPSB
Data file S1 (2/13)	MPS:B										Mean					Cytochrome c +ve %
n1	Total cell #	Delta Priming %	Z-score		n2	Total cell #	Delta Priming %	Z-score		Mean	Total cell #	Delta Priming %	Z-score			DMSO
Sunitinib/Navitoclax	201	70.974	5.10553		Sunitinib/Navitoclax	229	68.0714	4.89672		Sunitinib/Navitoclax	215	69.5227	5.00112		MEAN	74.336
Sunitinib/S63845	203	66.3387	4.77208		Sunitinib/S63845	204	72.2511	5.19739		Sunitinib/S63845	203.5	69.2949	4.98474		StDev	13.9014
Navitoclax/S63845	302	69.3769	4.99064		Navitoclax/S63845	326	67.8356	4.87977		Navitoclax/S63845	314	68.6063	4.9352		3xStDev	41.7042
S63845/Venetoclax	190	58.0647	4.17689		S63845/Venetoclax	220	66.0426	4.75079		S63845/Venetoclax	205	62.0537	4.46384		1.5xStDev	20.8521
Navitoclax/AZD8055	607	58.1268	4.18136		Navitoclax/AZD8055	476	64.3588	4.62966		Navitoclax/AZD8055	541.5	61.2428	4.40551
Navitoclax/Trametinib	776	60.3395	4.34053		Navitoclax/Trametinib	613	61.4174	4.41807		Navitoclax/Trametinib	694.5	60.8785	4.3793
Dactolisib/Navitoclax	577	64.0489	4.60737		Dactolisib/Navitoclax	265	55.4823	3.99113		Dactolisib/Navitoclax	421	59.7656	4.29925
Navitoclax/Venetoclax	184	67.8838	4.88324		Navitoclax/Venetoclax	699	50.9879	3.66782		Navitoclax/Venetoclax	441.5	59.4359	4.27553
AZD8055/Venetoclax	300	51.8372	3.72891		AZD8055/Venetoclax	304	65.9989	4.74764		AZD8055/Venetoclax	302	58.918	4.23828
S63845/Erlotinib	209	57.0709	4.1054		S63845/Erlotinib	218	57.23	4.11685		S63845/Erlotinib	213.5	57.1504	4.11113
Navitoclax/MK-2206	643	46.6778	3.35778		Navitoclax/MK-2206	243	64.983	4.67456		Navitoclax/MK-2206	443	55.8304	4.01617
Navitoclax/Erlotinib	796	46.7984	3.36645		Navitoclax/Erlotinib	248	64.0677	4.60872		Navitoclax/Erlotinib	522	55.4331	3.98759
Navitoclax/GDC-0941	601	53.0891	3.81897		Navitoclax/GDC-0941	344	57.0187	4.10165		Navitoclax/GDC-0941	472.5	55.0539	3.96031
Dactolisib/S63845	734	50.7402	3.65		Dactolisib/S63845	308	57.8735	4.16314		Dactolisib/S63845	521	54.3069	3.90657
Dactolisib	172	48.7913	3.50981		Dactolisib	195	58.4581	4.20519		Dactolisib	183.5	53.6247	3.8575
Navitoclax/Crizotinib	843	52.3758	3.76766		Navitoclax/Crizotinib	1140	51.7499	3.72264		Navitoclax/Crizotinib	991.5	52.0629	3.74515
Navitoclax/Ibrutinib	677	46.1323	3.31853		Navitoclax/Ibrutinib	1095	51.5932	3.71136		Navitoclax/Ibrutinib	886	48.8627	3.51495
Lapatinib/Navitoclax	838	45.1789	3.24995		Lapatinib/Navitoclax	246	50.713	3.64805		Lapatinib/Navitoclax	542	47.9459	3.449
GDC-0941/Trametinib	234	62.9288	4.5268		GDC-0941/Trametinib	1160	30.9945	2.2296		GDC-0941/Trametinib	697	46.9617	3.3782
Etop/Navitoclax	1162	46.4692	3.34277		Etop/Navitoclax	1291	46.4403	3.34069		Etop/Navitoclax	1226.5	46.4547	3.34173
Navitoclax/Pemetrexed	998	42.3898	3.04932		Navitoclax/Pemetrexed	985	50.2541	3.61504		Navitoclax/Pemetrexed	991.5	46.322	3.33218
Navitoclax	1270	46.1445	3.31941		Navitoclax	1135	44.8007	3.22274		Navitoclax	1202.5	45.4726	3.27108
AZD8055/Pemetrexed	318	48.504	3.48914		AZD8055/Pemetrexed	300	41.8789	3.01256		AZD8055/Pemetrexed	309	45.1914	3.25085
Navitoclax/LY2784544	1419	40.0356	2.87997		Navitoclax/LY2784544	1001	50.1588	3.60818		Navitoclax/LY2784544	1210	45.0972	3.24408
Lapatinib/S63845	1038	23.3983	1.68316		Lapatinib/S63845	152	66.4449	4.77972		Lapatinib/S63845	595	44.9216	3.23144
Navitoclax/Paclitaxel	993	44.3128	3.18765		Navitoclax/Paclitaxel	943	44.3642	3.19135		Navitoclax/Paclitaxel	968	44.3385	3.1895
AZD8055/Trametinib	371	49.6555	3.57197		AZD8055/Trametinib	1104	38.8012	2.79117		AZD8055/Trametinib	737.5	44.2283	3.18157
S63845/AZD8055	1261	43.9607	3.16232		S63845/AZD8055	1161	43.9019	3.15809		S63845/AZD8055	1211	43.9313	3.16021
Crizotinib/AZD8055	1587	30.8407	2.21853		Crizotinib/AZD8055	261	56.2768	4.04828		Crizotinib/AZD8055	924	43.5587	3.1334
Sunitinib/AZD8055	1048	33.2401	2.39113		Sunitinib/AZD8055	424	52.4452	3.77266		Sunitinib/AZD8055	736	42.8427	3.08189
Navitoclax/Sorafenib	1328	47.9223	3.4473		Navitoclax/Sorafenib	1175	37.7409	2.7149		Navitoclax/Sorafenib	1251.5	42.8316	3.0811
AZD8055/Paclitaxel	606	34.8389	2.50614		AZD8055/Paclitaxel	165	50.0644	3.60139		AZD8055/Paclitaxel	385.5	42.4517	3.05377
Docetaxel/Navitoclax	904	43.4885	3.12836		Docetaxel/Navitoclax	1146	41.132	2.95884		Docetaxel/Navitoclax	1025	42.3103	3.0436
S63845/Trametinib	1366	42.1495	3.03203		S63845/Trametinib	1209	40.8447	2.93817		S63845/Trametinib	1287.5	41.4971	2.9851
AZD8055/GDC-0941	470	57.549	4.1398		AZD8055/GDC-0941	1477	25.0862	1.80458		AZD8055/GDC-0941	973.5	41.3176	2.97219
Ibrutinib/Trametinib	229	41.1082	2.95712		Ibrutinib/Trametinib	215	39.759	2.86007		Ibrutinib/Trametinib	222	40.4336	2.90859
Navitoclax/Osimertinib	902	41.3252	2.97273		Navitoclax/Osimertinib	904	39.1207	2.81415		Navitoclax/Osimertinib	903	40.2229	2.89344
Sorafenib/Venetoclax	258	34.3411	2.47033		Sorafenib/Venetoclax	321	45.2078	3.25203		Sorafenib/Venetoclax	289.5	39.7744	2.86118
Dactolisib/Trametinib	1360	35.5562	2.55774		Dactolisib/Trametinib	981	43.5091	3.12983		Dactolisib/Trametinib	1170.5	39.5327	2.84379
Etop/Venetoclax	188	36.4763	2.62393		Etop/Venetoclax	230	42.1562	3.03251		Etop/Venetoclax	209	39.3162	2.82822
AZD8055/LY2784544	220	57.1356	4.11006		AZD8055/LY2784544	1028	21.4485	1.5429		AZD8055/LY2784544	624	39.2921	2.82648
Lapatinib	207	44.7279	3.21751		Lapatinib	180	31.5524	2.26973		Lapatinib	193.5	38.1401	2.74362
Osimertinib/Venetoclax	191	47.4549	3.41368		Osimertinib/Venetoclax	168	25.5255	1.83618		Osimertinib/Venetoclax	179.5	36.4902	2.62493
S63845/GDC-0941	965	38.0863	2.73975		S63845/GDC-0941	1057	34.8301	2.50551		S63845/GDC-0941	1011	36.4582	2.62263
GDC-0941/LY2784544	436	34.1057	2.4534		GDC-0941/LY2784544	238	38.3495	2.75868		GDC-0941/LY2784544	337	36.2276	2.60604
Dactolisib/Lapatinib	219	55.7166	4.00798		Dactolisib/Lapatinib	1375	16.586	1.19311		Dactolisib/Lapatinib	797	36.1513	2.60055
Crizotinib/Venetoclax	289	36.8277	2.64921		Crizotinib/Venetoclax	210	35.3671	2.54414		Crizotinib/Venetoclax	249.5	36.0974	2.59667
Dactolisib/Ibrutinib	759	31.9785	2.30038		Dactolisib/Ibrutinib	475	36.9961	2.66132		Dactolisib/Ibrutinib	617	34.4873	2.48085
Etop/Erlotinib	165	33.3642	2.40006		Etop/Erlotinib	172	35.4632	2.55105		Etop/Erlotinib	168.5	34.4137	2.47556
GDC-0941/Venetoclax	208	58.598	4.21526		GDC-0941/Venetoclax	1612	9.2411	0.66476		GDC-0941/Venetoclax	910	33.9196	2.44001
AZD8055/MK-2206	1681	35.1681	2.52982		AZD8055/MK-2206	1303	32.1743	2.31446		AZD8055/MK-2206	1492	33.6712	2.42214
Dactolisib/GDC-0941	612	37.6268	2.70669		Dactolisib/GDC-0941	1021	29.6953	2.13614		Dactolisib/GDC-0941	816.5	33.6611	2.42141
Dactolisib/Crizotinib	960	35.9392	2.58529		Dactolisib/Crizotinib	1180	31.336	2.25416		Dactolisib/Crizotinib	1070	33.6376	2.41973
Sorafenib/Trametinib	229	64.2897	4.62469		Sorafenib/Trametinib	1756	2.73251	0.196564		Sorafenib/Trametinib	992.5	33.5111	2.41063
Sunitinib/Crizotinib	1408	9.28779	0.668118		Sunitinib/Crizotinib	139	57.127	4.10944		Sunitinib/Crizotinib	773.5	33.2074	2.38878
Sorafenib/Pemetrexed	262	30.3426	2.1827		Sorafenib/Pemetrexed	307	34.2075	2.46072		Sorafenib/Pemetrexed	284.5	32.275	2.32171
Crizotinib/Trametinib	1846	3.06078	0.220177		Crizotinib/Trametinib	203	61.3638	4.41421		Crizotinib/Trametinib	1024.5	32.2123	2.3172
Crizotinib/Pemetrexed	296	44.24	3.18241		Crizotinib/Pemetrexed	378	18.6734	1.34327		Crizotinib/Pemetrexed	337	31.4567	2.26284
Dactolisib/Sorafenib	1294	26.209	1.88535		Dactolisib/Sorafenib	362	36.1637	2.60144		Dactolisib/Sorafenib	828	31.1864	2.2434
Sunitinib/GDC-0941	1347	7.9548	0.57223		Sunitinib/GDC-0941	133	50.4612	3.62993		Sunitinib/GDC-0941	740	29.208	2.10108
AZD8055/Erlotinib	1156	31.6406	2.27607		AZD8055/Erlotinib	1525	26.6727	1.9187		AZD8055/Erlotinib	1340.5	29.1566	2.09739
Dactolisib/Docetaxel	1438	28.4161	2.04412		Dactolisib/Docetaxel	234	28.04	2.01706		Dactolisib/Docetaxel	836	28.228	2.03059
Osimertinib/AZD8055	345	37.3296	2.68531		Osimertinib/AZD8055	1361	18.4265	1.32551		Osimertinib/AZD8055	853	27.878	2.00541
Dactolisib/Etop	1195	28.9735	2.08422		Dactolisib/Etop	1534	26.674	1.9188		Dactolisib/Etop	1364.5	27.8237	2.00151
Lapatinib/AZD8055	1204	29.5773	2.12765		Lapatinib/AZD8055	1097	25.8343	1.85839		Lapatinib/AZD8055	1150.5	27.7058	1.99302
Ibrutinib/AZD8055	1406	20.4311	1.46971		Ibrutinib/AZD8055	600	33.2593	2.39251		Ibrutinib/AZD8055	1003	26.8452	1.93111
Dactolisib/Venetoclax	1420	24.6451	1.77285		Dactolisib/Venetoclax	1528	26.7399	1.92354		Dactolisib/Venetoclax	1474	25.6925	1.8482
S63845/MK-2206	1470	30.6626	2.20572		S63845/MK-2206	1234	20.4373	1.47016		S63845/MK-2206	1352	25.5499	1.83794
Dactolisib/MK-2206	1368	28.5458	2.05344		Dactolisib/MK-2206	1055	22.2809	1.60278		Dactolisib/MK-2206	1211.5	25.4133	1.82811
Ibrutinib/Venetoclax	194	55.413	3.98614		Ibrutinib/Venetoclax	1603	-4.99317	-0.359184		Ibrutinib/Venetoclax	898.5	25.2099	1.81348
Dactolisib/AZD8055	1370	25.8705	1.861		Dactolisib/AZD8055	1282	24.4857	1.76138		Dactolisib/AZD8055	1326	25.1781	1.81119
Dactolisib/Osimertinib	1257	32.8613	2.36389		Dactolisib/Osimertinib	1411	17.3479	1.24792		Dactolisib/Osimertinib	1334	25.1046	1.8059
MK-2206/Pemetrexed	126	46.769	3.36434		MK-2206/Pemetrexed	1438	-1.45981	-0.105011		MK-2206/Pemetrexed	782	22.6546	1.62966
Sunitinib/Docetaxel	191	38.29	2.7544		Sunitinib/Docetaxel	1104	6.4815	0.466248		Sunitinib/Docetaxel	647.5	22.3858	1.61032
MK-2206/Trametinib	1394	20.2328	1.45545		MK-2206/Trametinib	1348	23.9528	1.72305		MK-2206/Trametinib	1371	22.0928	1.58925
Dactolisib/Erlotinib	1245	21.9924	1.58203		Dactolisib/Erlotinib	1237	22.0014	1.58268		Dactolisib/Erlotinib	1241	21.9969	1.58235
Venetoclax	1951	-7.62902	-0.548795		Venetoclax	231	50.7433	3.65023		Venetoclax	1091	21.5571	1.55072
Sunitinib/Etop	1439	-3.61857	-0.260302		Sunitinib/Etop	114	46.3412	3.33356		Sunitinib/Etop	776.5	21.3613	1.53663
S63845/Crizotinib	1380	20.6303	1.48405		S63845/Crizotinib	1288	21.7972	1.56798		S63845/Crizotinib	1334	21.2138	1.52602
Lapatinib/Erlotinib	1849	-1.08851	-0.0783019		Lapatinib/Erlotinib	202	42.433	3.05243		Lapatinib/Erlotinib	1025.5	20.6723	1.48706
Dactolisib/LY2784544	1173	21.9714	1.58052		Dactolisib/LY2784544	1358	18.5301	1.33297		Dactolisib/LY2784544	1265.5	20.2507	1.45674
Crizotinib/LY2784544	1864	-6.60493	-0.475127		Crizotinib/LY2784544	247	45.5478	3.27649		Crizotinib/LY2784544	1055.5	19.4714	1.40068
Etop/AZD8055	1709	16.3746	1.17791		Etop/AZD8055	1715	22.4945	1.61815		Etop/AZD8055	1712	19.4346	1.39803
GDC-0941/Paclitaxel	1686	-5.17855	-0.37252		GDC-0941/Paclitaxel	172	43.7742	3.1489		GDC-0941/Paclitaxel	929	19.2978	1.38819
Dactolisib/Pemetrexed	1702	22.0974	1.58958		Dactolisib/Pemetrexed	1461	16.4144	1.18077		Dactolisib/Pemetrexed	1581.5	19.2559	1.38518
Paclitaxel/Venetoclax	232	48.7231	3.50491		Paclitaxel/Venetoclax	1696	-10.3661	-0.74569		Paclitaxel/Venetoclax	964	19.1785	1.37961
GDC-0941/MK-2206	235	28.1414	2.02436		GDC-0941/MK-2206	1354	9.2674	0.666652		GDC-0941/MK-2206	794.5	18.7044	1.3455
Sorafenib/AZD8055	1719	15.8358	1.13915		Sorafenib/AZD8055	1659	19.2389	1.38396		Sorafenib/AZD8055	1689	17.5374	1.26156
Paclitaxel/MK-2206	247	42.4826	3.05599		Paclitaxel/MK-2206	1523	-7.56929	-0.544498		Paclitaxel/MK-2206	885	17.4566	1.25575
MK-2206/Venetoclax	409	34.4815	2.48044		MK-2206/Venetoclax	1403	0.16337	0.011752		MK-2206/Venetoclax	906	17.3225	1.24609
S63845/Ibrutinib	1503	18.1537	1.30589		S63845/Ibrutinib	1752	16.3765	1.17804		S63845/Ibrutinib	1627.5	17.2651	1.24197
Sunitinib/Sorafenib	1742	3.02459	0.217574		Sunitinib/Sorafenib	208	29.5138	2.12308		Sunitinib/Sorafenib	975	16.2692	1.17033
LY2784544/Venetoclax	210	35.8899	2.58174		LY2784544/Venetoclax	1434	-3.50664	-0.252251		LY2784544/Venetoclax	822	16.1916	1.16475
AZD8055	1826	15.0738	1.08434		AZD8055	1614	17.1395	1.23293		AZD8055	1720	16.1066	1.15863
LY2784544/Paclitaxel	1828	-10.134	-0.728994		LY2784544/Paclitaxel	235	42.0177	3.02255		LY2784544/Paclitaxel	1031.5	15.9418	1.14678
S63845/Paclitaxel	1533	19.3847	1.39444		S63845/Paclitaxel	1369	11.5094	0.827933		S63845/Paclitaxel	1451	15.4471	1.11119
Lapatinib/Ibrutinib	1688	-5.0349	-0.362186		Lapatinib/Ibrutinib	220	35.2149	2.53319		Lapatinib/Ibrutinib	954	15.09	1.0855
Lapatinib/MK-2206	1411	-2.29891	-0.165372		Lapatinib/MK-2206	256	32.3225	2.32512		Lapatinib/MK-2206	833.5	15.0118	1.07988
Crizotinib/MK-2206	1061	11.8229	0.850482		Crizotinib/MK-2206	395	17.926	1.28951		Crizotinib/MK-2206	728	14.8745	1.07
Crizotinib/GDC-0941	1897	6.8031	0.489382		Crizotinib/GDC-0941	647	22.8651	1.6448		Crizotinib/GDC-0941	1272	14.8341	1.06709
Sunitinib/Ibrutinib	1447	4.45817	0.320699		Sunitinib/Ibrutinib	480	24.9535	1.79503		Sunitinib/Ibrutinib	963.5	14.7058	1.05787
S63845/Osimertinib	1852	12.7718	0.918739		S63845/Osimertinib	1492	16.3601	1.17687		S63845/Osimertinib	1672	14.566	1.0478
Crizotinib/Paclitaxel	2050	-12.1061	-0.870852		Crizotinib/Paclitaxel	369	40.0786	2.88306		Crizotinib/Paclitaxel	1209.5	13.9862	1.0061
Docetaxel/LY2784544	2067	-7.01284	-0.50447		Docetaxel/LY2784544	197	34.1271	2.45493		Docetaxel/LY2784544	1132	13.5571	0.975233
Paclitaxel/Pemetrexed	220	38.4104	2.76306		Paclitaxel/Pemetrexed	2043	-11.4685	-0.824989		Paclitaxel/Pemetrexed	1131.5	13.4709	0.969034
Osimertinib/Trametinib	411	25.532	1.83665		Osimertinib/Trametinib	1434	1.04476	0.0751546		Osimertinib/Trametinib	922.5	13.2884	0.955903
S63845/Sorafenib	1771	14.1454	1.01755		S63845/Sorafenib	1502	12.0484	0.866704		S63845/Sorafenib	1636.5	13.0969	0.942126
Osimertinib/MK-2206	1838	-6.00883	-0.432246		Osimertinib/MK-2206	156	31.6379	2.27588		Osimertinib/MK-2206	997	12.8145	0.921815
Osimertinib/Erlotinib	195	31.3568	2.25566		Osimertinib/Erlotinib	1773	-5.90486	-0.424767		Osimertinib/Erlotinib	984	12.726	0.915445
Docetaxel/AZD8055	1850	11.2059	0.806099		Docetaxel/AZD8055	1274	13.8908	0.999235		Docetaxel/AZD8055	1562	12.5483	0.902667
Sunitinib/MK-2206	821	12.6899	0.912848		Sunitinib/MK-2206	1296	12.187	0.876676		Sunitinib/MK-2206	1058.5	12.4385	0.894762
Sunitinib/Trametinib	1436	11.878	0.854443		Sunitinib/Trametinib	1236	12.1318	0.872701		Sunitinib/Trametinib	1336	12.0049	0.863572
S63845/Pemetrexed	1908	13.5848	0.977228		S63845/Pemetrexed	1495	10.2458	0.73703		S63845/Pemetrexed	1701.5	11.9153	0.857129
Lapatinib/Paclitaxel	1274	-8.9182	-0.641532		Lapatinib/Paclitaxel	301	32.3	2.3235		Lapatinib/Paclitaxel	787.5	11.6909	0.840986
Dactolisib/Paclitaxel	1244	11.9759	0.861487		Dactolisib/Paclitaxel	1075	10.385	0.747046		Dactolisib/Paclitaxel	1159.5	11.1804	0.804266
Lapatinib/Sorafenib	1677	-0.748087	-0.0538137		Lapatinib/Sorafenib	232	22.7826	1.63887		Lapatinib/Sorafenib	954.5	11.0172	0.792527
Sorafenib/LY2784544	311	32.2204	2.31778		Sorafenib/LY2784544	1509	-10.7945	-0.776504		Sorafenib/LY2784544	910	10.7129	0.770638
LY2784544/MK-2206	354	23.5271	1.69243		LY2784544/MK-2206	1530	-2.58269	-0.185786		LY2784544/MK-2206	942	10.4722	0.753321
LY2784544/Erlotinib	413	27.9958	2.01388		LY2784544/Erlotinib	1686	-7.16106	-0.515132		LY2784544/Erlotinib	1049.5	10.4173	0.749374
Lapatinib/Pemetrexed	1740	-7.92537	-0.570113		Lapatinib/Pemetrexed	179	26.9399	1.93793		Lapatinib/Pemetrexed	959.5	9.50728	0.683908
S63845/LY2784544	1859	11.6646	0.839094		S63845/LY2784544	1136	7.05349	0.507394		S63845/LY2784544	1497.5	9.35904	0.673244
Lapatinib/Trametinib	1545	4.45932	0.320782		Lapatinib/Trametinib	230	13.777	0.991048		Lapatinib/Trametinib	887.5	9.11814	0.655915
Docetaxel/S63845	1730	9.73892	0.700571		Docetaxel/S63845	1870	6.87761	0.494742		Docetaxel/S63845	1800	8.30827	0.597656
Docetaxel/MK-2206	1845	-8.482	-0.610154		Docetaxel/MK-2206	313	24.6673	1.77444		Docetaxel/MK-2206	1079	8.09264	0.582145
Lapatinib/Docetaxel	1541	-12.2005	-0.877643		Lapatinib/Docetaxel	194	28.38	2.04152		Lapatinib/Docetaxel	867.5	8.08978	0.58194
S63845	1803	12.1728	0.875653		S63845	2095	3.6771	0.264512		S63845	1949	7.92495	0.570083
Ibrutinib/Erlotinib	199	21.9679	1.58027		Ibrutinib/Erlotinib	1766	-6.84171	-0.492159		Ibrutinib/Erlotinib	982.5	7.56312	0.544054
Sunitinib/Erlotinib	1838	0.71667	0.0515538		Sunitinib/Erlotinib	1229	13.9165	1.00108		Sunitinib/Erlotinib	1533.5	7.31657	0.526319
Etop/S63845	1776	4.17309	0.300192		Etop/S63845	1815	10.1075	0.727083		Etop/S63845	1795.5	7.14028	0.513637
Ibrutinib/MK-2206	421	13.7623	0.989994		Ibrutinib/MK-2206	1661	0.394303	0.0283643		Ibrutinib/MK-2206	1041	7.07831	0.509179
LY2784544/Trametinib	1450	4.89248	0.351942		LY2784544/Trametinib	1367	7.37047	0.530196		LY2784544/Trametinib	1408.5	6.13148	0.441069
Etop/MK-2206	1753	-10.31	-0.741652		Etop/MK-2206	549	22.2092	1.59762		Etop/MK-2206	1151	5.94961	0.427986
Venetoclax/Trametinib	1424	3.84138	0.27633		Venetoclax/Trametinib	1531	6.45127	0.464073		Venetoclax/Trametinib	1477.5	5.14632	0.370202
Ibrutinib/Pemetrexed	245	21.4004	1.53944		Ibrutinib/Pemetrexed	2068	-11.6986	-0.841538		Ibrutinib/Pemetrexed	1156.5	4.85091	0.348951
Etop/Trametinib	1536	-4.19763	-0.301957		Etop/Trametinib	452	13.5496	0.974695		Etop/Trametinib	994	4.676	0.336369
Paclitaxel/Trametinib	1712	-2.38629	-0.171658		Paclitaxel/Trametinib	1295	10.9066	0.784567		Paclitaxel/Trametinib	1503.5	4.26015	0.306454
Ibrutinib/LY2784544	339	13.7381	0.98825		Ibrutinib/LY2784544	1668	-5.40673	-0.388934		Ibrutinib/LY2784544	1003.5	4.16567	0.299658
Sorafenib/Paclitaxel	597	19.9103	1.43225		Sorafenib/Paclitaxel	1850	-11.7022	-0.841796		Sorafenib/Paclitaxel	1223.5	4.10405	0.295226
MK-2206/Erlotinib	1570	6.15536	0.442786		MK-2206/Erlotinib	1589	1.78675	0.12853		MK-2206/Erlotinib	1579.5	3.97105	0.285658
Sunitinib/Venetoclax	1705	0.248434	0.0178712		Sunitinib/Venetoclax	1039	6.41953	0.46179		Sunitinib/Venetoclax	1372	3.33398	0.239831
LY2784544/Pemetrexed	389	15.3415	1.10359		LY2784544/Pemetrexed	1924	-8.85998	-0.637344		LY2784544/Pemetrexed	1156.5	3.24076	0.233125
Docetaxel/Paclitaxel	1922	-14.4021	-1.03602		Docetaxel/Paclitaxel	175	18.2301	1.31138		Docetaxel/Paclitaxel	1048.5	1.91397	0.137682
Etop/Paclitaxel	2050	-17.7711	-1.27836		Etop/Paclitaxel	199	20.8682	1.50116		Etop/Paclitaxel	1124.5	1.54857	0.111397
Lapatinib/LY2784544	1506	-5.55536	-0.399626		Lapatinib/LY2784544	909	8.01805	0.57678		Lapatinib/LY2784544	1207.5	1.23135	0.0885772
Sunitinib/Osimertinib	1669	1.04312	0.0750368		Sunitinib/Osimertinib	1208	0.336735	0.0242231		Sunitinib/Osimertinib	1438.5	0.689926	0.0496299
Osimertinib/GDC-0941	1562	5.46485	0.393115		Osimertinib/GDC-0941	1548	-4.5276	-0.325694		Osimertinib/GDC-0941	1555	0.468624	0.0337105
Sunitinib/Pemetrexed	1527	-1.15448	-0.0830479		Sunitinib/Pemetrexed	1381	1.43745	0.103403		Sunitinib/Pemetrexed	1454	0.141485	0.0101777
Erlotinib/Trametinib	1716	0.825242	0.0593639		Erlotinib/Trametinib	1687	-1.42328	-0.102384		Erlotinib/Trametinib	1701.5	-0.299019	-0.02151
Crizotinib/Erlotinib	1707	-1.99023	-0.143167		Crizotinib/Erlotinib	1673	1.12979	0.0812717		Crizotinib/Erlotinib	1690	-0.430219	-0.0309479
Lapatinib/Crizotinib	1379	-3.31805	-0.238684		Lapatinib/Crizotinib	1109	2.19903	0.158188		Lapatinib/Crizotinib	1244	-0.559508	-0.0402483
Lapatinib/GDC-0941	1472	0.530697	0.0381758		Lapatinib/GDC-0941	779	-2.55254	-0.183617		Lapatinib/GDC-0941	1125.5	-1.01092	-0.0727208
GDC-0941/Erlotinib	1374	-1.78193	-0.128183		GDC-0941/Erlotinib	1690	-0.310532	-0.0223382		GDC-0941/Erlotinib	1532	-1.04623	-0.0752607
Ibrutinib/GDC-0941	1826	-6.61762	-0.476039		Ibrutinib/GDC-0941	1590	3.01364	0.216787		Ibrutinib/GDC-0941	1708	-1.80199	-0.129626
GDC-0941/Pemetrexed	1512	-0.107342	-0.00772169		GDC-0941/Pemetrexed	1948	-3.62255	-0.260589		GDC-0941/Pemetrexed	1730	-1.86495	-0.134155
Lapatinib/Etop	1548	-9.13573	-0.65718		Lapatinib/Etop	1291	5.15992	0.37118		Lapatinib/Etop	1419.5	-1.98791	-0.143
Sorafenib/GDC-0941	1813	0.099051	0.00712525		Sorafenib/GDC-0941	1776	-4.37842	-0.314962		Sorafenib/GDC-0941	1794.5	-2.13968	-0.153919
Pemetrexed/Trametinib	1849	-5.01475	-0.360737		Pemetrexed/Trametinib	1673	0.703636	0.0506162		Pemetrexed/Trametinib	1761	-2.15556	-0.15506
Sunitinib/Paclitaxel	1715	-3.9848	-0.286647		Sunitinib/Paclitaxel	1136	-0.94715	-0.0681334		Sunitinib/Paclitaxel	1425.5	-2.46598	-0.17739
GDC-0941	1684	-5.9142	-0.425439		GDC-0941	1892	0.324878	0.0233702		GDC-0941	1788	-2.79466	-0.201034
Sunitinib/LY2784544	1448	-3.31926	-0.238772		Sunitinib/LY2784544	908	-2.39839	-0.172529		Sunitinib/LY2784544	1178	-2.85883	-0.20565
Sorafenib/MK-2206	1536	0.959011	0.0689866		Sorafenib/MK-2206	1819	-6.89031	-0.495655		Sorafenib/MK-2206	1677.5	-2.96565	-0.213334
Sunitinib	1473	-2.62382	-0.188745		Sunitinib	1524	-3.85833	-0.277549		Sunitinib	1498.5	-3.24107	-0.233147
Trametinib	1829	-4.92705	-0.354428		Trametinib	1708	-2.16359	-0.155638		Trametinib	1768.5	-3.54532	-0.255033
Docetaxel/Trametinib	1444	-5.59814	-0.402703		Docetaxel/Trametinib	1347	-2.00555	-0.144269		Docetaxel/Trametinib	1395.5	-3.80184	-0.273486
Erlotinib	1492	-1.86628	-0.134251		Erlotinib	1625	-6.61255	-0.475675		Erlotinib	1558.5	-4.23942	-0.304963
Lapatinib/Venetoclax	1444	-4.31023	-0.310057		Lapatinib/Venetoclax	1373	-5.34451	-0.384458		Lapatinib/Venetoclax	1408.5	-4.82737	-0.347258
Venetoclax/Erlotinib	1671	-5.61026	-0.403575		Venetoclax/Erlotinib	1523	-4.23145	-0.30439		Venetoclax/Erlotinib	1597	-4.92086	-0.353982
Docetaxel/Venetoclax	944	1.18433	0.0851949		Docetaxel/Venetoclax	1372	-11.2873	-0.811955		Docetaxel/Venetoclax	1158	-5.0515	-0.36338
Etop/Sorafenib	2214	-12.4473	-0.895401		Etop/Sorafenib	1333	0.903374	0.0649843		Etop/Sorafenib	1773.5	-5.77198	-0.415209
Lapatinib/Osimertinib	1377	-5.97025	-0.429471		Lapatinib/Osimertinib	1353	-6.11813	-0.440109		Lapatinib/Osimertinib	1365	-6.04419	-0.43479
Sorafenib/Erlotinib	1709	-5.61841	-0.404161		Sorafenib/Erlotinib	1751	-6.9086	-0.496971		Sorafenib/Erlotinib	1730	-6.26351	-0.450566
Etop/GDC-0941	1571	-8.69615	-0.625559		Etop/GDC-0941	1905	-4.13749	-0.297631		Etop/GDC-0941	1738	-6.41682	-0.461595
MK-2206	2368	-8.82063	-0.634514		MK-2206	1722	-4.25216	-0.30588		MK-2206	2045	-6.53639	-0.470197
Osimertinib/Crizotinib	1898	-6.97869	-0.502013		Osimertinib/Crizotinib	1728	-6.17305	-0.444059		Osimertinib/Crizotinib	1813	-6.57587	-0.473036
Pemetrexed/Erlotinib	2174	-5.32555	-0.383094		Pemetrexed/Erlotinib	2066	-8.54323	-0.614558		Pemetrexed/Erlotinib	2120	-6.93439	-0.498826
Pemetrexed/Venetoclax	2217	-7.79796	-0.560948		Pemetrexed/Venetoclax	1835	-6.22544	-0.447828		Pemetrexed/Venetoclax	2026	-7.0117	-0.504388
Ibrutinib/Crizotinib	2036	-11.3062	-0.81331		Ibrutinib/Crizotinib	2261	-3.28974	-0.236648		Ibrutinib/Crizotinib	2148.5	-7.29795	-0.524979
Etop/Crizotinib	1716	-7.72804	-0.555918		Etop/Crizotinib	2195	-6.98085	-0.502169		Etop/Crizotinib	1955.5	-7.35445	-0.529043
Dactolisib/Sunitinib	4310	-17.2419	-1.2403		Dactolisib/Sunitinib	1895	2.03178	0.146156		Dactolisib/Sunitinib	3102.5	-7.60508	-0.547072
Docetaxel/GDC-0941	1473	-7.52692	-0.54145		Docetaxel/GDC-0941	1532	-7.70242	-0.554075		Docetaxel/GDC-0941	1502.5	-7.61467	-0.547763
Osimertinib/LY2784544	2042	-8.18886	-0.589067		Osimertinib/LY2784544	1587	-8.05305	-0.579298		Osimertinib/LY2784544	1814.5	-8.12096	-0.584182
Paclitaxel/Erlotinib	1592	-5.80148	-0.41733		Paclitaxel/Erlotinib	1770	-10.712	-0.770567		Paclitaxel/Erlotinib	1681	-8.25672	-0.593949
Sorafenib/Crizotinib	2286	-8.66862	-0.623578		Sorafenib/Crizotinib	2074	-7.93701	-0.57095		Sorafenib/Crizotinib	2180	-8.30281	-0.597264
Osimertinib/Pemetrexed	1859	-8.56882	-0.6164		Osimertinib/Pemetrexed	1735	-8.08362	-0.581496		Osimertinib/Pemetrexed	1797	-8.32622	-0.598948
Sorafenib/Osimertinib	1891	-11.9586	-0.860244		Sorafenib/Osimertinib	1980	-4.71352	-0.339068		Sorafenib/Osimertinib	1935.5	-8.33606	-0.599656
Crizotinib	2032	-10.3773	-0.746491		Crizotinib	1885	-6.9232	-0.498022		Crizotinib	1958.5	-8.65024	-0.622256
Docetaxel/Erlotinib	1573	-8.38522	-0.603192		Docetaxel/Erlotinib	1384	-9.1997	-0.661782		Docetaxel/Erlotinib	1478.5	-8.79246	-0.632487
Etop	2283	-9.84593	-0.708269		Etop	2399	-8.8754	-0.638453		Etop	2341	-9.36067	-0.673361
Ibrutinib/Sorafenib	2290	-9.58895	-0.689783		Ibrutinib/Sorafenib	2362	-9.91527	-0.713256		Ibrutinib/Sorafenib	2326	-9.75211	-0.701519
Ibrutinib/Osimertinib	2391	-11.9695	-0.861028		Ibrutinib/Osimertinib	1778	-7.54061	-0.542435		Ibrutinib/Osimertinib	2084.5	-9.75506	-0.701732
Etop/Pemetrexed	1847	-10.0487	-0.722856		Etop/Pemetrexed	2083	-10.6597	-0.766804		Etop/Pemetrexed	1965	-10.3542	-0.74483
Docetaxel/Osimertinib	1906	-10.573	-0.760571		Docetaxel/Osimertinib	1918	-10.2986	-0.740829		Docetaxel/Osimertinib	1912	-10.4358	-0.7507
LY2784544	2257	-10.1606	-0.730907		LY2784544	1713	-10.719	-0.771076		LY2784544	1985	-10.4398	-0.750992
Etop/Ibrutinib	1813	-10.1887	-0.732926		Etop/Ibrutinib	2072	-11.2302	-0.807847		Etop/Ibrutinib	1942.5	-10.7095	-0.770387
Etop/LY2784544	1906	-11.9424	-0.85908		Etop/LY2784544	1793	-9.74499	-0.701008		Etop/LY2784544	1849.5	-10.8437	-0.780044
Pemetrexed	2114	-11.7752	-0.847049		Pemetrexed	2274	-10.1296	-0.728676		Pemetrexed	2194	-10.9524	-0.787863
Sorafenib	2417	-11.8772	-0.854385		Sorafenib	2232	-10.1184	-0.727866		Sorafenib	2324.5	-10.9978	-0.791126
Etop/Osimertinib	2160	-12.0594	-0.867495		Etop/Osimertinib	1953	-9.97063	-0.717239		Etop/Osimertinib	2056.5	-11.015	-0.792367
Osimertinib	2170	-10.5764	-0.760815		Osimertinib	1985	-11.5417	-0.830256		Osimertinib	2077.5	-11.0591	-0.795536
Docetaxel/Ibrutinib	1888	-10.3907	-0.747458		Docetaxel/Ibrutinib	1885	-11.9372	-0.858706		Docetaxel/Ibrutinib	1886.5	-11.164	-0.803082
Docetaxel/Crizotinib	1856	-10.396	-0.747841		Docetaxel/Crizotinib	1855	-12.2853	-0.883748		Docetaxel/Crizotinib	1855.5	-11.3407	-0.815795
Ibrutinib	2145	-9.36517	-0.673685		Ibrutinib	2105	-13.5814	-0.976983		Ibrutinib	2125	-11.4733	-0.825334
Docetaxel	2046	-12.5151	-0.900275		Docetaxel	2134	-10.5475	-0.758734		Docetaxel	2090	-11.5313	-0.829505
Osimertinib/Palitaxel	1701	-12.9347	-0.930461		Osimertinib/Palitaxel	1785	-10.6827	-0.768461		Osimertinib/Palitaxel	1743	-11.8087	-0.849461
Paclitaxel	2302	-13.6709	-0.983417		Paclitaxel	1798	-11.4564	-0.824116		Paclitaxel	2050	-12.5636	-0.903766
Ibrutinib/Paclitaxel	1843	-14.1025	-1.01447		Ibrutinib/Paclitaxel	1773	-11.2291	-0.807769		Ibrutinib/Paclitaxel	1808	-12.6658	-0.911117
Docetaxel/Sorafenib	2050	-14.0495	-1.01065		Docetaxel/Sorafenib	1830	-11.7404	-0.844547		Docetaxel/Sorafenib	1940	-12.8949	-0.927598
Docetaxel/Pemetrexed	1955	-15.1314	-1.08848		Docetaxel/Pemetrexed	1819	-11.5827	-0.833205		Docetaxel/Pemetrexed	1887	-13.3571	-0.960842
Etop/Docetaxel	2100	-15.6416	-1.12518		Etop/Docetaxel	2013	-12.1412	-0.873379		Etop/Docetaxel	2056.5	-13.8914	-0.99928
Lapatinib/Sunitinib	4280	-21.188	-1.52416		Lapatinib/Sunitinib	4153	-18.007	-1.29533		Lapatinib/Sunitinib	4216.5	-19.5975	-1.40975

## Sheet: MPSC
Data file S1 (3/13)	MPS:C										Mean					Cytochrome c +ve %
n1	Total cell #	Delta Priming %	Z-score		n2	Total cell #	Delta Priming %	Z-score		Mean	Total cell #	Delta Priming %	Z-score			DMSO
Navitoclax/AZD8055	2649	58.2814	13.4567		Navitoclax/AZD8055	3125.5	64.0925	14.7984		Navitoclax/AZD8055	2887.25	61.187	14.1276		MEAN	73.6805
AZD8055/MK-2206	3479.5	57.7775	13.3403		AZD8055/MK-2206	3170.5	63.9526	14.7661		AZD8055/MK-2206	3325	60.8651	14.0532		StDev	4.33104
AZD8055/GDC-0941	3270	59.6849	13.7807		AZD8055/GDC-0941	3273.5	60.0625	13.8679		AZD8055/GDC-0941	3271.75	59.8737	13.8243		3xStDev	12.9931
AZD8055/Sunitinib	3659	60.2459	13.9103		AZD8055/Sunitinib	3626	58.9359	13.6078		AZD8055/Sunitinib	3642.5	59.5909	13.759		1.5xStDev	6.49655
AZD8055/Trametinib	2603.5	59.1254	13.6516		AZD8055/Trametinib	3456	58.3647	13.4759		AZD8055/Trametinib	3029.75	58.7451	13.5637
Crizotinib/AZD8055	3257.5	56.548	13.0565		Crizotinib/AZD8055	3563.5	58.2525	13.45		Crizotinib/AZD8055	3410.5	57.4003	13.2532
S63845/AZD8055	3863	53.7014	12.3992		S63845/AZD8055	3840.5	60.6675	14.0076		S63845/AZD8055	3851.75	57.1845	13.2034
Navitoclax/S63845	1462	63.5058	14.6629		Navitoclax/S63845	1618	48.9479	11.3017		Navitoclax/S63845	1540	56.2268	12.9823
AZD8055/Venetoclax	3461	57.9833	13.3879		AZD8055/Venetoclax	3185	53.8331	12.4296		AZD8055/Venetoclax	3323	55.9082	12.9087
S63845/GDC-0941	2494.5	53.2587	12.297		S63845/GDC-0941	2751	57.7497	13.3339		S63845/GDC-0941	2622.75	55.5042	12.8155
S63845/Trametinib	3341.5	51.4566	11.8809		S63845/Trametinib	4374	58.3233	13.4664		S63845/Trametinib	3857.75	54.8899	12.6736
AZD8055/Gefitinib	3440.5	49.4708	11.4224		AZD8055/Gefitinib	4409	58.3469	13.4718		AZD8055/Gefitinib	3924.75	53.9089	12.4471
Trametinib/Everolimus	3356	49.7699	11.4915		Trametinib/Everolimus	3764.5	52.4577	12.112		Trametinib/Everolimus	3560.25	51.1138	11.8018
AZD8055/Paclitaxel	3686	46.0198	10.6256		AZD8055/Paclitaxel	2929.5	54.2024	12.5149		AZD8055/Paclitaxel	3307.75	50.1111	11.5702
AZD8055/Regorafenib	3671.5	45.9496	10.6094		AZD8055/Regorafenib	4336	54.2645	12.5292		AZD8055/Regorafenib	4003.75	50.107	11.5693
AZD8055/Palbociclib	3955.5	49.2216	11.3648		AZD8055/Palbociclib	3999	50.9185	11.7567		AZD8055/Palbociclib	3977.25	50.07	11.5607
Navitoclax/Crizotinib	2005.5	44.8071	10.3456		Navitoclax/Crizotinib	2911	55.1934	12.7437		Navitoclax/Crizotinib	2458.25	50.0003	11.5446
Etop/AZD8055	4062	49.6918	11.4734		Etop/AZD8055	3920	49.0418	11.3233		Etop/AZD8055	3991	49.3668	11.3984
AZD8055/Erlotinib	4229	49.797	11.4977		AZD8055/Erlotinib	5151	48.1952	11.1279		AZD8055/Erlotinib	4690	48.9961	11.3128
AZD8055	3917	50.2962	11.613		AZD8055	3504.5	47.6769	11.0082		AZD8055	3710.75	48.9865	11.3106
Sorafenib/AZD8055	3215.5	45.4521	10.4945		Sorafenib/AZD8055	4210	52.3756	12.0931		Sorafenib/AZD8055	3712.75	48.9138	11.2938
AZD8055/Rescovitine	4181	48.2548	11.1416		AZD8055/Rescovitine	3752.5	49.4526	11.4182		AZD8055/Rescovitine	3966.75	48.8537	11.2799
Ibrutinib/AZD8055	4387.5	47.9697	11.0758		Ibrutinib/AZD8055	4438.5	48.7434	11.2544		Ibrutinib/AZD8055	4413	48.3566	11.1651
S63845/Sorafenib	3467.5	47.879	11.0549		S63845/Sorafenib	3541.5	48.207	11.1306		S63845/Sorafenib	3504.5	48.043	11.0927
AZD8055/Everolimus	3906	49.8103	11.5008		AZD8055/Everolimus	4250.5	45.6971	10.5511		AZD8055/Everolimus	4078.25	47.7537	11.0259
Navitoclax/Sorafenib	2143	53.2275	12.2898		Navitoclax/Sorafenib	3428.5	41.9097	9.6766		Navitoclax/Sorafenib	2785.75	47.5686	10.9832
AZD8055/Lapatinib	4153.5	48.3498	11.1636		AZD8055/Lapatinib	4644	45.653	10.5409		AZD8055/Lapatinib	4398.75	47.0014	10.8522
GDC-0941/Trametinib	2882	48.4945	11.197		GDC-0941/Trametinib	3197	44.6824	10.3168		GDC-0941/Trametinib	3039.5	46.5884	10.7569
Docetaxel/AZD8055	3750.5	42.7575	9.87235		Docetaxel/AZD8055	3289	49.4939	11.4277		Docetaxel/AZD8055	3519.75	46.1257	10.65
Osimertinib/AZD8055	3344	45.5434	10.5156		Osimertinib/AZD8055	3649	46.0861	10.6409		Osimertinib/AZD8055	3496.5	45.8148	10.5783
Navitoclax/GDC-0941	1729.5	35.5579	8.21002		Navitoclax/GDC-0941	3050.5	55.3064	12.7698		Navitoclax/GDC-0941	2390	45.4321	10.4899
S63845/Crizotinib	2657	39.4318	9.10447		S63845/Crizotinib	2942.5	51.3626	11.8592		S63845/Crizotinib	2799.75	45.3972	10.4818
AZD8055/Dactolisib	4037.5	46.9371	10.8374		AZD8055/Dactolisib	3252.5	40.1218	9.26379		AZD8055/Dactolisib	3645	43.5294	10.0506
MK-2206/Trametinib	2787.5	50.0575	11.5579		MK-2206/Trametinib	2648	36.6344	8.45858		MK-2206/Trametinib	2717.75	43.346	10.0082
Trametinib/Dactolisib	3086	37.4394	8.64444		Trametinib/Dactolisib	3467	46.618	10.7637		Trametinib/Dactolisib	3276.5	42.0287	9.70407
AZD8055/LY2784544	3204.5	35.9159	8.29268		AZD8055/LY2784544	3171.5	44.6845	10.3173		AZD8055/LY2784544	3188	40.3002	9.30498
Paclitaxel/Trametinib	2848.5	41.1164	9.49342		Paclitaxel/Trametinib	3650	38.5381	8.89813		Paclitaxel/Trametinib	3249.25	39.8272	9.19578
Pemetrexed/AZD8055	4532.5	40.5171	9.35506		Pemetrexed/AZD8055	3155	38.3824	8.86218		Pemetrexed/AZD8055	3843.75	39.4498	9.10862
Docetaxel/Navitoclax	2848.5	41.8532	9.66356		Docetaxel/Navitoclax	2795.5	36.4261	8.41048		Docetaxel/Navitoclax	2822	39.1397	9.03702
S63845/Sunitinib	2341.5	43.4793	10.039		S63845/Sunitinib	4878	32.3049	7.45894		S63845/Sunitinib	3609.75	37.8921	8.74897
Paclitaxel/Sunitinib	2673.5	28.7056	6.62787		Paclitaxel/Sunitinib	3370	45.5588	10.5191		Paclitaxel/Sunitinib	3021.75	37.1322	8.57351
Everolimus/Dactolisib	3903	35.3949	8.17238		Everolimus/Dactolisib	4316.5	38.7288	8.94215		Everolimus/Dactolisib	4109.75	37.0618	8.55727
S63845/LY2784544	3388	36.8305	8.50386		S63845/LY2784544	3153	37.117	8.57001		S63845/LY2784544	3270.5	36.9738	8.53693
Cisplatin/AZD8055	1819	33.1199	7.64711		Cisplatin/AZD8055	1048	39.7575	9.17966		Cisplatin/AZD8055	1433.5	36.4387	8.41339
Navitoclax/MK-2206	2090.5	36.8407	8.50621		Navitoclax/MK-2206	2991.5	35.7435	8.25287		Navitoclax/MK-2206	2541	36.2921	8.37954
Navitoclax/Trametinib	2438.5	62.7757	14.4944		Navitoclax/Trametinib	4318	9.08693	2.0981		Navitoclax/Trametinib	3378.25	35.9313	8.29624
Navitoclax	2944.5	33.54	7.74411		Navitoclax	2309.5	38.2515	8.83194		Navitoclax	2627	35.8958	8.28803
GDC-0941/Everolimus	3754.5	33.5373	7.74348		GDC-0941/Everolimus	3525	37.0092	8.54511		GDC-0941/Everolimus	3639.75	35.2732	8.14429
Navitoclax/Ibrutinib	2823.5	39.0821	9.02372		Navitoclax/Ibrutinib	3071.5	30.7093	7.09051		Navitoclax/Ibrutinib	2947.5	34.8957	8.05712
Navitoclax/Sunitinib	1945.5	58.6742	13.5474		Navitoclax/Sunitinib	5217	9.98869	2.3063		Navitoclax/Sunitinib	3581.25	34.3315	7.92684
Navitoclax/LY2784544	2215.5	26.183	6.04544		Navitoclax/LY2784544	3008	41.146	9.50027		Navitoclax/LY2784544	2611.75	33.6645	7.77285
S63845/Paclitaxel	2587	21.4384	4.94995		S63845/Paclitaxel	3495.5	45.6872	10.5488		S63845/Paclitaxel	3041.25	33.5628	7.74937
Navitoclax/Paclitaxel	2436.5	25.7369	5.94243		Navitoclax/Paclitaxel	3025	40.4329	9.33562		Navitoclax/Paclitaxel	2730.75	33.0849	7.63902
S6-MCL1//Regorafenib	3640	31.9387	7.37437		S6-MCL1//Regorafenib	3975	34.1464	7.88411		S6-MCL1//Regorafenib	3807.5	33.0425	7.62924
Trametinib/Regorafenib	3147.5	36.1027	8.33582		Trametinib/Regorafenib	4248	29.3724	6.78185		Trametinib/Regorafenib	3697.75	32.7376	7.55883
Navitoclax/Everolimus	3653.5	32.9142	7.5996		Navitoclax/Everolimus	3161.5	31.4514	7.26187		Navitoclax/Everolimus	3407.5	32.1828	7.43074
GDC-0941/Paclitaxel	2920.5	27.5434	6.35954		GDC-0941/Paclitaxel	3143	34.4113	7.94527		GDC-0941/Paclitaxel	3031.75	30.9773	7.15241
S63845/Ibrutinib	3980.5	28.2954	6.53318		S63845/Ibrutinib	3451.5	33.219	7.66998		S63845/Ibrutinib	3716	30.7572	7.10158
S63845/MK-2206	3139	23.5631	5.44051		S63845/MK-2206	3024.5	37.3704	8.6285		S63845/MK-2206	3081.75	30.4667	7.03451
Navitoclax/Dactolisib	3457.5	27.3878	6.3236		Navitoclax/Dactolisib	3964.5	33.5444	7.74511		Navitoclax/Dactolisib	3711	30.4661	7.03436
Crizotinib/Paclitaxel	3232	25.1398	5.80456		Crizotinib/Paclitaxel	2749	35.1214	8.10924		Crizotinib/Paclitaxel	2990.5	30.1306	6.9569
Sorafenib/Trametinib	2834	29.5974	6.8338		Sorafenib/Trametinib	3962	30.5147	7.04559		Sorafenib/Trametinib	3398	30.0561	6.93969
Sunitinib/Everolimus	4517.5	23.2789	5.37489		Sunitinib/Everolimus	3913	36.3935	8.40296		Sunitinib/Everolimus	4215.25	29.8362	6.88893
Crizotinib/Trametinib	3600	28.3865	6.5542		Crizotinib/Trametinib	3549	30.0373	6.93535		Crizotinib/Trametinib	3574.5	29.2119	6.74477
GDC-0941/Sunitinib	2742	32.8179	7.57738		GDC-0941/Sunitinib	2852	24.8983	5.74881		GDC-0941/Sunitinib	2797	28.8581	6.66309
Crizotinib/Sunitinib	3325	21.4402	4.95036		Crizotinib/Sunitinib	3264	35.3814	8.16928		Crizotinib/Sunitinib	3294.5	28.4108	6.55982
Ibrutinib/Sunitinib	3073	16.7542	3.86841		Ibrutinib/Sunitinib	4352	39.2598	9.06476		Ibrutinib/Sunitinib	3712.5	28.007	6.46658
S6-MCL1/Everolimus	4159.5	34.7711	8.02835		S6-MCL1/Everolimus	4172.5	21.0491	4.86005		S6-MCL1/Everolimus	4166	27.9101	6.4442
Crizotinib/GDC-0941	2683.5	23.442	5.41255		Crizotinib/GDC-0941	2589	32.1626	7.42607		Crizotinib/GDC-0941	2636.25	27.8023	6.41931
Navitoclax/Rescovitine	3122	24.2188	5.59193		Navitoclax/Rescovitine	3155	31.2341	7.21169		Navitoclax/Rescovitine	3138.5	27.7265	6.40181
Navitoclax/Regorafenib	3820	26.1302	6.03325		Navitoclax/Regorafenib	4209	27.2651	6.29527		Navitoclax/Regorafenib	4014.5	26.6976	6.16426
Docetaxel/Trametinib	3640	13.9031	3.21011		Docetaxel/Trametinib	4075	39.1153	9.03141		Docetaxel/Trametinib	3857.5	26.5092	6.12076
MK2206/Everolimus	3508.5	26.3929	6.0939		MK2206/Everolimus	4116.5	25.8933	5.97855		MK2206/Everolimus	3812.5	26.1431	6.03622
Etop/Navitoclax	2368	29.2993	6.76497		Etop/Navitoclax	2258.5	22.8132	5.26739		Etop/Navitoclax	2313.25	26.0563	6.01618
Docetaxel/S63845	3330.5	21.0834	4.86799		Docetaxel/S63845	3214	29.0632	6.71044		Docetaxel/S63845	3272.25	25.0733	5.78921
Paclitaxel/Regorafenib	3408.5	24.0561	5.55436		Paclitaxel/Regorafenib	3393.5	24.718	5.70717		Paclitaxel/Regorafenib	3401	24.3871	5.63077
GDC-0941/Lapatinib	3027	15.9579	3.68455		GDC-0941/Lapatinib	3938	30.9494	7.14595		GDC-0941/Lapatinib	3482.5	23.4536	5.41525
GDC-0941/Regorafenib	3480	25.1248	5.80111		GDC-0941/Regorafenib	2608.5	21.59	4.98495		GDC-0941/Regorafenib	3044.25	23.3574	5.39303
Ibrutinib/Trametinib	3771.5	37.5697	8.67454		Ibrutinib/Trametinib	4793	9.08399	2.09742		Ibrutinib/Trametinib	4282.25	23.3269	5.38598
S63845/Lapatinib	3676	21.8861	5.05332		S63845/Lapatinib	4649	23.7337	5.47992		S63845/Lapatinib	4162.5	22.8099	5.26662
Ibrutinib/GDC-0941	3302.5	15.7283	3.63153		Ibrutinib/GDC-0941	3464	28.3714	6.55071		Ibrutinib/GDC-0941	3383.25	22.0498	5.09112
S63845/Venetoclax	2700	7.32533	1.69136		S63845/Venetoclax	3871	36.6082	8.45252		S63845/Venetoclax	3285.5	21.9668	5.07194
Cisplatin/Dactolisib	1331	16.3855	3.78327		Cisplatin/Dactolisib	2207	27.2697	6.29636		Cisplatin/Dactolisib	1769	21.8276	5.03981
Venetoclax/Trametinib	4518.5	29.6379	6.84315		Venetoclax/Trametinib	3934.5	12.9595	2.99224		Venetoclax/Trametinib	4226.5	21.2987	4.9177
LY2784544/Gefitinib	2742	10.6643	2.46231		LY2784544/Gefitinib	3287	31.7113	7.32188		LY2784544/Gefitinib	3014.5	21.1878	4.89209
Erlotinib/Trametinib	4469.5	29.5856	6.83107		Erlotinib/Trametinib	2805	12.6463	2.91992		Erlotinib/Trametinib	3637.25	21.116	4.8755
Paclitaxel/Everolimus	3934.5	20.1693	4.65691		Paclitaxel/Everolimus	3491.5	20.8753	4.81992		Paclitaxel/Everolimus	3713	20.5223	4.73842
S6-MCL1/Dactolisib	4705.5	21.567	4.97965		S6-MCL1/Dactolisib	3743.5	19.4661	4.49455		S6-MCL1/Dactolisib	4224.5	20.5165	4.7371
Docetaxel/GDC-0941	3085.5	16.7827	3.87499		Docetaxel/GDC-0941	3137	24.219	5.59196		Docetaxel/GDC-0941	3111.25	20.5009	4.73348
GDC-0941/LY2784544	2883.5	20.8416	4.81216		GDC-0941/LY2784544	2991	20.0643	4.63268		GDC-0941/LY2784544	2937.25	20.453	4.72242
Sunitinib/Dactolisib	4385	24.0628	5.55589		Sunitinib/Dactolisib	3315	16.4823	3.80563		Sunitinib/Dactolisib	3850	20.2726	4.68076
Navitoclax/Osimertinib	2214.5	12.9189	2.98286		Navitoclax/Osimertinib	3001	26.1909	6.04726		Navitoclax/Osimertinib	2607.75	19.5549	4.51506
Crizotinib/Everolimus	3684	21.1865	4.89178		Crizotinib/Everolimus	3723	16.9654	3.91716		Crizotinib/Everolimus	3703.5	19.0759	4.40447
Crizotinib/MK-2206	2440	13.1259	3.03066		Crizotinib/MK-2206	3241	24.803	5.72681		Crizotinib/MK-2206	2840.5	18.9645	4.37874
LY2784544/Paclitaxel	3078.5	15.3948	3.55453		LY2784544/Paclitaxel	2794.5	22.2473	5.13672		LY2784544/Paclitaxel	2936.5	18.8211	4.34563
Osimertinib/Trametinib	3667	17.6101	4.06602		Osimertinib/Trametinib	4956	19.7393	4.55764		Osimertinib/Trametinib	4311.5	18.6747	4.31183
Sorafenib/GDC-0941	3194.5	14.4459	3.33544		Sorafenib/GDC-0941	3356.5	22.8954	5.28636		Sorafenib/GDC-0941	3275.5	18.6707	4.3109
GDC-0941/Erlotinib	3659	20.1841	4.66034		GDC-0941/Erlotinib	4026	16.055	3.70695		GDC-0941/Erlotinib	3842.5	18.1195	4.18365
Sorafenib/Crizotinib	3451.5	14.944	3.45045		Sorafenib/Crizotinib	3680.5	21.0265	4.85484		Sorafenib/Crizotinib	3566	17.9853	4.15265
Navitoclax/Palbociclib	3653.5	10.7376	2.47921		Navitoclax/Palbociclib	3581	24.8152	5.72961		Navitoclax/Palbociclib	3617.25	17.7764	4.10441
S63845/Gefitinib	2964	23.256	5.36961		S63845/Gefitinib	4709	12.2418	2.82653		S63845/Gefitinib	3836.5	17.7489	4.09807
GDC-0941/MK-2206	3413	14.149	3.26689		GDC-0941/MK-2206	3036	21.2899	4.91565		GDC-0941/MK-2206	3224.5	17.7195	4.09127
GDC-0941/Gefitinib	2667.5	22.2389	5.13479		GDC-0941/Gefitinib	3423	13.1566	3.03775		GDC-0941/Gefitinib	3045.25	17.6978	4.08627
Navitoclax/Gefitinib	2706.5	37.9575	8.76407		Navitoclax/Gefitinib	5481	-3.23244	-0.746344		Navitoclax/Gefitinib	4093.75	17.3625	4.00886
Pemetrexed/Navitoclax	3916	-5.95008	-1.37382		Pemetrexed/Navitoclax	2321.5	40.2407	9.29125		Pemetrexed/Navitoclax	3118.75	17.1453	3.95871
MK-2206/Sunitinib	2531	26.4682	6.1113		MK-2206/Sunitinib	2906	7.46569	1.72377		MK-2206/Sunitinib	2718.5	16.967	3.91753
Crizotinib/Dactolisib	3121	14.387	3.32185		Crizotinib/Dactolisib	3900.5	19.4145	4.48264		Crizotinib/Dactolisib	3510.75	16.9008	3.90224
Regorafenib/Everolimus	3989	20.605	4.75753		Regorafenib/Everolimus	3625.5	12.8203	2.96009		Regorafenib/Everolimus	3807.25	16.7127	3.85881
Navitoclax/Lapatinib	2459.5	41.6917	9.62626		Navitoclax/Lapatinib	4371	-8.3293	-1.92317		Navitoclax/Lapatinib	3415.25	16.6812	3.85155
Crizotinib/Lapatinib	3225	15.2911	3.53059		Crizotinib/Lapatinib	3922	17.1335	3.95599		Crizotinib/Lapatinib	3573.5	16.2123	3.74329
Trametinib	4098.83	19.3615	4.47042		Trametinib	3958.67	13.0488	3.01287		Trametinib	4028.75	16.2052	3.74164
Pemetrexed/Dactolisib	4403.5	31.7226	7.32448		Pemetrexed/Dactolisib	2635.5	-0.570903	-0.131817		Pemetrexed/Dactolisib	3519.5	15.5759	3.59633
Sunitinib/Trametinib	4443	6.57624	1.5184		Sunitinib/Trametinib	3417	24.5169	5.66075		Sunitinib/Trametinib	3930	15.5466	3.58957
Lapatinib/Trametinib	4853.5	18.1903	4.2		Lapatinib/Trametinib	2986.5	12.6382	2.91805		Lapatinib/Trametinib	3920	15.4143	3.55903
LY2784544/MK-2206	3344.5	8.84631	2.04254		LY2784544/MK-2206	2960	21.867	5.0489		LY2784544/MK-2206	3152.25	15.3567	3.54572
Crizotinib/Regorafenib	2694.5	22.4278	5.17838		Crizotinib/Regorafenib	3322.5	7.96784	1.83971		Crizotinib/Regorafenib	3008.5	15.1978	3.50904
Etop/GDC-0941	2734	6.09234	1.40667		Etop/GDC-0941	3516.5	24.0539	5.55385		Etop/GDC-0941	3125.25	15.0731	3.48026
Cisplatin/GDC-0941	2052	16.8983	3.90168		Cisplatin/GDC-0941	1785	12.5374	2.89477		Cisplatin/GDC-0941	1918.5	14.7178	3.39823
Navitoclax/Venetoclax	2308.5	34.7988	8.03474		Navitoclax/Venetoclax	5087	-5.45357	-1.25918		Navitoclax/Venetoclax	3697.75	14.6726	3.38778
Sunitinib	3863.17	10.0216	2.31391		Sunitinib	3742.83	19.3211	4.46109		Sunitinib	3803	14.6714	3.3875
Crizotinib/LY2784544	3048	11.3762	2.62667		Crizotinib/LY2784544	3404.5	17.5816	4.05944		Crizotinib/LY2784544	3226.25	14.4789	3.34305
S63845	3306.25	12.6036	2.91007		S63845	3010.5	16.2771	3.75824		S63845	3158.38	14.4404	3.33416
LY2784544/Sunitinib	2724.5	16.8526	3.89112		LY2784544/Sunitinib	3215	11.6211	2.68321		LY2784544/Sunitinib	2969.75	14.2368	3.28716
Sorafenib/Paclitaxel	3292.5	4.46541	1.03103		Sorafenib/Paclitaxel	3905.5	23.9617	5.53256		Sorafenib/Paclitaxel	3599	14.2136	3.2818
GDC-0941/Dactolisib	3121	16.0206	3.69901		GDC-0941/Dactolisib	3497.5	12.3883	2.86035		GDC-0941/Dactolisib	3309.25	14.2044	3.27968
Etop/Sunitinib	2458	5.54846	1.28109		Etop/Sunitinib	4851	22.8296	5.27117		Etop/Sunitinib	3654.5	14.189	3.27613
LY2784554/Everolimus	3168	11.8169	2.72843		LY2784554/Everolimus	3480	16.5501	3.82129		LY2784554/Everolimus	3324	14.1835	3.27486
Docetaxel/Crizotinib	3101.5	9.76684	2.25508		Docetaxel/Crizotinib	2994	17.8941	4.13159		Docetaxel/Crizotinib	3047.75	13.8304	3.19333
Pemetrexed/Trametinib	3621.5	21.0433	4.85873		Pemetrexed/Trametinib	2687.5	6.46466	1.49264		Pemetrexed/Trametinib	3154.5	13.754	3.17568
Erlotinib/Dactolisib	4744.5	4.18537	0.966367		Erlotinib/Dactolisib	3575.5	23.2609	5.37074		Erlotinib/Dactolisib	4160	13.7231	3.16855
S63845/Erlotinib	3362	11.4901	2.65297		S63845/Erlotinib	5116	15.6371	3.61048		S63845/Erlotinib	4239	13.5636	3.13172
Cisplatin/Regorafenib	1589	18.8816	4.3596		Cisplatin/Regorafenib	2154	7.9262	1.83009		Cisplatin/Regorafenib	1871.5	13.4039	3.09485
Osimertinib/GDC-0941	3098	13.8079	3.18813		Osimertinib/GDC-0941	3381.5	12.7217	2.93733		Osimertinib/GDC-0941	3239.75	13.2648	3.06273
Crizotinib/Venetoclax	2755.5	16.4995	3.80959		Crizotinib/Venetoclax	2911	9.75732	2.25288		Crizotinib/Venetoclax	2833.25	13.1284	3.03123
MK2206/Dactolisib	3522	11.7995	2.72441		MK2206/Dactolisib	3114.5	14.2766	3.29635		MK2206/Dactolisib	3318.25	13.0381	3.01038
Etop/S63845	3170	11.2084	2.58793		Etop/S63845	3724.5	14.5078	3.34973		Etop/S63845	3447.25	12.8581	2.96883
MK2206/Regorafenib	3164.5	10.5158	2.42802		MK2206/Regorafenib	3740.5	15.1903	3.50731		MK2206/Regorafenib	3452.5	12.8531	2.96766
Cisplatin/Trametinib	1419	0.295294	0.068181		Cisplatin/Trametinib	1565	25.0708	5.78864		Cisplatin/Trametinib	1492	12.683	2.92841
MK-2206/Paclitaxel	3351	11.4042	2.63313		MK-2206/Paclitaxel	3752	13.9551	3.22211		MK-2206/Paclitaxel	3551.5	12.6796	2.92762
Venetoclax/Sunitinib	4459.5	12.1465	2.80452		Venetoclax/Sunitinib	4451.5	13.0051	3.00277		Venetoclax/Sunitinib	4455.5	12.5758	2.90364
Paclitaxel/Dactolisib	4197	13.6305	3.14718		Paclitaxel/Dactolisib	3882.5	10.8804	2.51219		Paclitaxel/Dactolisib	4039.75	12.2555	2.82968
Docetaxel/Sorafenib	3192.5	2.31991	0.535648		Docetaxel/Sorafenib	3572.5	21.9806	5.07514		Docetaxel/Sorafenib	3382.5	12.1503	2.8054
Trametinib/Palbociclib	2855	13.9878	3.22966		Trametinib/Palbociclib	4142.5	10.2733	2.37202		Trametinib/Palbociclib	3498.75	12.1305	2.80084
Sorafenib/Everolimus	3499	13.0935	3.02318		Sorafenib/Everolimus	3677	11.0777	2.55775		Sorafenib/Everolimus	3588	12.0856	2.79047
MK2206/Palbociclib	3541	10.4578	2.41462		MK2206/Palbociclib	2374.5	13.6715	3.15664		MK2206/Palbociclib	2957.75	12.0647	2.78563
S63845/Osimertinib	3289	14.6279	3.37745		S63845/Osimertinib	2511.5	9.41891	2.17475		S63845/Osimertinib	2900.25	12.0234	2.7761
Cisplatin/Everolimus	1793	11.4507	2.64386		Cisplatin/Everolimus	2122	12.5788	2.90434		Cisplatin/Everolimus	1957.5	12.0147	2.7741
GDC-0941/Venetoclax	2944	14.9682	3.45603		GDC-0941/Venetoclax	3228	8.97567	2.07241		GDC-0941/Venetoclax	3086	11.9719	2.76422
S6-MCL1//Rescovitine	3320.5	10.5993	2.44728		S6-MCL1//Rescovitine	3627	13.3346	3.07884		S6-MCL1//Rescovitine	3473.75	11.9669	2.76306
Docetaxel/Sunitinib	3320.5	11.8151	2.72801		Docetaxel/Sunitinib	4935	11.1472	2.5738		Docetaxel/Sunitinib	4127.75	11.4812	2.6509
Regorafenib/Dactolisib	3764.5	6.9238	1.59865		Regorafenib/Dactolisib	3430.5	15.8705	3.66437		Regorafenib/Dactolisib	3597.5	11.3972	2.63151
GDC-0941/Palbociclib	3494	12.0228	2.77596		GDC-0941/Palbociclib	3643	10.6714	2.46393		GDC-0941/Palbociclib	3568.5	11.3471	2.61994
GDC-0941	3195.5	11.2478	2.59702		GDC-0941	2666	11.4394	2.64126		GDC-0941	2930.75	11.3436	2.61914
Crizotinib/Erlotinib	2932	16.6617	3.84705		Crizotinib/Erlotinib	4027	5.60035	1.29307		Crizotinib/Erlotinib	3479.5	11.131	2.57006
Palbociclib/Dactolisib	2697.5	8.99257	2.07631		Palbociclib/Dactolisib	3202	13.2213	3.05269		Palbociclib/Dactolisib	2949.75	11.1069	2.5645
Paclitaxel	3582.25	9.95676	2.29893		Paclitaxel	2284	12.0463	2.78139		Paclitaxel	2933.12	11.0015	2.54016
Ibrutinib/Dactolisib	4549.5	1.19193	0.275206		Ibrutinib/Dactolisib	4501.5	20.6964	4.77862		Ibrutinib/Dactolisib	4525.5	10.9442	2.52691
Sunitinib/Regorafenib	5623.5	2.45024	0.565739		Sunitinib/Regorafenib	4532	19.4181	4.48348		Sunitinib/Regorafenib	5077.75	10.9342	2.52461
LY2784554/Regorafenib	2859	11.2919	2.60721		LY2784554/Regorafenib	3281.5	10.559	2.43799		LY2784554/Regorafenib	3070.25	10.9255	2.5226
Trametinib/Rescovitine	3363	13.0479	3.01265		Trametinib/Rescovitine	3506	8.32958	1.92323		Trametinib/Rescovitine	3434.5	10.6887	2.46794
Etop/Crizotinib	2638	11.0727	2.5566		Etop/Crizotinib	3388.5	10.1589	2.34561		Etop/Crizotinib	3013.25	10.6158	2.4511
Rescovitine/Everolimus	3735.5	9.90806	2.28769		Rescovitine/Everolimus	4300	11.0996	2.5628		Rescovitine/Everolimus	4017.75	10.5038	2.42524
Cisplatin/Paclitaxel	1391	12.3358	2.84823		Cisplatin/Paclitaxel	1926	8.59827	1.98527		Cisplatin/Paclitaxel	1658.5	10.467	2.41675
Docetaxel/LY2784544	3236	0.185787	0.0428966		Docetaxel/LY2784544	3075.5	20.58	4.75174		Docetaxel/LY2784544	3155.75	10.3829	2.39732
MK2206/Rescovitine	4129	7.26204	1.67674		MK2206/Rescovitine	3398.5	13.4582	3.10738		MK2206/Rescovitine	3763.75	10.3601	2.39206
LY2784544/Venetoclax	3105.5	4.64219	1.07184		LY2784544/Venetoclax	3142	15.9535	3.68353		LY2784544/Venetoclax	3123.75	10.2978	2.37769
Ibrutinib/Paclitaxel	2783.5	1.45793	0.336624		Ibrutinib/Paclitaxel	3603	19.0415	4.39652		Ibrutinib/Paclitaxel	3193.25	10.2497	2.36657
Docetaxel/Dactolisib	4573	13.4377	3.10265		Docetaxel/Dactolisib	4477.5	7.05545	1.62904		Docetaxel/Dactolisib	4525.25	10.2466	2.36585
Rescovitine/Dactolisib	3063	11.2116	2.58866		Rescovitine/Dactolisib	3499	8.76349	2.02342		Rescovitine/Dactolisib	3281	9.98754	2.30604
Ibrutinib/Crizotinib	3160.5	8.62726	1.99196		Ibrutinib/Crizotinib	3573	11.1118	2.56562		Ibrutinib/Crizotinib	3366.75	9.86953	2.27879
Crizotinib	3384.5	6.56162	1.51502		Crizotinib	3173.5	13.1653	3.03975		Crizotinib	3279	9.86346	2.27739
MK-2206/Lapatinib	2335	15.289	3.53011		MK-2206/Lapatinib	3551	4.17304	0.963519		MK-2206/Lapatinib	2943	9.73104	2.24682
Etop/Sorafenib	3626	7.93151	1.83132		Etop/Sorafenib	4189	11.4215	2.63712		Etop/Sorafenib	3907.5	9.67649	2.23422
Gefitinib/Sunitinib	4057	6.23771	1.44024		Gefitinib/Sunitinib	4339	13.0679	3.01728		Gefitinib/Sunitinib	4198	9.65283	2.22876
LY2784544	3299.75	3.51812	0.812305		LY2784544	2570	15.7736	3.642		LY2784544	2934.88	9.64589	2.22715
Erlotinib/Sunitinib	4777	2.24784	0.519007		Erlotinib/Sunitinib	3978.5	16.9363	3.91046		Erlotinib/Sunitinib	4377.75	9.59209	2.21473
GDC-0941/Rescovitine	3914.5	9.0077	2.0798		GDC-0941/Rescovitine	3396	10.1687	2.34787		GDC-0941/Rescovitine	3655.25	9.58822	2.21384
Etop/Trametinib	3861	5.89019	1.36		Etop/Trametinib	4214	13.2448	3.05811		Etop/Trametinib	4037.5	9.56749	2.20905
Venetoclax/Dactolisib	4290	12.7604	2.94626		Venetoclax/Dactolisib	3571	5.93388	1.37008		Venetoclax/Dactolisib	3930.5	9.34713	2.15817
LY2784544/Trametinib	3807	8.52009	1.96722		LY2784544/Trametinib	2545	10.1304	2.33903		LY2784544/Trametinib	3176	9.32526	2.15313
Sorafenib/Regorafenib	3527	7.3618	1.69978		Sorafenib/Regorafenib	3126.5	11.021	2.54465		Sorafenib/Regorafenib	3326.75	9.19139	2.12221
Paclitaxel/Gefitinib	3043.5	12.402	2.86352		Paclitaxel/Gefitinib	3703	5.85034	1.35079		Paclitaxel/Gefitinib	3373.25	9.12618	2.10716
Palbociclib/Everolimus	4027.5	8.37441	1.93358		Palbociclib/Everolimus	3556.5	9.56745	2.20904		Palbociclib/Everolimus	3792	8.97093	2.07131
MK-2206/Gefitinib	3012	11.7119	2.70418		MK-2206/Gefitinib	3132	5.59005	1.29069		MK-2206/Gefitinib	3072	8.65096	1.99744
S6-MCL1/Palbociclib	3729	8.51716	1.96654		S6-MCL1/Palbociclib	4158	8.06958	1.8632		S6-MCL1/Palbociclib	3943.5	8.29337	1.91487
Docetaxel/MK-2206	3545	6.40895	1.47977		Docetaxel/MK-2206	3073.5	10.0305	2.31596		Docetaxel/MK-2206	3309.25	8.21972	1.89786
Sunitinib/Palbociclib	4772	3.34128	0.771474		Sunitinib/Palbociclib	4618.5	12.8808	2.97407		Sunitinib/Palbociclib	4695.25	8.11104	1.87277
Sorafenib/LY2784544	3509.5	1.93537	0.446861		Sorafenib/LY2784544	3369.5	14.261	3.29275		Sorafenib/LY2784544	3439.5	8.0982	1.86981
Paclitaxel/Venetoclax	3055	10.1034	2.33279		Paclitaxel/Venetoclax	3119	6.00739	1.38706		Paclitaxel/Venetoclax	3087	8.05539	1.85992
Cisplatin/Sunitinib	773	9.29371	2.14584		Cisplatin/Sunitinib	2075	6.81055	1.5725		Cisplatin/Sunitinib	1424	8.05213	1.85917
Ibrutinib/LY2784544	3287.5	5.44667	1.25759		Ibrutinib/LY2784544	3315	10.5799	2.44282		Ibrutinib/LY2784544	3301.25	8.0133	1.8502
Pemetrexed/Everolimus	3624.5	12.8833	2.97464		Pemetrexed/Everolimus	2276.5	2.92806	0.676064		Pemetrexed/Everolimus	2950.5	7.90568	1.82535
Ibrutinib/MK-2206	3470.5	8.43656	1.94793		Ibrutinib/MK-2206	3553.5	7.22047	1.66715		Ibrutinib/MK-2206	3512	7.82852	1.80754
Sunitinib/Rescovitine	3679.5	9.63712	2.22513		Sunitinib/Rescovitine	2889	5.96324	1.37686		Sunitinib/Rescovitine	3284.25	7.80018	1.801
Cisplatin/LY2784544	1328	8.27675	1.91103		Cisplatin/LY2784544	1504	7.27385	1.67947		Cisplatin/LY2784544	1416	7.7753	1.79525
MK-2206	3162.25	4.27979	0.988168		MK-2206	2441.5	10.8426	2.50347		MK-2206	2801.88	7.56121	1.74582
LY2784554/Dactolisib	3098.5	7.22602	1.66843		LY2784554/Dactolisib	2889.5	7.60948	1.75696		LY2784554/Dactolisib	2994	7.41775	1.7127
MK-2206/Venetoclax	3196	11.9665	2.76297		MK-2206/Venetoclax	3114	2.75863	0.636946		MK-2206/Venetoclax	3155	7.36257	1.69996
Cisplatin/Navitoclax	1579	11.6949	2.70025		Cisplatin/Navitoclax	2056	2.70507	0.624578		Cisplatin/Navitoclax	1817.5	7.19997	1.66241
Crizotinib/Palbociclib	2505.5	4.96375	1.14609		Crizotinib/Palbociclib	2672	9.33249	2.15479		Crizotinib/Palbociclib	2588.75	7.14812	1.65044
Osimertinib/Dactolisib	3792.5	2.72054	0.628151		Osimertinib/Dactolisib	3487	11.3176	2.61314		Osimertinib/Dactolisib	3639.75	7.01908	1.62065
Etop/MK-2206	3132.5	2.16554	0.500004		Etop/MK-2206	2806.5	11.8041	2.72547		Etop/MK-2206	2969.5	6.98483	1.61274
Sorafenib	3915.5	5.62943	1.29979		Sorafenib	2868.5	8.28874	1.9138		Sorafenib	3392	6.95909	1.60679
Ibrutinib/Venetoclax	3408.5	3.07054	0.708963		Ibrutinib/Venetoclax	4708	10.7372	2.47912		Ibrutinib/Venetoclax	4058.25	6.90386	1.59404
Regorafenib	4116.67	3.69471	0.853078		Regorafenib	3273.5	9.93282	2.2934		Regorafenib	3695.08	6.81376	1.57324
Gefitinib/Everolimus	3440.5	8.46284	1.954		Gefitinib/Everolimus	4201.5	5.11112	1.18012		Gefitinib/Everolimus	3821	6.78698	1.56706
Cisplatin/MK-2206	1852	2.42585	0.560109		Cisplatin/MK-2206	1531	10.9093	2.51887		Cisplatin/MK-2206	1691.5	6.66758	1.53949
Palbociclib/Regorafenib	3844.5	2.30187	0.531483		Palbociclib/Regorafenib	2858.5	10.8718	2.51021		Palbociclib/Regorafenib	3351.5	6.58684	1.52085
Sorafenib/Dactolisib	3531	9.05307	2.09028		Sorafenib/Dactolisib	2936	3.9112	0.903064		Sorafenib/Dactolisib	3233.5	6.48214	1.49667
Dactolisib	4033.67	6.47711	1.49551		Dactolisib	3121.33	6.35821	1.46806		Dactolisib	3577.5	6.41766	1.48178
Navitoclax/Erlotinib	2270	17.4118	4.02023		Navitoclax/Erlotinib	4054	-4.62718	-1.06838		Navitoclax/Erlotinib	3162	6.3923	1.47593
Ibrutinib/Everolimus	4938	5.04945	1.16588		Ibrutinib/Everolimus	4449.5	7.66113	1.76889		Ibrutinib/Everolimus	4693.75	6.35529	1.46738
Etoposide/Dactolisib	4070	3.55995	0.821963		Etoposide/Dactolisib	3912	9.0729	2.09486		Etoposide/Dactolisib	3991	6.31643	1.45841
Gefitinib/Trametinib	4434	10.0479	2.31997		Gefitinib/Trametinib	3857	2.58362	0.596535		Gefitinib/Trametinib	4145.5	6.31574	1.45825
MK-2206/Erlotinib	3283.5	7.05075	1.62796		MK-2206/Erlotinib	3414	5.53219	1.27734		MK-2206/Erlotinib	3348.75	6.29147	1.45265
Paclitaxel/Palbociclib	2872.5	8.09968	1.87015		Paclitaxel/Palbociclib	3449.5	4.46355	1.0306		Paclitaxel/Palbociclib	3161	6.28162	1.45037
Pemetrexed/GDC-0941	3780	3.98617	0.920374		Pemetrexed/GDC-0941	1981	8.54618	1.97324		Pemetrexed/GDC-0941	2880.5	6.26618	1.44681
Pemetrexed/S63845	4165.5	2.0739	0.478845		Pemetrexed/S63845	1977	10.193	2.35349		Pemetrexed/S63845	3071.25	6.13347	1.41617
Etop/Paclitaxel	3150.5	2.01787	0.46591		Etop/Paclitaxel	4028	9.96221	2.30019		Etop/Paclitaxel	3589.25	5.99004	1.38305
Docetaxel/Everolimus	4506.5	3.15996	0.729609		Docetaxel/Everolimus	4324	8.13558	1.87844		Docetaxel/Everolimus	4415.25	5.64777	1.30402
Crizotinib/Rescovitine	3739	5.30448	1.22476		Crizotinib/Rescovitine	3036	5.88843	1.35959		Crizotinib/Rescovitine	3387.5	5.59645	1.29217
Erlotinib/Everolimus	4524.5	2.93107	0.67676		Erlotinib/Everolimus	3479	8.19826	1.89291		Erlotinib/Everolimus	4001.75	5.56467	1.28484
Docetaxel/Paclitaxel	3747	2.70232	0.623943		Docetaxel/Paclitaxel	3477.5	8.38731	1.93656		Docetaxel/Paclitaxel	3612.25	5.54482	1.28025
Osimertinib/LY2784544	3002	3.57229	0.824811		Osimertinib/LY2784544	3214.5	7.42106	1.71346		Osimertinib/LY2784544	3108.25	5.49667	1.26914
Everolimus	4200.5	4.8737	1.1253		Everolimus	3596.17	6.06475	1.4003		Everolimus	3898.33	5.46922	1.2628
Paclitaxel/Lapatinib	3351.5	5.35458	1.23633		Paclitaxel/Lapatinib	4054	5.54305	1.27984		Paclitaxel/Lapatinib	3702.75	5.44882	1.25809
Lapatinib/Dactolisib	5005	2.78301	0.642573		Lapatinib/Dactolisib	3604.5	8.03952	1.85626		Lapatinib/Dactolisib	4304.75	5.41126	1.24942
Paclitaxel/Rescovitine	3548.5	5.95406	1.37474		Paclitaxel/Rescovitine	3581	4.8023	1.10881		Paclitaxel/Rescovitine	3564.75	5.37818	1.24178
Gefitinib/Dactolisib	3826	5.31198	1.22649		Gefitinib/Dactolisib	4116	5.28787	1.22093		Gefitinib/Dactolisib	3971	5.29993	1.22371
Osimertinib/Everolimus	3256	9.03409	2.0859		Osimertinib/Everolimus	4487	1.40435	0.324253		Osimertinib/Everolimus	3871.5	5.21922	1.20507
Rescovitine/Regorafenib	3602.5	4.31645	0.996631		Rescovitine/Regorafenib	4239.5	6.1042	1.40941		Rescovitine/Regorafenib	3921	5.21033	1.20302
Ibrutinib/Regorafenib	4634	3.58556	0.827875		Ibrutinib/Regorafenib	4414	6.47737	1.49557		Ibrutinib/Regorafenib	4524	5.03147	1.16172
Cisplatin/Crizotinib	1942	6.73626	1.55535		Cisplatin/Crizotinib	1629	3.217	0.742778		Cisplatin/Crizotinib	1785.5	4.97663	1.14906
Crizotinib/Gefitinib	3310.5	7.74286	1.78776		Crizotinib/Gefitinib	3400	2.12552	0.490764		Crizotinib/Gefitinib	3355.25	4.93419	1.13926
Cisplatin/Roscovitine	1270	2.29954	0.530945		Cisplatin/Roscovitine	1453	7.34026	1.6948		Cisplatin/Roscovitine	1361.5	4.8199	1.11287
Pemetrexed/Regorafenib	4800	11.5814	2.67406		Pemetrexed/Regorafenib	2642	-1.94474	-0.449025		Pemetrexed/Regorafenib	3721	4.81834	1.11252
Osimertinib/Palitaxel	2896.5	2.54501	0.58762		Osimertinib/Palitaxel	3271.5	6.76025	1.56088		Osimertinib/Palitaxel	3084	4.65263	1.07425
Sorafenib/Sunitinib	3354	7.16522	1.65439		Sorafenib/Sunitinib	3669	1.94568	0.449242		Sorafenib/Sunitinib	3511.5	4.55545	1.05182
Cisplatin/Venetoclax	1600	5.15455	1.19014		Cisplatin/Venetoclax	1613	3.83672	0.885866		Cisplatin/Venetoclax	1606.5	4.49563	1.038
Osimertinib/MK-2206	2919.5	4.27996	0.988208		Osimertinib/MK-2206	3354.5	4.68966	1.0828		Osimertinib/MK-2206	3137	4.48481	1.03551
Sorafenib/Gefitinib	3269	4.85066	1.11998		Sorafenib/Gefitinib	3512	4.09871	0.946358		Sorafenib/Gefitinib	3390.5	4.47469	1.03317
Venetoclax/Everolimus	4052	2.73737	0.632036		Venetoclax/Everolimus	4056.5	6.15457	1.42104		Venetoclax/Everolimus	4054.25	4.44597	1.02654
Osimertinib/Sunitinib	3008	8.62083	1.99048		Osimertinib/Sunitinib	3996	0.0729209	0.0168368		Osimertinib/Sunitinib	3502	4.34687	1.00366
Etoposide/Everolimus	4155	4.46209	1.03026		Etoposide/Everolimus	4251.5	4.19004	0.967444		Etoposide/Everolimus	4203.25	4.32606	0.998852
Ibrutinib/Sorafenib	3418.5	3.89385	0.899058		Ibrutinib/Sorafenib	3560.5	4.72178	1.09022		Ibrutinib/Sorafenib	3489.5	4.30782	0.994638
LY2784554/Rescovitine	3388	7.62087	1.7596		LY2784554/Rescovitine	3785	0.982632	0.226881		LY2784554/Rescovitine	3586.5	4.30175	0.993239
Etoposide/Regorafenib	4455	7.32445	1.69115		Etoposide/Regorafenib	4022	1.27811	0.295106		Etoposide/Regorafenib	4238.5	4.30128	0.99313
LY2784554/Palbociclib	3311	6.45448	1.49028		LY2784554/Palbociclib	3445	2.05278	0.473969		LY2784554/Palbociclib	3378	4.25363	0.982127
Sorafenib/Erlotinib	2747	2.33953	0.540178		Sorafenib/Erlotinib	4403	5.83992	1.34839		Sorafenib/Erlotinib	3575	4.08972	0.944283
Paclitaxel/Erlotinib	3755	5.09406	1.17618		Paclitaxel/Erlotinib	4550	2.79007	0.644203		Paclitaxel/Erlotinib	4152.5	3.94206	0.91019
Ibrutinib	3991.25	4.97657	1.14905		Ibrutinib	3666	2.84279	0.656375		Ibrutinib	3828.62	3.90968	0.902712
Cisplatin/S63845	1753	5.30578	1.22506		Cisplatin/S63845	2271	1.52252	0.351536		Cisplatin/S63845	2012	3.41415	0.788298
Cisplatin/Sorafenib	1654	0.702889	0.162291		Cisplatin/Sorafenib	1464	5.80492	1.34031		Cisplatin/Sorafenib	1559	3.25391	0.7513
Sorafenib/MK-2206	4175.5	-1.50803	-0.348191		Sorafenib/MK-2206	3203.5	7.99683	1.8464		Sorafenib/MK-2206	3689.5	3.2444	0.749105
Ibrutinib/Rescovitine	4416.5	3.53773	0.816831		Ibrutinib/Rescovitine	3856.5	2.87605	0.664056		Ibrutinib/Rescovitine	4136.5	3.20689	0.740443
Venetoclax/Regorafenib	4683.5	0.623201	0.143892		Venetoclax/Regorafenib	4224.5	5.69445	1.3148		Venetoclax/Regorafenib	4454	3.15882	0.729346
Gefitinib/Regorafenib	4472	0.638329	0.147385		Gefitinib/Regorafenib	4475	5.45556	1.25964		Gefitinib/Regorafenib	4473.5	3.04694	0.703514
Lapatinib/Everolimus	3962.5	1.8597	0.429388		Lapatinib/Everolimus	3148	4.20455	0.970795		Lapatinib/Everolimus	3555.25	3.03212	0.700092
Sorafenib/Palbociclib	3195	3.69245	0.852556		Sorafenib/Palbociclib	3378	2.16706	0.500355		Sorafenib/Palbociclib	3286.5	2.92975	0.676455
Osimertinib/Crizotinib	3293	4.23116	0.976939		Osimertinib/Crizotinib	3494	1.36233	0.314552		Osimertinib/Crizotinib	3393.5	2.79675	0.645745
Venetoclax/Gefitinib	4408.5	2.01657	0.465608		Venetoclax/Gefitinib	3655.5	3.50221	0.80863		Venetoclax/Gefitinib	4032	2.75939	0.637119
Pemetrexed/Sunitinib	4026	4.52358	1.04446		Pemetrexed/Sunitinib	2744	0.32237	0.0744325		Pemetrexed/Sunitinib	3385	2.42298	0.559445
Etop/Osimertinib	3380	-3.20535	-0.740088		Etop/Osimertinib	3357	7.86067	1.81496		Etop/Osimertinib	3368.5	2.32766	0.537437
Pemetrexed/Crizotinib	4527.5	-0.828564	-0.191308		Pemetrexed/Crizotinib	2338	5.33453	1.2317		Pemetrexed/Crizotinib	3432.75	2.25298	0.520195
Pemetrexed/Rescovitine	3506.5	2.2186	0.512255		Pemetrexed/Rescovitine	2815	1.78408	0.411929		Pemetrexed/Rescovitine	3160.75	2.00134	0.462092
Sorafenib/Lapatinib	3224.5	5.4228	1.25208		Sorafenib/Lapatinib	4105	-1.76932	-0.40852		Sorafenib/Lapatinib	3664.75	1.82674	0.42178
LY2784544/Lapatinib	3508	2.12033	0.489567		LY2784544/Lapatinib	3523	1.50576	0.347668		LY2784544/Lapatinib	3515.5	1.81305	0.418618
Etop/Venetoclax	3552.5	2.60946	0.602503		Etop/Venetoclax	4452	0.829998	0.19164		Etop/Venetoclax	4002.25	1.71973	0.397071
Docetaxel/Ibrutinib	3425	1.86398	0.430378		Docetaxel/Ibrutinib	3833	1.56145	0.360527		Docetaxel/Ibrutinib	3629	1.71272	0.395452
Gefitinib/Rescovitine	3420.5	-0.406691	-0.0939015		Gefitinib/Rescovitine	3785.5	3.82856	0.883983		Gefitinib/Rescovitine	3603	1.71094	0.395041
Etop/Ibrutinib	3718.5	3.55829	0.821578		Etop/Ibrutinib	3786	-0.170685	-0.0394097		Etop/Ibrutinib	3752.25	1.6938	0.391084
Erlotinib/Rescovitine	4154.5	-1.36896	-0.316082		Erlotinib/Rescovitine	2402	4.72002	1.08981		Erlotinib/Rescovitine	3278.25	1.67553	0.386866
Ibrutinib/Lapatinib	3474	5.74707	1.32695		Ibrutinib/Lapatinib	4631	-2.64332	-0.61032		Ibrutinib/Lapatinib	4052.5	1.55188	0.358315
Cisplatin/Pemetrexed	1848	4.27096	0.986129		Cisplatin/Pemetrexed	1456	-1.21948	-0.281567		Cisplatin/Pemetrexed	1652	1.52574	0.352281
Etop/LY2784544	3197	0.435664	0.100591		Etop/LY2784544	3012	2.3927	0.552454		Etop/LY2784544	3104.5	1.41418	0.326523
Docetaxel/Regorafenib	4906.5	-1.12009	-0.258619		Docetaxel/Regorafenib	4436.5	3.76369	0.869004		Docetaxel/Regorafenib	4671.5	1.3218	0.305193
Docetaxel	3604.75	1.89858	0.438366		Docetaxel	3308	0.586087	0.135322		Docetaxel	3456.38	1.24233	0.286844
Palbociclib/Rescovitine	4218	-0.244327	-0.056413		Palbociclib/Rescovitine	3131	2.51894	0.581602		Palbociclib/Rescovitine	3674.5	1.13731	0.262594
Pemetrexed/MK-2206	4032	-0.576359	-0.133077		Pemetrexed/MK-2206	2474.5	2.74409	0.633586		Pemetrexed/MK-2206	3253.25	1.08386	0.250255
Etop	3793	2.27383	0.525008		Etop	2867.5	-0.175053	-0.0404183		Etop	3330.25	1.04939	0.242295
Erlotinib	4059.83	-1.92709	-0.444948		Erlotinib	3666.5	3.83611	0.885725		Erlotinib	3863.17	0.954512	0.220389
Ibrutinib/Gefitinib	3100.5	6.46398	1.49248		Ibrutinib/Gefitinib	5272	-4.56652	-1.05437		Ibrutinib/Gefitinib	4186.25	0.948731	0.219054
Cisplatin/Docetaxel	2326	-1.16894	-0.269899		Cisplatin/Docetaxel	2331	2.15892	0.498477		Cisplatin/Docetaxel	2328.5	0.49499	0.114289
Gefitinib	4137.5	-2.17147	-0.501375		Gefitinib	3554	2.74568	0.633954		Gefitinib	3845.75	0.287101	0.0662893
Docetaxel/Osimertinib	3590	-1.26835	-0.29285		Docetaxel/Osimertinib	3165	1.81168	0.418302		Docetaxel/Osimertinib	3377.5	0.271668	0.062726
Lapatinib	4507.17	-0.401857	-0.0927854		Lapatinib	3825	0.909068	0.209896		Lapatinib	4166.08	0.253606	0.0585554
Palbociclib	3921	-1.71997	-0.397127		Palbociclib	3206.17	2.10086	0.485071		Palbociclib	3563.58	0.190445	0.0439721
Cisplatin/Ibrutinib	2981	0.0924635	0.021349		Cisplatin/Ibrutinib	2668	0.1542	0.0356035		Cisplatin/Ibrutinib	2824.5	0.123332	0.0284763
Pemetrexed/Etop	4754	-3.17602	-0.733317		Pemetrexed/Etop	2830	3.39076	0.782898		Pemetrexed/Etop	3792	0.107367	0.0247902
Lapatinib/Regorafenib	4986.5	0.116999	0.0270141		Lapatinib/Regorafenib	3067	0.0666137	0.0153805		Lapatinib/Regorafenib	4026.75	0.0918063	0.0211973
Pemetrexed/Venetoclax	4502.5	-4.98241	-1.1504		Pemetrexed/Venetoclax	2475.5	5.10932	1.1797		Pemetrexed/Venetoclax	3489	0.0634545	0.0146511
Sorafenib/Rescovitine	3926	-2.47599	-0.571686		Sorafenib/Rescovitine	3919.5	2.58946	0.597885		Sorafenib/Rescovitine	3922.75	0.0567335	0.0130993
Cisplatin/Palbociclib	1444	2.08391	0.481158		Cisplatin/Palbociclib	1664	-1.99558	-0.460763		Cisplatin/Palbociclib	1554	0.0441645	0.0101972
Docetaxel/Venetoclax	3109	6.42723	1.48399		Docetaxel/Venetoclax	4762	-6.36521	-1.46967		Docetaxel/Venetoclax	3935.5	0.0310127	0.00716057
Sorafenib/Osimertinib	3443.5	-1.85121	-0.427428		Sorafenib/Osimertinib	4190.5	1.8661	0.430867		Sorafenib/Osimertinib	3817	0.0074487	0.00171984
Sorafenib/Venetoclax	3126	-1.43161	-0.330546		Sorafenib/Venetoclax	2592	1.39508	0.322113		Sorafenib/Venetoclax	2859	-0.0182617	-0.00421648
Docetaxel/Rescovitine	3523	0.783311	0.18086		Docetaxel/Rescovitine	3488	-1.08482	-0.250475		Docetaxel/Rescovitine	3505.5	-0.150754	-0.0348077
Pemetrexed	3225.5	-0.00967643	-0.00223421		Pemetrexed	3179.38	-0.59044	-0.136328		Pemetrexed	3202.44	-0.300058	-0.0692809
Erlotinib/Regorafenib	4026	-1.71612	-0.396237		Erlotinib/Regorafenib	3072.5	1.06929	0.24689		Erlotinib/Regorafenib	3549.25	-0.323414	-0.0746735
Osimertinib	3393	-1.8783	-0.433683		Osimertinib	3371	1.1949	0.275892		Osimertinib	3382	-0.3417	-0.0788956
Osimertinib/Rescovitine	3984	-3.54068	-0.817513		Osimertinib/Rescovitine	4127.5	2.84368	0.656582		Osimertinib/Rescovitine	4055.75	-0.3485	-0.0804657
Osimertinib/Palbociclib	3276.5	-1.78599	-0.412369		Osimertinib/Palbociclib	5299.5	0.982764	0.226912		Osimertinib/Palbociclib	4288	-0.401611	-0.0927286
Ibrutinib/Erlotinib	3624.5	0.667131	0.154035		Ibrutinib/Erlotinib	5613	-1.57971	-0.364741		Ibrutinib/Erlotinib	4618.75	-0.456289	-0.105353
Docetaxel/Gefitinib	3181.5	3.11412	0.719024		Docetaxel/Gefitinib	4544	-4.18236	-0.965671		Docetaxel/Gefitinib	3862.75	-0.534118	-0.123323
Rescovitine	3767	-1.56554	-0.361469		Rescovitine	3551.67	0.32321	0.0746264		Rescovitine	3659.33	-0.621163	-0.143421
Cisplatin/Lapatinib	2769	-1.24847	-0.288261		Cisplatin/Lapatinib	2133	-0.0250005	-0.0057724		Cisplatin/Lapatinib	2451	-0.636734	-0.147017
Venetoclax	4271.17	-2.6831	-0.619504		Venetoclax	3734.67	0.919972	0.212414		Venetoclax	4002.92	-0.881562	-0.203545
Ibrutinib/Osimertinib	4373.5	-0.526551	-0.121576		Ibrutinib/Osimertinib	3774.5	-1.25728	-0.290294		Ibrutinib/Osimertinib	4074	-0.891913	-0.205935
Cisplatin/Osmertinib	2113	0.413561	0.0954878		Cisplatin/Osmertinib	2074	-2.26389	-0.522714		Cisplatin/Osmertinib	2093.5	-0.925166	-0.213613
Etop/Docetaxel	3780	-1.61747	-0.37346		Etop/Docetaxel	3734	-0.322662	-0.0744999		Etop/Docetaxel	3757	-0.970065	-0.22398
Pemetrexed/Sorafenib	4641.5	-2.3789	-0.549269		Pemetrexed/Sorafenib	1816	0.306239	0.070708		Pemetrexed/Sorafenib	3228.75	-1.03633	-0.23928
Pemetrexed/Erlotinib	4002	-0.713403	-0.164719		Pemetrexed/Erlotinib	3052	-1.50694	-0.34794		Pemetrexed/Erlotinib	3527	-1.11017	-0.256329
Pemetrexed/Lapatinib	3910	-3.77478	-0.871565		Pemetrexed/Lapatinib	2497	1.05033	0.242512		Pemetrexed/Lapatinib	3203.5	-1.36223	-0.314527
Cisplatin/Etoposide	3091	-1.23875	-0.286017		Cisplatin/Etoposide	2410	-1.60748	-0.371153		Cisplatin/Etoposide	2750.5	-1.42312	-0.328585
Pemetrexed/Palbociclib	4031	-3.04214	-0.702406		Pemetrexed/Palbociclib	2141.5	0.134652	0.03109		Pemetrexed/Palbociclib	3086.25	-1.45375	-0.335658
Erlotinib/Gefitinib	4552.5	0.215197	0.0496873		Erlotinib/Gefitinib	5028	-3.27614	-0.756433		Erlotinib/Gefitinib	4790.25	-1.53047	-0.353373
Pemetrexed/Paclitaxel	4173.5	-0.914433	-0.211135		Pemetrexed/Paclitaxel	2322	-2.25564	-0.520809		Pemetrexed/Paclitaxel	3247.75	-1.58504	-0.365972
Etoposide/Rescovitine	4396	-2.74541	-0.633893		Etoposide/Rescovitine	3596.5	-0.459251	-0.106037		Etoposide/Rescovitine	3996.25	-1.60233	-0.369965
Venetoclax/Rescovitine	4399.5	-3.43602	-0.793348		Venetoclax/Rescovitine	2841	0.190803	0.0440548		Venetoclax/Rescovitine	3620.25	-1.62261	-0.374646
Lapatinib/Rescovitine	3744.5	-3.52157	-0.813101		Lapatinib/Rescovitine	2709.5	0.107793	0.0248886		Lapatinib/Rescovitine	3227	-1.70689	-0.394106
Osimertinib/Venetoclax	3197	-1.15683	-0.267102		Osimertinib/Venetoclax	3133	-2.42417	-0.559721		Osimertinib/Venetoclax	3165	-1.7905	-0.413412
LY2784544/Erlotinib	3441	1.25102	0.28885		LY2784544/Erlotinib	3803	-4.8895	-1.12895		LY2784544/Erlotinib	3622	-1.81924	-0.420048
Cisplatin/Erlotinib	1728	3.19639	0.73802		Cisplatin/Erlotinib	1666	-6.84195	-1.57975		Cisplatin/Erlotinib	1697	-1.82278	-0.420864
Pemetrexed/Gefitinib	5245.5	-5.84651	-1.34991		Pemetrexed/Gefitinib	2031	2.11957	0.48939		Pemetrexed/Gefitinib	3638.25	-1.86347	-0.43026
Osimertinib/Lapatinib	3315.5	1.45838	0.336728		Osimertinib/Lapatinib	3209	-5.48261	-1.26589		Osimertinib/Lapatinib	3262.25	-2.01211	-0.46458
Pemetrexed/Docetaxel	4098	-3.70383	-0.855183		Pemetrexed/Docetaxel	2576	-0.602378	-0.139084		Pemetrexed/Docetaxel	3337	-2.1531	-0.497134
Venetoclax/Palbociclib	4152	-2.31998	-0.535663		Venetoclax/Palbociclib	3901.5	-2.18468	-0.504423		Venetoclax/Palbociclib	4026.75	-2.25233	-0.520043
Etop/Erlotinib	3783.5	0.717367	0.165634		Etop/Erlotinib	4053	-5.45794	-1.26019		Etop/Erlotinib	3918.25	-2.37028	-0.547279
Ibrutinib/Palbociclib	4815.5	-3.18362	-0.735072		Ibrutinib/Palbociclib	4956	-1.61701	-0.373354		Ibrutinib/Palbociclib	4885.75	-2.40032	-0.554213
Docetaxel/Palbociclib	3892.5	-2.90359	-0.670414		Docetaxel/Palbociclib	4617	-1.99537	-0.460715		Docetaxel/Palbociclib	4254.75	-2.44948	-0.565564
Erlotinib/Palbociclib	4366	-7.35914	-1.69916		Erlotinib/Palbociclib	3087	2.2241	0.513527		Erlotinib/Palbociclib	3726.5	-2.56752	-0.592818
Docetaxel/Erlotinib	3757	1.59611	0.368528		Docetaxel/Erlotinib	5374	-6.86129	-1.58421		Docetaxel/Erlotinib	4565.5	-2.63259	-0.607843
Venetoclax/Erlotinib	4778.5	-0.536957	-0.123979		Venetoclax/Erlotinib	4409.5	-4.97735	-1.14923		Venetoclax/Erlotinib	4594	-2.75715	-0.636603
Lapatinib/Sunitinib	4641.5	-3.69778	-0.853786		Lapatinib/Sunitinib	3636	-1.88312	-0.434797		Lapatinib/Sunitinib	4138.75	-2.79045	-0.644291
Osimertinib/Regorafenib	5247.5	-3.56442	-0.822995		Osimertinib/Regorafenib	4029	-2.4934	-0.575706		Osimertinib/Regorafenib	4638.25	-3.02891	-0.69935
Docetaxel/Lapatinib	3613.5	-1.23397	-0.284914		Docetaxel/Lapatinib	5193	-4.94575	-1.14193		Docetaxel/Lapatinib	4403.25	-3.08986	-0.713422
Lapatinib/Palbociclib	4048	-5.73553	-1.32429		Lapatinib/Palbociclib	4426	-0.447673	-0.103364		Lapatinib/Palbociclib	4237	-3.0916	-0.713825
Osimertinib/Erlotinib	3266.5	-1.20723	-0.27874		Osimertinib/Erlotinib	5142	-5.27686	-1.21838		Osimertinib/Erlotinib	4204.25	-3.24204	-0.748561
Pemetrexed/Ibrutinib	4486.5	-5.12224	-1.18268		Pemetrexed/Ibrutinib	2960	-1.38688	-0.320219		Pemetrexed/Ibrutinib	3723.25	-3.25456	-0.751451
Pemetrexed/LY2784544	3644.5	-5.38513	-1.24338		Pemetrexed/LY2784544	2595.5	-1.17285	-0.270801		Pemetrexed/LY2784544	3120	-3.27899	-0.757091
Venetoclax/Lapatinib	5094	-3.18642	-0.735717		Venetoclax/Lapatinib	4638.5	-3.4621	-0.79937		Venetoclax/Lapatinib	4866.25	-3.32426	-0.767544
Erlotinib/Lapatinib	4731.5	-2.64757	-0.611301		Erlotinib/Lapatinib	4430	-4.28692	-0.989815		Erlotinib/Lapatinib	4580.75	-3.46725	-0.800558
Cisplatin/Gefitinib	2031	-2.11867	-0.489183		Cisplatin/Gefitinib	2147	-4.90686	-1.13295		Cisplatin/Gefitinib	2089	-3.51277	-0.811068
Etop/Gefitinib	2567.5	-1.12923	-0.26073		Etop/Gefitinib	4386	-5.93078	-1.36937		Etop/Gefitinib	3476.75	-3.53001	-0.815049
Osimertinib/Gefitinib	3009	0.53379	0.123248		Osimertinib/Gefitinib	4023	-7.6956	-1.77685		Osimertinib/Gefitinib	3516	-3.58091	-0.826801
Gefitinib/Palbociclib	3751	-6.23729	-1.44014		Gefitinib/Palbociclib	3442.5	-1.7187	-0.396834		Gefitinib/Palbociclib	3596.75	-3.978	-0.918486
Etoposide/Palbociclib	5153.5	-3.72347	-0.859717		Etoposide/Palbociclib	3722	-4.32432	-0.998449		Etoposide/Palbociclib	4437.75	-4.02389	-0.929083
Etop/Lapatinib	2940	-2.70711	-0.625049		Etop/Lapatinib	4438	-6.6091	-1.52599		Etop/Lapatinib	3689	-4.65811	-1.07552
Gefitinib/Lapatinib	4090.5	-0.923191	-0.213157		Gefitinib/Lapatinib	4962	-9.00251	-2.0786		Gefitinib/Lapatinib	4526.25	-4.96285	-1.14588
Pemetrexed/Osimertinib	4834.5	-6.85005	-1.58162		Pemetrexed/Osimertinib	2425.5	-3.44883	-0.796306		Pemetrexed/Osimertinib	3630	-5.14944	-1.18896

## Sheet: MPSD
Data file S1 (4/13)	MPS:D										Mean					Cytochrome c +ve %
n1	Total cell #	Delta Priming %	Z-score		n2	Total cell #	Delta Priming %	Z-score		Mean	Total cell #	Delta Priming %	Z-score			DMSO
Navitoclax/Dactolisib	631	52.3536	24.7952		Navitoclax/Dactolisib	1422	25.6822	12.1633		Navitoclax/Dactolisib	1026.5	39.0179	18.4793		Mean	89.8309
Navitoclax	1427	29.8969	14.1595		Navitoclax	1629	39.1634	18.5481		Navitoclax	1528	34.5301	16.3538		StDEv	2.11144
AZD8055/Navitoclax	1868	32.4716	15.3789		AZD8055/Navitoclax	1035	35.6112	16.8658		AZD8055/Navitoclax	1451.5	34.0414	16.1223		3xStDeV	6.33433
Navitoclax/S63845	969	50.2186	23.784		Navitoclax/S63845	2204	17.3037	8.19519		Navitoclax/S63845	1586.5	33.7612	15.9896		1.5xStDev	3.16716
AZD8055/S63845	2006	14.7335	6.97791		AZD8055/S63845	2125	19.2165	9.10111		AZD8055/S63845	2065.5	16.975	8.03951
S63845/Dactolisib	3102	5.25496	2.4888		S63845/Dactolisib	1896	19.3203	9.15029		S63845/Dactolisib	2499	12.2876	5.81955
AZD8055/Dactolisib	2440	12.5967	5.96592		AZD8055/Dactolisib	1808	11.3936	5.39611		AZD8055/Dactolisib	2124	11.9951	5.68102
AZD8055	2084	6.0702	2.87491		AZD8055	2445	8.75709	4.14744		AZD8055	2264.5	7.41365	3.51118
Dactolisib	1937	7.526	3.56439		Dactolisib	393	6.68507	3.16611		Dactolisib	1165	7.10553	3.36525
S63845	2372	-0.114308	-0.0541372		S63845	3401	0.68894	0.326289		S63845	2886.5	0.287316	0.136076

## Sheet: MPSE
Data file S1 (5/13)	MPS:E										Mean					Cytochrome c +ve %
n1	Total cell #	Delta Priming %	Z-score		n2	Total cell #	Delta Priming %	Z-score		Mean	Total cell #	Delta Priming %	Z-score			DMSO
AZD8055/Dactolisib	658	21.0054	6.45725		AZD8055/Dactolisib	340	15.5243	4.7723		AZD8055/Dactolisib	499	18.2649	5.61477		Mean	64.276
AZD8055/Navitoclax	848	16.9713	5.21712		AZD8055/Navitoclax	464	14.7368	4.53022		AZD8055/Navitoclax	656	15.8541	4.87367		StDEv	3.253
AZD8055	803	15.0869	4.63783		AZD8055	864	14.3386	4.40781		AZD8055	833.5	14.7128	4.52282		3xStDeV	9.75901
Dactolisib	827	17.5197	5.38571		Dactolisib	450	8.42019	2.58844		Dactolisib	638.5	12.97	3.98708		1.5xStDev	4.87951
Navitoclax/S63845	447	9.94639	3.0576		Navitoclax/S63845	766	10.9383	3.36252		Navitoclax/S63845	606.5	10.4423	3.21006
Navitoclax	815	10.3264	3.17441		Navitoclax	432	7.78883	2.39435		Navitoclax	623.5	9.0576	2.78438
S63845	900	12.2049	3.75188		S63845	725	5.46077	1.67869		S63845	812.5	8.83283	2.71528
AZD8055/S63845	861	12.4372	3.82329		AZD8055/S63845	415	-0.000893853	-0.000274778		AZD8055/S63845	638	6.21814	1.91151
S63845/Dactolisib	629	5.48399	1.68582		S63845/Dactolisib	438	-4.1158	-1.26523		S63845/Dactolisib	533.5	0.684094	0.210296
Navitoclax/Dactolisib	374	0.940224	0.289033		Navitoclax/Dactolisib	372	-1.79143	-0.550701		Navitoclax/Dactolisib	373	-0.425604	-0.130834

## Sheet: MPSF
Data file S1 (6/13)	MPS:F										Mean					Cytochrome c +ve %
n1	Total cell #	Delta Priming %	Z-score		n2	Total cell #	Delta Priming %	Z-score		Mean	Total cell #	Delta Priming %	Z-score			DMSO
Navitoclax/Dactolisib	413	39.7193	4.70667		Navitoclax/Dactolisib	536	39.7193	4.70667		Navitoclax/Dactolisib	474.5	39.7193	4.70667		Mean	66.7507
Navitoclax	676	37.134	4.40032		Navitoclax	556	37.134	4.40032		Navitoclax	616	37.134	4.40032		StDEv	8.43894
Navitoclax/S63845	880	35.4036	4.19527		Navitoclax/S63845	503	35.4036	4.19527		Navitoclax/S63845	691.5	35.4036	4.19527		3xStDeV	25.3168
AZD8055/Navitoclax	535	33.7777	4.00261		AZD8055/Navitoclax	1143	33.7777	4.00261		AZD8055/Navitoclax	839	33.7777	4.00261		1.5xStDev	12.6584
AZD8055/Dactolisib	820	13.4381	1.59239		AZD8055/Dactolisib	1153	13.4381	1.59239		AZD8055/Dactolisib	986.5	13.4381	1.59239
AZD8055/S63845	1032	19.0564	2.25815		AZD8055/S63845	991	19.0564	2.25815		AZD8055/S63845	1011.5	19.0564	2.25815
AZD8055	1228	13.5076	1.60062		AZD8055	830	13.5076	1.60062		AZD8055	1029	13.5076	1.60062
S63845/Dactolisib	812	16.5695	1.96346		S63845/Dactolisib	1153	16.5695	1.96346		S63845/Dactolisib	982.5	16.5695	1.96346
Dactolisib	887	13.677	1.6207		Dactolisib	873	13.677	1.6207		Dactolisib	880	13.677	1.6207
S63845	1438	16.3176	1.93361		S63845	1078	16.3176	1.93361		S63845	1258	16.3176	1.93361

## Sheet: MPSG
Data file S1 (7/13)	MPS:G										Mean					Cytochrome c +ve %
n1	Total cell #	Delta Priming %	Z-score		n2	Total cell #	Delta Priming %	Z-score		Mean	Total cell #	Delta Priming %	Z-score			DMSO
Navitoclax/S63845	230	23.8032	6.81285		Navitoclax/S63845	356	21.9416	6.28001		Navitoclax/S63845	293	22.8724	6.54643		Mean	67.69
Navitoclax/Pemetrexed	323	23.8361	6.82225		Navitoclax/Pemetrexed	459	19.4084	5.55498		Navitoclax/Pemetrexed	391	21.6222	6.18861		StDEv	3.49388
Navitoclax/GDC-0941	285	18.9501	5.42381		Navitoclax/GDC-0941	328	14.2459	4.0774		Navitoclax/GDC-0941	306.5	16.598	4.75061		3xStDeV	10.4816
AZD8055/Navitoclax	428	22.1142	6.32941		AZD8055/Navitoclax	148	10.3625	2.9659		AZD8055/Navitoclax	288	16.2383	4.64765		1.5xStDev	5.24081
Navitoclax/Etoposide	172	7.65164	2.19002		Navitoclax/Etoposide	302	10.4189	2.98203		Navitoclax/Etoposide	237	9.03525	2.58602
AZD8055/Pemetrexed	289	-1.2203	-0.349267		AZD8055/Pemetrexed	392	18.2069	5.21108		AZD8055/Pemetrexed	340.5	8.49328	2.43091
Navitoclax	296	2.01272	0.576072		Navitoclax	191	6.12779	1.75387		Navitoclax	243.5	4.07026	1.16497
Pemetrexed	241	-5.71673	-1.63621		Pemetrexed	272	11.5891	3.31697		Pemetrexed	256.5	2.93618	0.84038
AZD8055/Etoposide	244	5.51515	1.57852		AZD8055/Etoposide	589	-0.680505	-0.194771		AZD8055/Etoposide	416.5	2.41732	0.691874
GDC-0941/Etoposide	222	7.80764	2.23466		GDC-0941/Etoposide	510	-3.65163	-1.04515		GDC-0941/Etoposide	366	2.07801	0.594757
AZD8055	372	-4.03886	-1.15598		AZD8055	174	2.74092	0.784493		AZD8055	273	-0.648969	-0.185745
S63845/GDC-0941	548	-1.25845	-0.360186		S63845/GDC-0941	481	-1.94763	-0.55744		S63845/GDC-0941	514.5	-1.60304	-0.458813
Etoposide/Pemetrexed	703	-1.86274	-0.533145		Etoposide/Pemetrexed	717	-1.68103	-0.481137		Etoposide/Pemetrexed	710	-1.77189	-0.507141
S63845	492	0.985338	0.282019		S63845	445	-4.59638	-1.31555		S63845	468.5	-1.80552	-0.516767
GDC-0941/Pemetrexed	204	-4.15127	-1.18816		GDC-0941/Pemetrexed	368	0.364785	0.104407		GDC-0941/Pemetrexed	286	-1.89324	-0.541874
Etoposide	363	1.931	0.552681		Etoposide	322	-6.28983	-1.80025		Etoposide	342.5	-2.17942	-0.623782
AZD8055/S63845	253	-3.9308	-1.12505		AZD8055/S63845	584	-1.27279	-0.364291		AZD8055/S63845	418.5	-2.60179	-0.744672
S63845/Etoposide	310	-4.8004	-1.37395		S63845/Etoposide	558	-1.42233	-0.407092		S63845/Etoposide	434	-3.11136	-0.890519
AZD8055/GDC-0941	391	-10.069	-2.88189		AZD8055/GDC-0941	432	0.787567	0.225414		AZD8055/GDC-0941	411.5	-4.6407	-1.32824
S63845/Pemetrexed	349	-5.70018	-1.63148		S63845/Pemetrexed	695	-5.7451	-1.64434		S63845/Pemetrexed	522	-5.72264	-1.63791
GDC-0941	493	-11.0923	-3.17479		GDC-0941	456	-6.7614	-1.93522		GDC-0941	474.5	-8.92687	-2.555

## Sheet: MPSH
Data file S1 (8/13)	MPS:H										Mean					Cytochrome c +ve %
n1	Total cell #	Delta Priming %	Z-score		n2	Total cell #	Delta Priming %	Z-score		Mean	Total cell #	Delta Priming %	Z-score			DMSO
S63845/AZD2014	1247	61.8152	17.5332		S63845/AZD2014	1207	60.8485	17.259		S63845/AZD2014	1227	61.3319	17.3961		Mean	65.1792
Navitoclax/AZD8055	1482	62.1964	17.6413		AZD8055/Navitoclax	1004	54.7447	15.5278		Navitoclax/AZD8055	1243	58.4705	16.5845		StDEv	3.5256
Navitoclax/GDC-0941	1154	58.5111	16.5961		GDC-0941/Navitoclax	1189	51.1745	14.5151		Navitoclax/GDC-0941	1171.5	54.8428	15.5556		3xStDeV	10.5768
Navitoclax/MK-2206	1747	56.6762	16.0756		MK-2206/Navitoclax	1455	52.75	14.962		Navitoclax/MK-2206	1601	54.7131	15.5188		1.5xStDev	5.28841
S63845/AZD8055	1304	54.6516	15.5013		AZD8055/S63845	1237	53.1796	15.0838		S63845/AZD8055	1270.5	53.9156	15.2926
S63845/MK-2206	1072	55.3206	15.6911		MK-2206/S63845	1155	48.3227	13.7062		S63845/MK-2206	1113.5	51.8217	14.6987
Navitoclax/Ibrutinib	1437	54.6664	15.5055		Ibrutinib/Navitoclax	1441	46.9248	13.3097		Navitoclax/Ibrutinib	1439	50.7956	14.4076
AZD8055/MK-2206	2040	45.9236	13.0257		MK-2206/AZD8055	1564	54.932	15.5809		AZD8055/MK-2206	1802	50.4278	14.3033
Navitoclax/Crizotinib	1713	50.8417	14.4207		Crizotinib/Navitoclax	1602	49.3768	14.0052		Navitoclax/Crizotinib	1657.5	50.1092	14.2129
MK2206/AZD2014	1595	48.571	13.7767		MK2206/AZD2014	1512	46.6841	13.2415		MK2206/AZD2014	1553.5	47.6276	13.5091
Navitoclax/Osimertinib	1537	51.2626	14.5401		Osimertinib/Navitoclax	1721	42.762	12.129		Navitoclax/Osimertinib	1629	47.0123	13.3345
Navitoclax/Paclitaxel	1699	48.3673	13.7189		Paclitaxel/Navitoclax	1385	45.4425	12.8893		Navitoclax/Paclitaxel	1542	46.9049	13.3041
Crizotinib/AZD8055	1855	47.3629	13.434		AZD8055/Crizotinib	1728	45.6093	12.9366		Crizotinib/AZD8055	1791.5	46.4861	13.1853
S63845/GDC-0941	1239	46.0596	13.0643		GDC-0941/S63845	1011	46.3168	13.1373		S63845/GDC-0941	1125	46.1882	13.1008
AZD8055/GDC-0941	1791	47.3431	13.4284		GDC-0941/AZD8055	1701	44.2597	12.5538		AZD8055/GDC-0941	1746	45.8014	12.9911
AZD8055/Trametinib	1441	47.5578	13.4892		AZD8055/Trametinib	1731	43.3601	12.2986		AZD8055/Trametinib	1586	45.4589	12.8939
S63845/Trametinib	1668	45.6936	12.9605		S63845/Trametinib	1724	44.3199	12.5709		S63845/Trametinib	1696	45.0068	12.7657
Trametinib/AZD2014	1629	49.523	14.0467		AZD2014/Trametinib	1923	40.4563	11.475		Trametinib/AZD2014	1776	44.9897	12.7608
Navitoclax/Sorafenib	1999	43.6168	12.3714		Sorafenib/Navitoclax	1359	45.8008	12.9909		Navitoclax/Sorafenib	1679	44.7088	12.6812
Navitoclax/Erlotinib	1422	38.6172	10.9534		Navitoclax/Erlotinib	1158	50.7689	14.4001		Navitoclax/Erlotinib	1290	44.6931	12.6767
Navitoclax/LY2784544	1849	46.6914	13.2435		LY2784544/Navitoclax	1635	42.1224	11.9476		Navitoclax/LY2784544	1742	44.4069	12.5956
S63845/Everolimus	1844	43.6248	12.3737		S63845/Everolimus	2008	45.0762	12.7854		S63845/Everolimus	1926	44.3505	12.5796
Crizotinib/AZD2014	1801	49.307	13.9854		Crizotinib/AZD2014	1886	39.2141	11.1227		Crizotinib/AZD2014	1843.5	44.2605	12.554
Navitoclax/AZD2014	1086	57.5363	16.3196		Navitoclax/AZD2014	2148	30.0032	8.5101		Navitoclax/AZD2014	1617	43.7698	12.4148
Etop/Navitoclax	1869	41.733	11.8371		Navitoclax/Etop	1215	43.1696	12.2446		Etop/Navitoclax	1542	42.4513	12.0409
Everolimus/AZD2014	1732	43.374	12.3026		AZD2014/Everolimus	1621	41.0391	11.6403		Everolimus/AZD2014	1676.5	42.2065	11.9714
Navitoclax/S63845	930	44.8612	12.7244		S63845/Navitoclax	658	39.2673	11.1377		Navitoclax/S63845	794	42.0642	11.9311
GDC0941/AZD2014	1730	47.6642	13.5194		GDC0941/AZD2014	1856	34.5954	9.81261		GDC0941/AZD2014	1793	41.1298	11.666
AZD8055/Venetoclax	2151	39.7325	11.2697		AZD8055/Venetoclax	1399	42.2875	11.9944		AZD8055/Venetoclax	1775	41.01	11.6321
Navitoclax/Lapatinib	1677	47.4354	13.4545		Navitoclax/Lapatinib	1504	34.2825	9.72386		Navitoclax/Lapatinib	1590.5	40.8589	11.5892
Osimertinib/AZD8055	2034	42.8882	12.1648		AZD8055/Osimertinib	1912	38.7959	11.004		Osimertinib/AZD8055	1973	40.842	11.5844
AZD8055/Sunitinib	1864	42.1231	11.9478		AZD8055/Sunitinib	2011	38.9413	11.0453		AZD8055/Sunitinib	1937.5	40.5322	11.4965
AZD8055/Paclitaxel	2195	38.5811	10.9431		Paclitaxel/AZD8055	1768	42.297	11.9971		AZD8055/Paclitaxel	1981.5	40.439	11.4701
Venetoclax/AZD2014	2574	35.0825	9.95077		AZD2014/Venetoclax	1643	45.3575	12.8652		Venetoclax/AZD2014	2108.5	40.22	11.408
Dactolisib/AZD2014	2012	39.9872	11.3419		AZD2014/Dactolisib	1984	39.4633	11.1933		Dactolisib/AZD2014	1998	39.7252	11.2676
Navitoclax/Trametinib	1480	56.5912	16.0515		Navitoclax/Trametinib	2399	22.4939	6.38014		Navitoclax/Trametinib	1939.5	39.5425	11.2158
S63845/Crizotinib	1647	43.1269	12.2325		Crizotinib/S63845	1283	35.4426	10.0529		S63845/Crizotinib	1465	39.2848	11.1427
Navitoclax/Venetoclax	1572	35.5692	10.0888		Navitoclax/Venetoclax	901	42.4393	12.0374		Navitoclax/Venetoclax	1236.5	39.0042	11.0631
AZD8055/Lapatinib	1864	36.648	10.3948		AZD8055/Lapatinib	1653	41.3093	11.7169		AZD8055/Lapatinib	1758.5	38.9786	11.0559
Docetaxel/Navitoclax	1885	37.84	10.7329		Navitocla/Docetaxel	1326	40.1071	11.376		Docetaxel/Navitoclax	1605.5	38.9735	11.0544
Ibrutinib/AZD8055	2162	40.2983	11.4302		AZD8055/Ibrutinib	2012	36.1168	10.2442		Ibrutinib/AZD8055	2087	38.2076	10.8372
AZD8055/pemetrexed	1951	37.6878	10.6897		AZD8055/pemetrexed	1665	38.7263	10.9843		AZD8055/pemetrexed	1808	38.2071	10.837
Sunitinib/AZD2014	2226	40.0934	11.3721		AZD2014/Sunitinib	2153	35.6145	10.1017		Sunitinib/AZD2014	2189.5	37.8539	10.7369
AZD8055/Erlotinib	2072	33.6505	9.54461		AZD8055/Erlotinib	1088	41.3928	11.7406		AZD8055/Erlotinib	1580	37.5217	10.6426
Osimertinib/AZD2014	2296	36.2692	10.2874		Osimertinib/AZD2014	1521	38.4316	10.9007		Osimertinib/AZD2014	1908.5	37.3504	10.594
AZD8055/Rescovitine	1826	41.7066	11.8296		AZD8055/Rescovitine	2001	32.7857	9.2993		AZD8055/Rescovitine	1913.5	37.2461	10.5645
Lapatinib/AZD2014	2230	38.8032	11.0061		AZD2014/Lapatinib	2006	34.5667	9.80448		Lapatinib/AZD2014	2118	36.685	10.4053
Navitoclax	1719	39.7282	11.2685		Navitoclax	1214	33.4707	9.4936		Navitoclax	1466.5	36.5994	10.381
Navitoclax/Gefitinib	1747	36.3609	10.3134		Navitoclax/Gefitinib	1206	36.6418	10.3931		Navitoclax/Gefitinib	1476.5	36.5014	10.3532
S63845/Sunitinib	1630	34.3419	9.74072		S63845/Sunitinib	1454	38.3794	10.8859		S63845/Sunitinib	1542	36.3607	10.3133
Palbociclib/AZD2014	2121	37.1119	10.5264		AZD2014/Palbociclib	1848	35.3944	10.0392		Palbociclib/AZD2014	1984.5	36.2531	10.2828
AZD8055/Gefitinib	1891	35.4554	10.0566		AZD8055/Gefitinib	1797	36.9945	10.4931		AZD8055/Gefitinib	1844	36.225	10.2748
Docetaxel/AZD8055	2249	33.7614	9.57606		AZD8055/Docetaxel	1857	37.3456	10.5927		Docetaxel/AZD8055	2053	35.5535	10.0844
Sorafenib/AZD2014	1982	34.6188	9.81925		Sorafenib/AZD2014	1769	36.4433	10.3368		Sorafenib/AZD2014	1875.5	35.5311	10.078
Paclitaxel/AZD2014	1978	34.3121	9.73225		Paclitaxel/AZD2014	1489	34.7922	9.86844		Paclitaxel/AZD2014	1733.5	34.5521	9.80035
Gefitinib/AZD2014	2122	39.123	11.0968		AZD2014/Gefitinib	1852	29.7063	8.42587		Gefitinib/AZD2014	1987	34.4146	9.76134
AZD8055/Everolimus	1976	37.4592	10.6249		AZD8055/Everolimus	1828	31.0285	8.80089		AZD8055/Everolimus	1902	34.2438	9.7129
AZD8055/AZD2014	2226	37.6772	10.6867		AZD8055/AZD2014	2112	30.6805	8.70219		AZD8055/AZD2014	2169	34.1788	9.69446
Pemetrexed/AZD2014	2044	33.3312	9.45403		AZD2014/pemetrexed	2036	34.7014	9.84267		Pemetrexed/AZD2014	2040	34.0163	9.64835
AZD8055	1962	35.8702	10.1742		AZD8055	1590	32.1375	9.11547		AZD8055	1776	34.0039	9.64483
Navitoclax/Everolimus	1642	48.2613	13.6888		Navitoclax/Everolimus	2394	19.466	5.52133		Navitoclax/Everolimus	2018	33.8637	9.60507
Rescovitine/AZD2014	1911	33.5497	9.51602		AZD2014/Rescovitine	1970	34.0858	9.66808		Rescovitine/AZD2014	1940.5	33.8178	9.59205
AZD2014	2445	32.5785	9.24054		AZD2014	1690	34.385	9.75294		AZD2014	2067.5	33.4818	9.49674
AZD8055/Palbociclib	2466	37.8258	10.7289		AZD8055/Palbociclib	2294	28.2342	8.00834		AZD8055/Palbociclib	2380	33.03	9.36861
AZD8055/Dactolisib	1861	34.9419	9.9109		AZD8055/Dactolisib	2212	30.8905	8.76176		AZD8055/Dactolisib	2036.5	32.9162	9.33633
S63845/Osimertinib	1676	32.7939	9.30164		Osimertinib/S63845	1935	32.372	9.18197		S63845/Osimertinib	1805.5	32.5829	9.2418
AZD8055/Regorafenib	2289	36.0666	10.2299		AZD8055/Regorafenib	2261	29.0485	8.2393		AZD8055/Regorafenib	2275	32.5576	9.2346
AZD2014	2247	32.8425	9.31541		AZD2014	2002	31.5698	8.95444		AZD2014	2124.5	32.2061	9.13493
Docetaxel/AZD2014	2412	34.5715	9.80583		Docetaxel/AZD2014	2134	29.5484	8.3811		Docetaxel/AZD2014	2273	32.0599	9.09346
Erlotinib/AZD2014	2478	31.2435	8.86189		AZD2014/Erlotinib	1865	32.6418	9.2585		Erlotinib/AZD2014	2171.5	31.9427	9.0602
Regorafenib/AZD2014	2270	29.5763	8.38899		AZD2014/Regorafenib	2096	33.9621	9.63298		Regorafenib/AZD2014	2183	31.7692	9.01099
S63845/Dactolisib	1844	46.3608	13.1498		S63845/Dactolisib	2133	15.1177	4.28796		S63845/Dactolisib	1988.5	30.7393	8.71886
Ibrutinib/AZD2014	2231	34.1009	9.67236		Ibrutinib/AZD2014	1915	27.147	7.69997		Ibrutinib/AZD2014	2073	30.624	8.68616
Etop/AZD8055	2335	34.5568	9.80166		AZD8055/Etop	1802	26.691	7.57061		Etop/AZD8055	2068.5	30.6239	8.68614
Etoposide/AZD2014	2411	29.5073	8.36942		Etoposide/AZD2014	2025	30.9266	8.77199		Etoposide/AZD2014	2218	30.2169	8.5707
Navitoclax/Sunitinib	1847	38.2216	10.8412		Navitoclax/Sunitinib	2001	21.0773	5.97834		Navitoclax/Sunitinib	1924	29.6494	8.40974
MK2206/Trametinib	1690	28.7124	8.14398		MK2206/Trametinib	2053	30.0464	8.52235		MK2206/Trametinib	1871.5	29.3794	8.33316
AZD8055/LY2784544	1976	25.4374	7.21505		LY2784544/AZD8055	1613	33.0968	9.38755		AZD8055/LY2784544	1794.5	29.2671	8.3013
S63845/Ibrutinib	1568	31.8034	9.02071		Ibrutinib/S63845	1789	26.6511	7.55931		S63845/Ibrutinib	1678.5	29.2273	8.29001
Sorafenib/AZD8055	1553	34.6013	9.8143		AZD8055/Sorafenib	2291	23.4257	6.64445		Sorafenib/AZD8055	1922	29.0135	8.22938
S63845/Paclitaxel	1580	27.6068	7.83036		Paclitaxel/S63845	1333	29.851	8.46692		S63845/Paclitaxel	1456.5	28.7289	8.14864
MK2206/Erlotinib	2082	24.9456	7.07555		MK2206/Erlotinib	1426	31.8583	9.03626		MK2206/Erlotinib	1754	28.4019	8.0559
MK2206/Everolimus	1627	28.381	8.04998		MK2206/Everolimus	1832	28.3154	8.03136		MK2206/Everolimus	1729.5	28.3482	8.04067
S63845/Gefitinib	1596	26.2076	7.43351		S63845/Gefitinib	1698	29.6232	8.40231		S63845/Gefitinib	1647	27.9154	7.91791
S63845/Regorafenib	1643	29.5732	8.38813		S63845/Regorafenib	1913	23.2009	6.5807		S63845/Regorafenib	1778	26.3871	7.48441
S63845/LY2784544	1525	31.1262	8.82861		LY2784544/S63845	1438	20.744	5.88382		S63845/LY2784544	1481.5	25.9351	7.35621
GDC0941/Trametinib	1909	24.6912	7.0034		GDC0941/Trametinib	2150	25.8422	7.32987		GDC0941/Trametinib	2029.5	25.2667	7.16663
Navitoclax/Rescovitine	1531	46.9979	13.3305		Navitoclax/Rescovitine	2517	1.14928	0.32598		Navitoclax/Rescovitine	2024	24.0736	6.82822
Trametinib/Everolimus	2061	25.2729	7.1684		Everolimus/Trametinib	2150	22.6704	6.43022		Trametinib/Everolimus	2105.5	23.9717	6.79931
S63845/Rescovitine	1788	23.7399	6.73357		S63845/Rescovitine	1821	23.4713	6.65739		S63845/Rescovitine	1804.5	23.6056	6.69548
S63845/Sorafenib	1780	23.9429	6.79116		Sorafenib/S63845	1276	22.9299	6.50383		S63845/Sorafenib	1528	23.4364	6.6475
Navitoclax/Dactolisib	1350	45.5537	12.9208		Navitoclax/Dactolisib	2618	0.850768	0.241311		Navitoclax/Dactolisib	1984	23.2022	6.58106
Navitoclax/Regorafenib	2059	37.7624	10.7109		Navitoclax/Regorafenib	2313	8.5265	2.41845		Navitoclax/Regorafenib	2186	23.1444	6.56467
S63845/Erlotinib	1313	18.9752	5.38212		S63845/Erlotinib	1576	26.5455	7.52936		S63845/Erlotinib	1444.5	22.7604	6.45574
MK2206/Gefitinib	1744	20.1875	5.72597		MK2206/Gefitinib	1712	24.7928	7.03222		MK2206/Gefitinib	1728	22.4902	6.37909
GDC0941/Everolimus	1881	26.7597	7.5901		GDC0941/Everolimus	2470	16.8725	4.78569		GDC0941/Everolimus	2175.5	21.8161	6.1879
S63845/pemetrexed	2064	21.5787	6.12056		S63845/pemetrexed	1879	21.2269	6.02079		S63845/pemetrexed	1971.5	21.4028	6.07068
Navitoclax/pemetrexed	1465	38.9694	11.0533		Navitoclax/pemetrexed	2139	3.59601	1.01997		Navitoclax/pemetrexed	1802	21.2827	6.03662
S63845/Venetoclax	1513	18.4965	5.24634		S63845/Venetoclax	1158	23.2539	6.59571		S63845/Venetoclax	1335.5	20.8752	5.92103
Ibrutinib/Everolimus	2040	23.3722	6.62927		Ibrutinib/Everolimus	2328	18.173	5.15458		Ibrutinib/Everolimus	2184	20.7726	5.89192
Lapatinib/Trametinib	2466	24.3114	6.89566		Trametinib/Lapatinib	1976	15.7944	4.47992		Lapatinib/Trametinib	2221	20.0529	5.68779
MK2206/Venetoclax	1673	10.2297	2.90155		MK2206/Venetoclax	1166	29.3407	8.32218		MK2206/Venetoclax	1419.5	19.7852	5.61186
S63845/Lapatinib	1519	17.4225	4.9417		S63845/Lapatinib	1613	21.9368	6.22213		S63845/Lapatinib	1566	19.6796	5.58191
GDC0941/Lapatinib	1829	24.1412	6.8474		GDC0941/Lapatinib	2215	15.1187	4.28826		GDC0941/Lapatinib	2022	19.63	5.56783
Trametinib/Palbociclib	2142	18.1853	5.15806		Palbociclib/Trametinib	2475	20.985	5.95216		Trametinib/Palbociclib	2308.5	19.5851	5.55511
GDC0941/Sunitinib	1881	17.5722	4.98416		GDC0941/Sunitinib	2575	21.302	6.04207		GDC0941/Sunitinib	2228	19.4371	5.51311
Trametinib/Pemetrexed	2308	17.8455	5.06168		Pemetrexed/Trametinib	2157	20.5504	5.82889		Trametinib/Pemetrexed	2232.5	19.1979	5.44528
Sorafenib/Dactolisib	1923	24.4371	6.93131		Sorafenib/Dactolisib	2116	12.8809	3.65353		Sorafenib/Dactolisib	2019.5	18.659	5.29242
Trametinib/Regorafenib	2121	21.8213	6.18938		Regorafenib/Trametinib	2366	15.4014	4.36846		Trametinib/Regorafenib	2243.5	18.6114	5.27892
Sunitinib/Trametinib	2541	16.7054	4.73831		Trametinib/Sunitinib	2167	20.0107	5.67582		Sunitinib/Trametinib	2354	18.3581	5.20707
Trametinib/Dactolisib	2240	15.1607	4.30017		Dactolisib/Trametinib	2303	21.3669	6.06049		Trametinib/Dactolisib	2271.5	18.2638	5.18033
Osimertinib/Trametinib	2258	14.7706	4.18952		Osimertinib/Trametinib	2271	21.6035	6.12759		Osimertinib/Trametinib	2264.5	18.187	5.15856
S63845/Palbociclib	1598	22.3888	6.35034		S63845/Palbociclib	1574	13.8981	3.94206		S63845/Palbociclib	1586	18.1435	5.1462
Sunitinib/Regorafenib	2705	22.4687	6.373		Regorafenib/Sunitinib	2460	13.7026	3.8866		Sunitinib/Regorafenib	2582.5	18.0856	5.1298
Erlotinib/Trametinib	2494	26.2525	7.44625		Trametinib/Erlotinib	2143	9.68082	2.74586		Erlotinib/Trametinib	2318.5	17.9667	5.09606
Etop/S63845	1856	18.0107	5.10855		S63845/Etop	1533	17.9024	5.07782		Etop/S63845	1694.5	17.9566	5.09319
Docetaxel/S63845	1942	16.1402	4.57799		S63845/Docetaxel	1642	19.6277	5.56718		Docetaxel/S63845	1792	17.8839	5.07259
Crizotinib/Everolimus	2248	21.4771	6.09176		Crizotinib/Everolimus	2469	13.7994	3.91405		Crizotinib/Everolimus	2358.5	17.6383	5.00291
LY2784544/AZD2014	2155	16.4843	4.67561		LY2784544/AZD2014	1918	18.4766	5.2407		LY2784544/AZD2014	2036.5	17.4805	4.95815
Trametinib/Rescovitine	2098	15.5911	4.42226		Rescovitine/Trametinib	2126	19.0952	5.41614		Trametinib/Rescovitine	2112	17.3431	4.9192
GDC0941/Dactolisib	2181	13.4913	3.82666		GDC0941/Dactolisib	1935	20.987	5.95274		GDC0941/Dactolisib	2058	17.2391	4.8897
Ibrutinib/Trametinib	2355	15.7628	4.47095		Ibrutinib/Trametinib	2351	18.3142	5.19462		Ibrutinib/Trametinib	2353	17.0385	4.83278
Sorafenib/Everolimus	2148	20.3471	5.77124		Sorafenib/Everolimus	2192	13.3259	3.77976		Sorafenib/Everolimus	2170	16.8365	4.7755
Osimertinib/Dactolisib	2492	23.7119	6.72562		Osimertinib/Dactolisib	2395	9.10544	2.58266		Osimertinib/Dactolisib	2443.5	16.4087	4.65414
MK2206/Regorafenib	2073	10.094	2.86305		MK2206/Regorafenib	2246	22.3871	6.34985		MK2206/Regorafenib	2159.5	16.2405	4.60645
GDC-0941/MK-2206	2105	16.6749	4.72966		MK-2206/GDC-0941	2191	15.6319	4.43382		GDC-0941/MK-2206	2148	16.1534	4.58174
GDC0941/Gefitinib	2206	6.89197	1.95483		GDC0941/Gefitinib	1845	24.8913	7.06014		GDC0941/Gefitinib	2025.5	15.8916	4.50749
Crizotinib/Sunitinib	2026	19.7125	5.59125		Crizotinib/Sunitinib	2076	11.7954	3.34563		Crizotinib/Sunitinib	2051	15.754	4.46844
MK2206/pemetrexed	2093	14.6364	4.15146		MK2206/pemetrexed	1377	16.7314	4.74567		MK2206/pemetrexed	1735	15.6839	4.44856
Everolimus/Pemetrexed	2356	14.7396	4.18072		Pemetrexed/Everolimus	2039	16.3237	4.63005		Everolimus/Pemetrexed	2197.5	15.5316	4.40539
Docetaxel/Trametinib	2188	16.9216	4.79963		Docetaxel/Trametinib	2435	13.6168	3.86226		Docetaxel/Trametinib	2311.5	15.2692	4.33094
Navitoclax/Palbociclib	1690	28.3443	8.03956		Navitoclax/Palbociclib	2282	2.13786	0.606382		Navitoclax/Palbociclib	1986	15.2411	4.32297
Crizotinib/Trametinib	1918	19.1662	5.43628		Crizotinib/Trametinib	2199	10.1879	2.88969		Crizotinib/Trametinib	2058.5	14.677	4.16298
Dactolisib/Pemetrexed	2209	15.3039	4.34078		Pemetrexed/Dactolisib	2246	13.9327	3.95186		Dactolisib/Pemetrexed	2227.5	14.6183	4.14632
Venetoclax/Trametinib	2498	18.5325	5.25656		Trametinib/Venetoclax	2063	10.3631	2.93937		Venetoclax/Trametinib	2280.5	14.4478	4.09796
Lapatinib/Sunitinib	2455	13.0934	3.7138		Sunitinib/Lapatinib	2314	15.7941	4.47982		Lapatinib/Sunitinib	2384.5	14.4437	4.09681
Crizotinib/GDC-0941	2457	11.8597	3.36388		GDC-0941/Crizotinib	2087	16.5426	4.69213		Crizotinib/GDC-0941	2272	14.2011	4.028
Erlotinib/Everolimus	2936	15.8025	4.48221		Everolimus/Erlotinib	2325	11.5577	3.27822		Erlotinib/Everolimus	2630.5	13.6801	3.88021
Regorafenib/Dactolisib	2510	11.6549	3.30579		Dactolisib/Regorafenib	2144	15.5752	4.41774		Regorafenib/Dactolisib	2327	13.6151	3.86177
Gefitinib/Everolimus	2343	14.441	4.09603		Everolimus/Gefitinib	2087	12.5964	3.57284		Gefitinib/Everolimus	2215	13.5187	3.83444
Sunitinib/Everolimus	2562	17.7364	5.03075		Everolimus/Sunitinib	2460	9.0831	2.57633		Sunitinib/Everolimus	2511	13.4098	3.80354
Ibrutinib/MK-2206	2418	14.889	4.22312		MK-2206/Ibrutinib	1855	11.8557	3.36275		Ibrutinib/MK-2206	2136.5	13.3724	3.79293
Sunitinib/Rescovitine	2517	10.9149	3.09589		Rescovitine/Sunitinib	2197	15.7488	4.46699		Sunitinib/Rescovitine	2357	13.3319	3.78144
Dactolisib	2332	32.1297	9.11324		Dactolisib	2864	-5.50869	-1.56248		Dactolisib	2598	13.3105	3.77538
Osimertinib/Everolimus	2300	15.258	4.32776		Osimertinib/Everolimus	2295	11.3533	3.22024		Osimertinib/Everolimus	2297.5	13.3056	3.774
Ibrutinib/Dactolisib	2324	20.5609	5.83187		Ibrutinib/Dactolisib	2100	5.88971	1.67055		Ibrutinib/Dactolisib	2212	13.2253	3.75121
Rescovitine/Dactolisib	2359	13.5125	3.83269		Dactolisib/Rescovitine	2200	12.8653	3.6491		Rescovitine/Dactolisib	2279.5	13.1889	3.74089
Etoposide/Trametinib	2546	15.5602	4.41348		Etoposide/Trametinib	2429	10.1803	2.88755		Etoposide/Trametinib	2487.5	12.8703	3.65051
Sorafenib/Trametinib	2149	10.5991	3.00634		Sorafenib/Trametinib	2006	14.8484	4.2116		Sorafenib/Trametinib	2077.5	12.7238	3.60897
Sunitinib/Pemetrexed	2346	8.73692	2.47813		Pemetrexed/Sunitinib	2349	16.678	4.73053		Sunitinib/Pemetrexed	2347.5	12.7074	3.60433
Sorafenib/GDC-0941	2098	16.5458	4.69304		GDC-0941/Sorafenib	2128	8.44092	2.39418		Sorafenib/GDC-0941	2113	12.4934	3.54361
Venetoclax/Dactolisib	2504	11.4723	3.25401		Dactolisib/Venetoclax	2128	13.2853	3.76824		Venetoclax/Dactolisib	2316	12.3788	3.51112
Etoposide/Everolimus	2753	14.4108	4.08746		Etoposide/Everolimus	2515	9.79811	2.77913		Etoposide/Everolimus	2634	12.1044	3.4333
Osimertinib/GDC-0941	2214	9.78681	2.77592		GDC-0941/Osimertinib	2098	13.9852	3.96676		Osimertinib/GDC-0941	2156	11.886	3.37134
Osimertinib/MK-2206	2360	13.4932	3.8272		MK-2206/Osimertinib	2162	10.134	2.87439		Osimertinib/MK-2206	2261	11.8136	3.35079
Palbociclib/Everolimus	2363	14.0975	3.9986		Everolimus/Palbociclib	2219	9.0855	2.577		Palbociclib/Everolimus	2291	11.5915	3.2878
GDC0941/Regorafenib	1992	15.3378	4.3504		GDC0941/Regorafenib	2237	7.71555	2.18843		GDC0941/Regorafenib	2114.5	11.5267	3.26942
Paclitaxel/Trametinib	2050	8.45947	2.39944		Paclitaxel/Trametinib	1941	14.4971	4.11194		Paclitaxel/Trametinib	1995.5	11.4783	3.25569
Everolimus	2455	15.8521	4.49627		Everolimus	2681	7.0821	2.00876		Everolimus	2568	11.4671	3.25251
Docetaxel/Everolimus	2639	14.3404	4.06751		Docetaxel/Everolimus	2853	8.01372	2.27301		Docetaxel/Everolimus	2746	11.1771	3.17026
GDC-0941/Paclitaxel	1886	9.96588	2.82672		Paclitaxel/GDC-0941	1767	12.3818	3.51196		GDC-0941/Paclitaxel	1826.5	11.1738	3.16934
Sorafenib/Sunitinib	2201	4.57066	1.29642		Sorafenib/Sunitinib	2163	17.2377	4.8893		Sorafenib/Sunitinib	2182	10.9042	3.09286
Trametinib	2283	13.8694	3.9339		Trametinib	2230	7.91246	2.24429		Trametinib	2256.5	10.8909	3.08909
Venetoclax/Everolimus	2571	10.3563	2.93745		Everolimus/Venetoclax	2150	11.4129	3.23714		Venetoclax/Everolimus	2360.5	10.8846	3.0873
Ibrutinib/Sunitinib	2414	13.4867	3.82535		Ibrutinib/Sunitinib	2152	8.26688	2.34481		Ibrutinib/Sunitinib	2283	10.8768	3.08508
Lapatinib/Everolimus	2594	12.7043	3.60345		Everolimus/Lapatinib	2172	8.8433	2.50831		Lapatinib/Everolimus	2383	10.7738	3.05588
GDC0941/Erlotinib	1695	10.9431	3.1039		GDC0941/Erlotinib	2462	10.3272	2.92919		GDC0941/Erlotinib	2078.5	10.6351	3.01655
Crizotinib/MK-2206	2267	12.266	3.47912		MK-2206/Crizotinib	1935	8.76207	2.48527		Crizotinib/MK-2206	2101	10.514	2.98219
S63845	1768	6.74697	1.91371		S63845	1324	14.2744	4.04878		S63845	1546	10.5107	2.98124
Rescovitine/Pemetrexed	2398	12.7842	3.62609		Pemetrexed/Rescovitine	2257	8.0445	2.28174		Rescovitine/Pemetrexed	2327.5	10.4143	2.95391
Crizotinib/Dactolisib	2166	21.97	6.23156		Crizotinib/Dactolisib	2361	-1.14799	-0.325616		Crizotinib/Dactolisib	2263.5	10.411	2.95297
Trametinib	2414	11.6952	3.31721		Trametinib	2716	8.81564	2.50046		Trametinib	2565	10.2554	2.90884
Sunitinib/Dactolisib	2524	7.96444	2.25903		Dactolisib/Sunitinib	2375	12.1409	3.44363		Sunitinib/Dactolisib	2449.5	10.0527	2.85133
Regorafenib/Everolimus	2573	10.259	2.90986		Everolimus/Regorafenib	2335	9.51769	2.69959		Regorafenib/Everolimus	2454	9.88836	2.80473
Palbociclib/Dactolisib	2397	9.82429	2.78655		Dactolisib/Palbociclib	2086	9.68513	2.74708		Palbociclib/Dactolisib	2241.5	9.75471	2.76682
Sunitinib/Palbociclib	2525	11.6163	3.29484		Palbociclib/Sunitinib	2807	7.79944	2.21223		Sunitinib/Palbociclib	2666	9.70786	2.75353
Paclitaxel/Everolimus	2013	16.4402	4.6631		Paclitaxel/Everolimus	2431	2.72321	0.772409		Paclitaxel/Everolimus	2222	9.58172	2.71775
Everolimus	2396	15.3993	4.36785		Everolimus	2313	3.47263	0.984974		Everolimus	2354.5	9.43596	2.67641
GDC0941/Rescovitine	1946	12.1635	3.45004		GDC0941/Rescovitine	2122	6.67448	1.89314		GDC0941/Rescovitine	2034	9.41898	2.67159
Gefitinib/Dactolisib	2207	6.87739	1.9507		Dactolisib/Gefitinib	2163	11.7225	3.32496		Gefitinib/Dactolisib	2185	9.29994	2.63783
MK2206/Rescovitine	1945	12.1087	3.43451		MK2206/Rescovitine	1974	6.22262	1.76498		MK2206/Rescovitine	1959.5	9.16568	2.59975
Rescovitine/Everolimus	2451	6.95144	1.9717		Everolimus/Rescovitine	2519	11.3124	3.20865		Rescovitine/Everolimus	2485	9.13193	2.59017
Gefitinib/Trametinib	2365	8.82839	2.50408		Trametinib/Gefitinib	1893	9.3751	2.65915		Gefitinib/Trametinib	2129	9.10175	2.58161
LY2784544/Everolimus	2142	11.4666	3.25237		LY2784544/Everolimus	1798	6.55476	1.85919		LY2784544/Everolimus	1970	9.01067	2.55578
GDC0941/Palbociclib	1972	11.0763	3.14167		GDC0941/Palbociclib	2080	6.75063	1.91475		GDC0941/Palbociclib	2026	8.91346	2.52821
LY2784544/Lapatinib	1893	1.62616	0.461243		LY2784544/Lapatinib	1502	16.1422	4.57857		LY2784544/Lapatinib	1697.5	8.88419	2.51991
GDC0941/Venetoclax	2036	9.65485	2.7385		GDC0941/Venetoclax	2102	8.10736	2.29957		GDC0941/Venetoclax	2069	8.88111	2.51903
Ibrutinib/Venetoclax	1893	5.78598	1.64113		Ibrutinib/Venetoclax	1215	11.6203	3.29597		Ibrutinib/Venetoclax	1554	8.70313	2.46855
Gefitinib/Regorafenib	2694	16.7147	4.74094		Regorafenib/Gefitinib	2364	0.214281	0.0607785		Gefitinib/Regorafenib	2529	8.46447	2.40086
Ibrutinib/GDC-0941	2052	11.8984	3.37486		GDC-0941/Ibrutinib	2279	5.02032	1.42396		Ibrutinib/GDC-0941	2165.5	8.45936	2.39941
Crizotinib/Venetoclax	1875	11.41	3.23634		Crizotinib/Venetoclax	2271	5.3447	1.51597		Crizotinib/Venetoclax	2073	8.37737	2.37615
Docetaxel/GDC-0941	2713	9.63948	2.73413		GDC-0941/Docetaxel	2170	7.08419	2.00936		Docetaxel/GDC-0941	2441.5	8.36183	2.37175
Osimertinib/Crizotinib	2445	7.73407	2.19369		Crizotinib/Osimertinib	2135	8.89263	2.5223		Osimertinib/Crizotinib	2290	8.31335	2.35799
Lapatinib/Dactolisib	2493	5.46019	1.54873		Dactolisib/Lapatinib	2419	11.1553	3.16407		Lapatinib/Dactolisib	2456	8.30773	2.3564
Docetaxel/Sunitinib	2409	15.4927	4.39435		Docetaxel/Sunitinib	2666	1.02018	0.289364		Docetaxel/Sunitinib	2537.5	8.25647	2.34186
Sorafenib/Lapatinib	1991	10.0798	2.85902		Sorafenib/Lapatinib	2048	6.23633	1.76887		Sorafenib/Lapatinib	2019.5	8.15805	2.31394
Gefitinib/Rescovitine	2152	7.67344	2.17649		Rescovitine/Gefitinib	2146	8.58694	2.43559		Gefitinib/Rescovitine	2149	8.13019	2.30604
MK2206/Lapatinib	1730	4.12277	1.16938		MK2206/Lapatinib	1688	11.8696	3.36669		MK2206/Lapatinib	1709	7.99619	2.26803
Paclitaxel/Gefitinib	2091	7.4563	2.1149		Paclitaxel/Gefitinib	1554	8.46562	2.40118		Paclitaxel/Gefitinib	1822.5	7.96096	2.25804
Sorafenib/MK-2206	2062	7.9263	2.24821		MK-2206/Sorafenib	2220	7.85987	2.22937		Sorafenib/MK-2206	2141	7.89309	2.23879
Ibrutinib/Crizotinib	2574	6.74024	1.9118		Crizotinib/Ibrutinib	2137	8.85345	2.51119		Ibrutinib/Crizotinib	2355.5	7.79685	2.21149
Osimertinib/Erlotinib	2358	5.42795	1.53958		Osimertinib/Erlotinib	1504	9.62792	2.73086		Osimertinib/Erlotinib	1931	7.52794	2.13522
Paclitaxel/Venetoclax	1592	-2.76891	-0.785373		Paclitaxel/Venetoclax	1045	17.67	5.0119		Paclitaxel/Venetoclax	1318.5	7.45053	2.11326
Etoposide/Dactolisib	1985	17.2365	4.88894		Etoposide/Dactolisib	2752	-2.39053	-0.678048		Etoposide/Dactolisib	2368.5	7.42298	2.10545
LY2784544/Trametinib	2139	9.27545	2.63088		LY2784544/Trametinib	2219	5.52464	1.567		LY2784544/Trametinib	2179	7.40004	2.09894
Venetoclax/Pemetrexed	2540	7.52203	2.13354		Pemetrexed/Venetoclax	2120	7.03575	1.99562		Venetoclax/Pemetrexed	2330	7.27889	2.06458
GDC-0941	2389	5.63382	1.59797		GDC-0941	1792	8.86717	2.51508		GDC-0941	2090.5	7.25049	2.05652
Everolimus/Dactolisib	2297	8.31588	2.35871		Dactolisib/Everolimus	2338	5.7186	1.62202		Everolimus/Dactolisib	2317.5	7.01724	1.99037
MK2206/Dactolisib	2002	10.7622	3.05259		MK2206/Dactolisib	2097	2.80032	0.794281		MK2206/Dactolisib	2049.5	6.78128	1.92344
Crizotinib/pemetrexed	2498	6.41482	1.8195		Crizotinib/pemetrexed	2597	7.06677	2.00441		Crizotinib/pemetrexed	2547.5	6.7408	1.91196
Erlotinib/Sunitinib	2590	9.17693	2.60294		Sunitinib/Erlotinib	2341	4.29318	1.21771		Erlotinib/Sunitinib	2465.5	6.73505	1.91033
GDC-0941/LY2784544	1996	11.5129	3.26551		LY2784544/GDC-0941	2247	1.94782	0.552479		GDC-0941/LY2784544	2121.5	6.73036	1.90899
LY2784544/MK-2206	1903	4.3134	1.22345		MK-2206/LY2784544	2193	9.07638	2.57442		LY2784544/MK-2206	2048	6.69489	1.89893
Palbociclib/Pemetrexed	2240	8.0805	2.29195		Pemetrexed/Palbociclib	2276	5.30891	1.50582		Palbociclib/Pemetrexed	2258	6.69471	1.89888
Crizotinib/LY2784544	2215	8.37006	2.37408		LY2784544/Crizotinib	2052	4.75154	1.34772		Crizotinib/LY2784544	2133.5	6.5608	1.8609
Gefitinib/Sunitinib	2489	6.51382	1.84757		Sunitinib/Gefitinib	2651	6.53412	1.85333		Gefitinib/Sunitinib	2570	6.52397	1.85045
Sorafenib/Crizotinib	2337	7.10141	2.01424		Crizotinib/Sorafenib	2245	5.89868	1.6731		Sorafenib/Crizotinib	2291	6.50004	1.84367
Venetoclax/Sunitinib	2546	7.21667	2.04693		Sunitinib/Venetoclax	2676	5.75124	1.63128		Venetoclax/Sunitinib	2611	6.48396	1.83911
Erlotinib/Pemetrexed	2782	6.26759	1.77773		Pemetrexed/Erlotinib	2275	6.62614	1.87943		Erlotinib/Pemetrexed	2528.5	6.44686	1.82858
Osimertinib/Venetoclax	1841	-0.900783	-0.255497		Osimertinib/Venetoclax	1009	13.5626	3.84688		Osimertinib/Venetoclax	1425	6.33089	1.79569
Paclitaxel/MK-2206	2178	4.30648	1.22149		MK-2206/Paclitaxel	2105	8.13618	2.30774		Paclitaxel/MK-2206	2141.5	6.22133	1.76461
Docetaxel/Dactolisib	2592	16.2547	4.61048		Docetaxel/Dactolisib	2810	-3.94928	-1.12017		Docetaxel/Dactolisib	2701	6.15272	1.74515
GDC0941/pemetrexed	2480	6.9469	1.97041		GDC0941/pemetrexed	2519	4.84086	1.37306		GDC0941/pemetrexed	2499.5	5.89388	1.67174
Erlotinib/Dactolisib	2450	7.35318	2.08565		Dactolisib/Erlotinib	2218	3.86102	1.09514		Erlotinib/Dactolisib	2334	5.6071	1.59039
Ibrutinib/Erlotinib	2379	5.99272	1.69977		Ibrutinib/Erlotinib	1824	5.12589	1.4539		Ibrutinib/Erlotinib	2101.5	5.5593	1.57684
Paclitaxel/Erlotinib	1978	2.48142	0.70383		Paclitaxel/Erlotinib	1574	8.51834	2.41614		Paclitaxel/Erlotinib	1776	5.49988	1.55998
Etoposide/Venetoclax	2118	-0.566623	-0.160717		Etoposide/Venetoclax	1298	11.4218	3.23968		Etoposide/Venetoclax	1708	5.42761	1.53948
Venetoclax/Regorafenib	2616	10.6604	3.0237		Regorafenib/Venetoclax	2285	0.15454	0.0438336		Venetoclax/Regorafenib	2450.5	5.40746	1.53377
Erlotinib/Regorafenib	2595	11.401	3.23378		Regorafenib/Erlotinib	2478	-0.995236	-0.282288		Erlotinib/Regorafenib	2536.5	5.20289	1.47574
Etop/MK-2206	2566	8.76224	2.48531		MK-2206/Etop	1530	1.51672	0.430201		Etop/MK-2206	2048	5.13948	1.45776
Docetaxel/Venetoclax	2144	5.74583	1.62974		Docetaxel/Venetoclax	1856	4.3015	1.22007		Docetaxel/Venetoclax	2000	5.02366	1.42491
Paclitaxel/Sunitinib	2027	1.2771	0.362235		Paclitaxel/Sunitinib	2030	8.46045	2.39972		Paclitaxel/Sunitinib	2028.5	4.86877	1.38098
Crizotinib/Lapatinib	2440	5.47119	1.55185		Crizotinib/Lapatinib	2527	4.02523	1.14171		Crizotinib/Lapatinib	2483.5	4.74821	1.34678
Osimertinib/Sunitinib	2522	2.63041	0.746087		Osimertinib/Sunitinib	2213	6.54613	1.85674		Osimertinib/Sunitinib	2367.5	4.58827	1.30141
Etop/GDC-0941	2518	5.44529	1.5445		GDC-0941/Etop	2008	3.70714	1.05149		Etop/GDC-0941	2263	4.57621	1.29799
Osimertinib/pemetrexed	2178	6.90027	1.95719		Osimertinib/pemetrexed	2113	2.14355	0.607996		Osimertinib/pemetrexed	2145.5	4.52191	1.28259
MK2206/Sunitinib	2427	2.30997	0.655197		MK2206/Sunitinib	2215	6.65342	1.88717		MK2206/Sunitinib	2321	4.48169	1.27118
Crizotinib/Erlotinib	2454	4.26785	1.21053		Crizotinib/Erlotinib	2020	4.60655	1.3066		Crizotinib/Erlotinib	2237	4.4372	1.25856
Lapatinib/Pemetrexed	2531	3.59483	1.01964		Pemetrexed/Lapatinib	2249	4.74173	1.34494		Lapatinib/Pemetrexed	2390	4.16828	1.18229
Etoposide/Sunitinib	2654	4.73973	1.34437		Etoposide/Sunitinib	2822	3.51166	0.996044		Etoposide/Sunitinib	2738	4.1257	1.17021
Crizotinib/Gefitinib	2086	3.43066	0.97307		Crizotinib/Gefitinib	2371	4.80132	1.36184		Crizotinib/Gefitinib	2228.5	4.11599	1.16746
LY2784544/Erlotinib	2105	3.31412	0.940016		LY2784544/Erlotinib	1546	4.89544	1.38854		LY2784544/Erlotinib	1825.5	4.10478	1.16428
Ibrutinib/pemetrexed	2370	6.17866	1.75251		Ibrutinib/pemetrexed	2180	1.96524	0.557419		Ibrutinib/pemetrexed	2275	4.07195	1.15496
Ibrutinib/Lapatinib	2255	4.53732	1.28696		Ibrutinib/Lapatinib	1823	3.50506	0.994172		Ibrutinib/Lapatinib	2039	4.02119	1.14057
Gefitinib/Pemetrexed	2638	-0.379338	-0.107595		Pemetrexed/Gefitinib	2172	8.15458	2.31296		Gefitinib/Pemetrexed	2405	3.88762	1.10268
Sunitinib	2193	5.57035	1.57997		Sunitinib	2525	2.0751	0.588581		Sunitinib	2359	3.82273	1.08428
Ibrutinib/Paclitaxel	2146	5.28883	1.50012		Paclitaxel/Ibrutinib	2062	2.10109	0.595953		Ibrutinib/Paclitaxel	2104	3.69496	1.04804
Paclitaxel/Dactolisib	1985	2.19641	0.622989		Paclitaxel/Dactolisib	2446	5.10897	1.4491		Paclitaxel/Dactolisib	2215.5	3.65269	1.03605
Etoposide/Lapatinib	2278	1.22049	0.346178		Etoposide/Lapatinib	2045	5.67727	1.6103		Etoposide/Lapatinib	2161.5	3.44888	0.978238
Lapatinib/Regorafenib	2760	10.2649	2.91154		Regorafenib/Lapatinib	2286	-3.50975	-0.995504		Lapatinib/Regorafenib	2523	3.37759	0.958018
Crizotinib/Regorafenib	2378	3.59108	1.01857		Crizotinib/Regorafenib	2588	3.07369	0.871819		Crizotinib/Regorafenib	2483	3.33239	0.945195
Ibrutinib/Regorafenib	2517	1.98491	0.563		Ibrutinib/Regorafenib	2546	4.63829	1.3156		Ibrutinib/Regorafenib	2531.5	3.3116	0.9393
Crizotinib/Rescovitine	2002	4.96588	1.40852		Crizotinib/Rescovitine	2511	1.62132	0.45987		Crizotinib/Rescovitine	2256.5	3.2936	0.934194
RescovitineRegorafenib	2257	6.23419	1.76826		Regorafenib/Rescovitine	2453	0.341207	0.0967796		RescovitineRegorafenib	2355	3.2877	0.932521
Gefitinib/Palbociclib	2767	7.67051	2.17566		Palbociclib/Gefitinib	2373	-1.13761	-0.322671		Gefitinib/Palbociclib	2570	3.26645	0.926494
Ibrutinib/Osimertinib	2498	1.50917	0.428059		Osimertinib/Ibrutinib	2648	4.40471	1.24935		Ibrutinib/Osimertinib	2573	2.95694	0.838705
Lapatinib/Rescovitine	2309	3.30557	0.937588		Rescovitine/Lapatinib	2188	2.6053	0.738966		Lapatinib/Rescovitine	2248.5	2.95543	0.838277
Erlotinib/Lapatinib	2497	2.54881	0.722944		Lapatinib/Erlotinib	2255	2.97172	0.842897		Erlotinib/Lapatinib	2376	2.76027	0.78292
Docetaxel/Palbociclib	2368	5.47883	1.55401		Docetaxel/Palbociclib	2749	-0.292357	-0.0829239		Docetaxel/Palbociclib	2558.5	2.59324	0.735543
Palbociclib/Regorafenib	2541	0.811184	0.230084		Regorafenib/Palbociclib	2178	4.34429	1.23221		Palbociclib/Regorafenib	2359.5	2.57774	0.731148
Paclitaxel/Regorafenib	2052	-1.8502	-0.52479		Paclitaxel/Regorafenib	2244	6.96082	1.97436		Paclitaxel/Regorafenib	2148	2.55531	0.724787
Osimertinib/Gefitinib	2691	-2.52472	-0.71611		Osimertinib/Gefitinib	1773	7.56931	2.14695		Osimertinib/Gefitinib	2232	2.52229	0.715422
Docetaxel/Crizotinib	2798	1.28513	0.364514		Crizotinib/Docetaxel	2309	3.45862	0.981		Docetaxel/Crizotinib	2553.5	2.37187	0.672757
Regorafenib	2544	2.85958	0.811089		Regorafenib	3167	1.77051	0.502186		Regorafenib	2855.5	2.31504	0.656637
LY2784544/Venetoclax	1817	-4.49519	-1.27501		LY2784544/Venetoclax	1227	9.05464	2.56825		LY2784544/Venetoclax	1522	2.27972	0.646619
Sorafenib/Regorafenib	1962	3.07515	0.872233		Sorafenib/Regorafenib	2161	1.46778	0.416319		Sorafenib/Regorafenib	2061.5	2.27146	0.644276
LY2784544/pemetrexed	2037	-1.43404	-0.40675		LY2784544/pemetrexed	1712	5.97104	1.69362		LY2784544/pemetrexed	1874.5	2.2685	0.643436
Venetoclax/Palbociclib	2794	2.25592	0.639866		Palbociclib/Venetoclax	2371	2.23301	0.633368		Venetoclax/Palbociclib	2582.5	2.24446	0.636617
Sorafenib/Venetoclax	2169	0.859771	0.243865		Sorafenib/Venetoclax	1686	3.60047	1.02123		Sorafenib/Venetoclax	1927.5	2.23012	0.632549
MK-2206	2378	2.26556	0.642601		MK-2206	1995	2.17861	0.61794		MK-2206	2186.5	2.22208	0.630271
Sorafenib/Palbociclib	1972	4.07826	1.15675		Sorafenib/Palbociclib	1944	0.200042	0.0567397		Sorafenib/Palbociclib	1958	2.13915	0.606747
Gefitinib/Lapatinib	2027	2.17421	0.61669		Lapatinib/Gefitinib	2281	1.98471	0.562943		Gefitinib/Lapatinib	2154	2.07946	0.589816
Osimertinib/Lapatinib	2273	-0.859646	-0.243829		Osimertinib/Lapatinib	2111	4.74366	1.34549		Osimertinib/Lapatinib	2192	1.94201	0.550829
Lapatinib	2624	9.85984	2.79664		Lapatinib	2602	-6.30837	-1.7893		Lapatinib	2613	1.77573	0.503668
Erlotinib/Rescovitine	2536	0.80986	0.229708		Rescovitine/Erlotinib	2349	2.71525	0.770153		Erlotinib/Rescovitine	2442.5	1.76256	0.49993
Venetoclax	2570	-4.15008	-1.17713		Venetoclax	1885	7.13657	2.02421		Venetoclax	2227.5	1.49324	0.423542
pemetrexed	2574	-0.611366	-0.173407		Pemetrexed	2002	3.04668	0.864159		pemetrexed	2288	1.21766	0.345376
Osimertinib/Rescovitine	2181	3.68269	1.04456		Osimertinib/Rescovitine	2493	-1.42594	-0.404454		Osimertinib/Rescovitine	2337	1.12837	0.320051
MK2206/Palbociclib	2319	3.86042	1.09497		MK2206/Palbociclib	2597	-1.81396	-0.51451		MK2206/Palbociclib	2458	1.02323	0.290229
Lapatinib/Palbociclib	2438	1.52528	0.432629		Palbociclib/Lapatinib	2616	0.359553	0.101983		Lapatinib/Palbociclib	2527	0.942416	0.267306
Docetaxel/Gefitinib	2583	0.938364	0.266157		Docetaxel/Gefitinib	2479	0.835176	0.236889		Docetaxel/Gefitinib	2531	0.88677	0.251523
Docetaxel/Lapatinib	2577	-4.40733	-1.25009		Docetaxel/Lapatinib	2522	6.16407	1.74837		Docetaxel/Lapatinib	2549.5	0.878369	0.24914
Sunitinib	2704	3.5305	1.00139		Sunitinib	2525	-1.89378	-0.537151		Sunitinib	2614.5	0.818358	0.232119
Dactolisib	2712	4.05846	1.15114		Dactolisib	1967	-2.46601	-0.699457		Dactolisib	2339.5	0.796225	0.225841
Regorafenib/Pemetrexed	2618	-1.07507	-0.304933		Pemetrexed/Regorafenib	2281	2.58667	0.733681		Regorafenib/Pemetrexed	2449.5	0.755799	0.214374
LY2784544/Gefitinib	2090	-1.67017	-0.473725		LY2784544/Gefitinib	1430	2.9089	0.825079		LY2784544/Gefitinib	1760	0.619368	0.175677
Sorafenib/Erlotinib	2174	-0.960833	-0.27253		Sorafenib/Erlotinib	2188	2.13223	0.604785		Sorafenib/Erlotinib	2181	0.585701	0.166128
Sorafenib/Paclitaxel	2233	-1.67452	-0.474961		Paclitaxel/Sorafenib	1827	2.78003	0.788527		Sorafenib/Paclitaxel	2030	0.552756	0.156783
Venetoclax/Rescovitine	2493	-0.32634	-0.0925628		Rescovitine/Venetoclax	2181	1.26776	0.359585		Venetoclax/Rescovitine	2337	0.470708	0.133511
Osimertinib/Palitaxel	2318	4.61969	1.31033		Paclitaxel/Osimertinib	2140	-3.69353	-1.04763		Osimertinib/Palitaxel	2229	0.463078	0.131347
Erlotinib/Palbociclib	2635	2.10216	0.596255		Palbociclib/Erlotinib	2374	-1.27885	-0.362731		Erlotinib/Palbociclib	2504.5	0.411657	0.116762
Sorafenib/Rescovitine	2166	0.816847	0.23169		Sorafenib/Rescovitine	2235	-0.0367823	-0.0104329		Sorafenib/Rescovitine	2200.5	0.390032	0.110628
Etoposide/Erlotinib	2630	0.588067	0.166799		Etoposide/Erlotinib	1657	0.180309	0.0511427		Etoposide/Erlotinib	2143.5	0.384188	0.108971
Crizotinib/Paclitaxel	2284	3.64345	1.03343		Paclitaxel/Crizotinib	2237	-2.90264	-0.823303		Crizotinib/Paclitaxel	2260.5	0.370405	0.105061
LY2784544/Sunitinib	2509	-3.38442	-0.959954		LY2784544/Sunitinib	2305	4.0826	1.15799		LY2784544/Sunitinib	2407	0.34909	0.0990156
Paclitaxel/Palbociclib	1755	3.28442	0.931591		Paclitaxel/Palbociclib	2382	-2.7797	-0.788432		Paclitaxel/Palbociclib	2068.5	0.252361	0.0715796
Osimertinib/Regorafenib	2432	2.53496	0.719015		Osimertinib/Regorafenib	2596	-2.20142	-0.62441		Osimertinib/Regorafenib	2514	0.166769	0.0473023
LY2784544/Rescovitine	1781	1.35953	0.385615		LY2784544/Rescovitine	1846	-1.0652	-0.302132		LY2784544/Rescovitine	1813.5	0.147164	0.0417415
Docetaxel/MK-2206	2488	3.1411	0.89094		MK-2206/Docetaxel	1930	-2.85604	-0.810086		Docetaxel/MK-2206	2209	0.14253	0.0404271
Ibrutinib/Sorafenib	2613	-0.0242894	-0.00688942		Sorafenib/Ibrutinib	2186	0.261344	0.0741275		Ibrutinib/Sorafenib	2399.5	0.118527	0.033619
Venetoclax/Gefitinib	2464	0.789162	0.223837		Gefitinib/Venetoclax	2076	-0.631157	-0.179021		Venetoclax/Gefitinib	2270	0.0790024	0.0224082
Crizotinib/Palbociclib	2104	3.0473	0.864333		Crizotinib/Palbociclib	2668	-3.19021	-0.904869		Crizotinib/Palbociclib	2386	-0.0714565	-0.0202679
Palbociclib	2323	4.34165	1.23146		Palbociclib	2546	-4.53347	-1.28587		Palbociclib	2434.5	-0.0959063	-0.0272028
Etoposide/Gefitinib	2313	-2.78852	-0.790934		Etoposide/Gefitinib	1863	2.51641	0.713752		Etoposide/Gefitinib	2088	-0.136057	-0.0385912
Ibrutinib/Gefitinib	2528	-1.89006	-0.536094		Ibrutinib/Gefitinib	2134	1.55447	0.440909		Ibrutinib/Gefitinib	2331	-0.167792	-0.0475924
Docetaxel/Regorafenib	2681	1.60617	0.455573		Docetaxel/Regorafenib	3165	-2.03574	-0.577416		Docetaxel/Regorafenib	2923	-0.214784	-0.0609213
Ibrutinib/Rescovitine	2343	1.20112	0.340684		Ibrutinib/Rescovitine	2492	-1.65644	-0.469831		Ibrutinib/Rescovitine	2417.5	-0.227661	-0.0645736
Docetaxel/Sorafenib	2805	-0.965677	-0.273904		Sorafenib/Docetaxel	2237	0.382303	0.108436		Docetaxel/Sorafenib	2521	-0.291687	-0.082734
Palbociclib/Rescovitine	2647	-0.877691	-0.248948		Rescovitine/Palbociclib	2569	0.210927	0.0598272		Palbociclib/Rescovitine	2608	-0.333382	-0.0945602
Sorafenib/Osimertinib	2366	-0.0532454	-0.0151025		Osimertinib/Sorafenib	2442	-0.775867	-0.220066		Sorafenib/Osimertinib	2404	-0.414556	-0.117584
Venetoclax/Erlotinib	2706	-0.425871	-0.120794		Erlotinib/Venetoclax	2350	-0.417944	-0.118545		Venetoclax/Erlotinib	2528	-0.421908	-0.11967
Regorafenib	2619	2.36352	0.670387		Regorafenib	2513	-3.30595	-0.937697		Regorafenib	2566	-0.471213	-0.133655
Sorafenib/Gefitinib	2117	-5.50004	-1.56003		Sorafenib/Gefitinib	1908	4.54729	1.28979		Sorafenib/Gefitinib	2012.5	-0.476377	-0.135119
Etoposide/Regorafenib	2405	-1.09388	-0.310267		Etoposide/Regorafenib	2569	-0.277226	-0.0786321		Etoposide/Regorafenib	2487	-0.685552	-0.19445
Erlotinib	2762	-3.36639	-0.954839		Erlotinib	2414	1.44918	0.411043		Erlotinib	2588	-0.958605	-0.271898
Venetoclax/Lapatinib	2580	-3.10757	-0.881429		Lapatinib/Venetoclax	2373	1.07661	0.305368		Venetoclax/Lapatinib	2476.5	-1.01548	-0.288031
Etop/Osimertinib	2607	-2.28926	-0.649324		Osimertinib/Etop	2170	-0.0641978	-0.018209		Etop/Osimertinib	2388.5	-1.17673	-0.333766
Rescovitine	2587	1.15584	0.327842		Rescovitine	2888	-3.53041	-1.00136		Rescovitine	2737.5	-1.18729	-0.336761
Paclitaxel/pemetrexed	2159	0.604041	0.17133		Paclitaxel/pemetrexed	1919	-3.04301	-0.863118		Paclitaxel/pemetrexed	2039	-1.21948	-0.345894
Lapatinib	2405	2.01511	0.571565		Lapatinib	2635	-4.52133	-1.28243		Lapatinib	2520	-1.25311	-0.355431
Erlotinib/Gefitinib	2226	1.0344	0.293397		Gefitinib/Erlotinib	2110	-3.83619	-1.08809		Erlotinib/Gefitinib	2168	-1.40089	-0.397349
Gefitinib	2577	-0.952944	-0.270293		Gefitinib	2036	-2.00152	-0.56771		Gefitinib	2306.5	-1.47723	-0.419001
Osimertinib/LY2784544	2343	-0.0675952	-0.0191727		LY2784544/Osimertinib	1975	-2.92352	-0.829226		Osimertinib/LY2784544	2159	-1.49556	-0.4242
Etoposide/pemetrexed	2892	-2.85151	-0.808802		Etoposide/pemetrexed	1921	-0.166538	-0.0472367		Etoposide/pemetrexed	2406.5	-1.50903	-0.428019
Crizotinib	2108	0.0661203	0.0187543		Crizotinib	2255	-3.16851	-0.898715		Crizotinib	2181.5	-1.5512	-0.43998
Etoposide/Rescovitine	2766	-0.303157	-0.0859873		Etoposide/Rescovitine	2432	-2.92611	-0.82996		Etoposide/Rescovitine	2599	-1.61463	-0.457974
Gefitinib	2279	-2.0796	-0.589856		Gefitinib	2544	-1.36822	-0.38808		Gefitinib	2411.5	-1.72391	-0.488968
Docetaxel/Erlotinib	2366	-1.47499	-0.418365		Docetaxel/Erlotinib	2445	-2.37027	-0.672301		Docetaxel/Erlotinib	2405.5	-1.92263	-0.545333
Paclitaxel/Lapatinib	2074	-8.9899	-2.54989		Paclitaxel/Lapatinib	1838	4.87104	1.38162		Paclitaxel/Lapatinib	1956	-2.05943	-0.584135
Ibrutinib/Palbociclib	2507	-2.52062	-0.714947		Ibrutinib/Palbociclib	2313	-1.82939	-0.518888		Ibrutinib/Palbociclib	2410	-2.17501	-0.616918
pemetrexed	2462	-1.07223	-0.304128		pemetrexed	2946	-3.40089	-0.964626		pemetrexed	2704	-2.23656	-0.634377
LY2784544/Regorafenib	2286	-4.42344	-1.25466		LY2784544/Regorafenib	2160	-0.30874	-0.0875707		LY2784544/Regorafenib	2223	-2.36609	-0.671116
Docetaxel/pemetrexed	2563	-3.899	-1.10591		Docetaxel/pemetrexed	2639	-1.18631	-0.336485		Docetaxel/pemetrexed	2601	-2.54266	-0.721197
Ibrutinib/LY2784544	2285	1.23176	0.349376		LY2784544/Ibrutinib	2452	-6.59303	-1.87004		Ibrutinib/LY2784544	2368.5	-2.68063	-0.760333
Erlotinib	2919	1.33866	0.379698		Erlotinib	2733	-6.77668	-1.92213		Erlotinib	2826	-2.71901	-0.771218
Etop/Crizotinib	2806	-5.23205	-1.48402		Crizotinib/Etop	2447	-0.668113	-0.189503		Etop/Crizotinib	2626.5	-2.95008	-0.836759
Paclitaxel/Rescovitine	2151	-6.26463	-1.77689		Paclitaxel/Rescovitine	2016	0.313005	0.0887805		Paclitaxel/Rescovitine	2083.5	-2.97581	-0.844057
LY2784544/Dactolisib	2153	-2.98337	-0.846202		LY2784544/Dactolisib	2011	-3.13206	-0.888376		LY2784544/Dactolisib	2082	-3.05772	-0.867289
Sorafenib/pemetrexed	1954	5.37606	1.52486		Sorafenib/pemetrexed	2081	-11.578	-3.28397		Sorafenib/pemetrexed	2017.5	-3.10096	-0.879554
Docetaxel/Rescovitine	2323	-0.902885	-0.256094		Docetaxel/Rescovitine	2791	-5.72353	-1.62342		Docetaxel/Rescovitine	2557	-3.31321	-0.939756
Paclitaxel	2496	-2.20093	-0.624271		Paclitaxel	1903	-4.57005	-1.29625		Paclitaxel	2199.5	-3.38549	-0.960259
Docetaxel/Paclitaxel	2602	-2.30038	-0.652477		Paclitaxel/Docetaxel	1984	-4.48053	-1.27085		Docetaxel/Paclitaxel	2293	-3.39045	-0.961665
Osimertinib/Palbociclib	2234	-3.2723	-0.928153		Osimertinib/Palbociclib	2756	-4.07474	-1.15576		Osimertinib/Palbociclib	2495	-3.67352	-1.04196
Etoposide/Palbociclib	2880	-1.36762	-0.387911		Etoposide/Palbociclib	2383	-6.20333	-1.75951		Etoposide/Palbociclib	2631.5	-3.78548	-1.07371
Sorafenib	2206	-4.51489	-1.2806		Sorafenib	2270	-3.13576	-0.889426		Sorafenib	2238	-3.82533	-1.08501
Docetaxel/Osimertinib	2683	-3.05299	-0.865947		Osimertinib/Docetaxel	2615	-4.76214	-1.35073		Docetaxel/Osimertinib	2649	-3.90757	-1.10834
Etop/Ibrutinib	2634	-3.79583	-1.07665		Ibrutinib/Etop	2049	-5.39308	-1.52969		Etop/Ibrutinib	2341.5	-4.59446	-1.30317
Docetaxel/Ibrutinib	2446	-3.82226	-1.08414		Ibrutinib/Docetaxel	2188	-5.47462	-1.55282		Docetaxel/Ibrutinib	2317	-4.64844	-1.31848
Docetaxel/LY2784544	2363	-1.24021	-0.351771		LY2784544/Docetaxel	2340	-8.24845	-2.33959		Docetaxel/LY2784544	2351.5	-4.74433	-1.34568
Sorafenib/LY2784544	2040	-1.80779	-0.512761		LY2784544/Sorafenib	2127	-7.90151	-2.24118		Sorafenib/LY2784544	2083.5	-4.85465	-1.37697
Palbociclib	2807	-3.98488	-1.13027		Palbociclib	2383	-6.05671	-1.71792		Palbociclib	2595	-5.0208	-1.4241
Rescovitine	2477	-1.68969	-0.479262		Rescovitine	2409	-8.92116	-2.53039		Rescovitine	2443	-5.30543	-1.50483
Etop/LY2784544	2545	-5.42861	-1.53977		LY2784544/Etop	2209	-5.97151	-1.69376		Etop/LY2784544	2377	-5.70006	-1.61676
Etop/Docetaxel	2432	-6.88879	-1.95393		Docetaxel/Etop	2192	-5.3668	-1.52224		Etop/Docetaxel	2312	-6.1278	-1.73808
Osimertinib	2122	-4.67312	-1.32548		Osimertinib	1987	-8.17768	-2.31951		Osimertinib	2054.5	-6.4254	-1.8225
Etop/Sorafenib	2690	-6.5307	-1.85236		Sorafenib/Etop	2138	-6.38756	-1.81176		Etop/Sorafenib	2414	-6.45913	-1.83206
Docetaxel	2649	-7.67402	-2.17665		Docetaxel	2306	-5.72927	-1.62505		Docetaxel	2477.5	-6.70165	-1.90085
Etop/Paclitaxel	2576	-3.59931	-1.0209		Paclitaxel/Etop	1929	-9.93158	-2.81699		Etop/Paclitaxel	2252.5	-6.76544	-1.91895
LY2784544/Palbociclib	2280	-5.33841	-1.51418		LY2784544/Palbociclib	2227	-8.67921	-2.46177		LY2784544/Palbociclib	2253.5	-7.00881	-1.98797
LY2784544	2695	-6.36126	-1.8043		LY2784544	1742	-7.87903	-2.2348		LY2784544	2218.5	-7.12015	-2.01955
Venetoclax	2517	-5.50184	-1.56054		Venetoclax	2362	-9.1804	-2.60392		Venetoclax	2439.5	-7.34112	-2.08223
Ibrutinib	2352	-2.86118	-0.811543		Ibrutinib	2042	-11.8459	-3.35997		Ibrutinib	2197	-7.35354	-2.08575
LY2784544/Paclitaxel	2141	-8.83326	-2.50546		Paclitaxel/LY2784544	2107	-8.06301	-2.28699		LY2784544/Paclitaxel	2124	-8.44813	-2.39622
Etop	2581	-9.17736	-2.60306		Etop	2260	-9.34228	-2.64984		Etop	2420.5	-9.25982	-2.62645

## Sheet: MPSI
Data file S1 (9/13)	MPS:I										Mean					Cytochrome c +ve %
n1	Total cell #	Delta Priming %	Z-score		n2	Total cell #	Delta Priming %	Z-score		Mean	Total cell #	Delta Priming %	Z-score			DMSO
Navitoclax/S63845	226	45.0838	12.0051		S63845/Navitoclax	341	51.8555	13.8083		Navitoclax/S63845	283.5	48.4697	12.9067		Mean	86.8703
Navitoclax/Trametinib	408	45.9138	12.2261		Navitoclax/Trametinib	416	44.4578	11.8384		Navitoclax/Trametinib	412	45.1858	12.0322		StDEv	3.75539
Navitoclax/Regorafenib	391	44.1781	11.7639		Navitoclax/Regorafenib	270	45.5261	12.1229		Navitoclax/Regorafenib	330.5	44.8521	11.9434		3xStDeV	11.2662
Navitoclax/AZD2014	368	45.1216	12.0152		Navitoclax/AZD2014	258	42.4231	11.2966		Navitoclax/AZD2014	313	43.7724	11.6559		1.5xStDev	5.63309
Navitoclax/Rescovitine	486	45.0736	12.0024		Navitoclax/Rescovitine	475	42.3785	11.2847		Navitoclax/Rescovitine	480.5	43.726	11.6435
Navitoclax/Everolimus	330	43.4513	11.5704		Navitoclax/Everolimus	367	42.4195	11.2956		Navitoclax/Everolimus	348.5	42.9354	11.433
Navitoclax/AZD8055	358	34.9354	9.30273		AZD8055/Navitoclax	419	45.9796	12.2436		Navitoclax/AZD8055	388.5	40.4575	10.7732
Navitoclax/pemetrexed	405	32.2378	8.5844		Navitoclax/pemetrexed	371	47.5069	12.6503		Navitoclax/pemetrexed	388	39.8724	10.6174
Navitoclax/Ibrutinib	453	29.5071	7.85726		Ibrutinib/Navitoclax	465	49.6201	13.213		Navitoclax/Ibrutinib	459	39.5636	10.5351
Navitoclax/GDC-0941	311	36.7438	9.78428		GDC-0941/Navitoclax	328	42.2943	11.2623		Navitoclax/GDC-0941	319.5	39.5191	10.5233
Navitoclax/Osimertinib	356	38.189	10.1691		Osimertinib/Navitoclax	389	37.7274	10.0462		Navitoclax/Osimertinib	372.5	37.9582	10.1076
Navitoclax/LY2784544	333	40.1912	10.7023		LY2784544/Navitoclax	325	34.3326	9.14221		Navitoclax/LY2784544	329	37.2619	9.92223
Navitoclax/Sunitinib	204	36.9389	9.83624		Navitoclax/Sunitinib	486	34.3884	9.15707		Navitoclax/Sunitinib	345	35.6637	9.49666
Navitoclax/Dactolisib	265	33.8479	9.01315		Navitoclax/Dactolisib	207	37.0569	9.86764		Navitoclax/Dactolisib	236	35.4524	9.44039
Navitoclax/Lapatinib	248	32.7794	8.72861		Navitoclax/Lapatinib	210	37.8346	10.0747		Navitoclax/Lapatinib	229	35.307	9.40167
S63845/AZD2014	483	34.0722	9.07287		S63845/AZD2014	479	36.3001	9.66611		S63845/AZD2014	481	35.1861	9.36949
Navitoclax/Sorafenib	375	21.5942	5.75019		Sorafenib/Navitoclax	366	47.9789	12.776		Navitoclax/Sorafenib	370.5	34.7865	9.26309
Navitoclax/Palbociclib	256	33.9898	9.05094		Navitoclax/Palbociclib	242	33.9558	9.04187		Navitoclax/Palbociclib	249	33.9728	9.04641
Navitoclax/Paclitaxel	407	29.1375	7.75884		Paclitaxel/Navitoclax	387	38.3567	10.2138		Navitoclax/Paclitaxel	397	33.7471	8.98631
S63845/MK-2206	466	30.4889	8.11869		MK-2206/S63845	414	34.6437	9.22506		S63845/MK-2206	440	32.5663	8.67187
Navitoclax/Crizotinib	294	32.3122	8.60421		Crizotinib/Navitoclax	407	32.1754	8.56777		Navitoclax/Crizotinib	350.5	32.2438	8.58599
Etop/Navitoclax	449	33.942	9.0382		Navitoclax/Etop	160	30.3803	8.08979		Etop/Navitoclax	304.5	32.1612	8.56399
Navitoclax/Venetoclax	234	36.8158	9.80346		Navitoclax/Venetoclax	218	25.6602	6.83289		Navitoclax/Venetoclax	226	31.238	8.31817
Docetaxel/Navitoclax	323	31.8608	8.48402		Navitoclax/Docetaxel	301	29.064	7.73926		Docetaxel/Navitoclax	312	30.4624	8.11164
Navitoclax	430	30.6779	8.16903		Navitoclax	183	29.6893	7.90578		Navitoclax	306.5	30.1836	8.03741
Navitoclax/Erlotinib	221	30.4317	8.10347		Navitoclax/Erlotinib	211	28.7166	7.64676		Navitoclax/Erlotinib	216	29.5741	7.87511
S63845/AZD8055	453	27.7236	7.38235		AZD8055/S63845	548	30.9189	8.23319		S63845/AZD8055	500.5	29.3212	7.80777
Navitoclax/Gefitinib	250	35.5836	9.47534		Navitoclax/Gefitinib	235	21.9456	5.84375		Navitoclax/Gefitinib	242.5	28.7646	7.65955
Navitoclax/MK-2206	305	24.2857	6.46688		MK-2206/Navitoclax	333	32.2893	8.5981		Navitoclax/MK-2206	319	28.2875	7.53249
S63845/Paclitaxel	394	28.0901	7.47994		Paclitaxel/S63845	429	24.4019	6.49782		S63845/Paclitaxel	411.5	26.246	6.98888
S63845/Palbociclib	436	27.2412	7.25389		S63845/Palbociclib	544	25.1936	6.70864		S63845/Palbociclib	490	26.2174	6.98127
S63845/Dactolisib	489	27.8307	7.41087		S63845/Dactolisib	631	24.5773	6.54454		S63845/Dactolisib	560	26.204	6.97771
S63845/Everolimus	537	22.8252	6.07799		S63845/Everolimus	532	25.9197	6.902		S63845/Everolimus	534.5	24.3725	6.48999
S63845/GDC-0941	365	15.998	4.26001		GDC-0941/S63845	408	32.7044	8.70864		S63845/GDC-0941	386.5	24.3512	6.48432
S63845/Regorafenib	480	23.9955	6.3896		S63845/Regorafenib	610	24.2965	6.46976		S63845/Regorafenib	545	24.146	6.42968
S63845/Erlotinib	381	27.6919	7.3739		S63845/Erlotinib	363	19.8423	5.28367		S63845/Erlotinib	372	23.7671	6.32879
S63845/Crizotinib	414	23.9295	6.37205		Crizotinib/S63845	495	21.9666	5.84934		S63845/Crizotinib	454.5	22.9481	6.1107
S63845/Rescovitine	502	23.5522	6.27157		S63845/Rescovitine	570	21.722	5.78421		S63845/Rescovitine	536	22.6371	6.02789
S63845/Trametinib	589	14.3482	3.82069		S63845/Trametinib	495	30.8357	8.21106		S63845/Trametinib	542	22.592	6.01587
S63845/Sorafenib	540	17.3514	4.62039		Sorafenib/S63845	374	26.9996	7.18954		S63845/Sorafenib	457	22.1755	5.90497
S63845/Sunitinib	442	21.3699	5.69047		S63845/Sunitinib	505	21.5869	5.74823		S63845/Sunitinib	473.5	21.4784	5.71935
S63845	524	32.563	8.67099		S63845	297	10.3265	2.74978		S63845	410.5	21.4447	5.71038
S63845/pemetrexed	510	19.9713	5.31803		S63845/pemetrexed	667	21.9305	5.83974		S63845/pemetrexed	588.5	20.9509	5.57889
GDC0941/AZD2014	484	24.9756	6.6506		GDC0941/AZD2014	537	16.3421	4.35163		GDC0941/AZD2014	510.5	20.6588	5.50111
S63845/Lapatinib	401	20.5743	5.47861		S63845/Lapatinib	359	20.4235	5.43845		S63845/Lapatinib	380	20.4989	5.45853
S63845/Osimertinib	527	23.5113	6.26067		Osimertinib/S63845	482	17.2457	4.59225		S63845/Osimertinib	504.5	20.3785	5.42646
AZD8055/AZD2014	524	23.6184	6.28919		AZD8055/AZD2014	637	15.5084	4.12963		AZD8055/AZD2014	580.5	19.5634	5.20941
AZD8055/GDC-0941	522	24.131	6.42569		GDC-0941/AZD8055	351	14.5952	3.88647		AZD8055/GDC-0941	436.5	19.3631	5.15608
AZD8055/MK-2206	576	17.7288	4.72089		MK-2206/AZD8055	386	20.479	5.45321		AZD8055/MK-2206	481	19.1039	5.08705
Venetoclax/AZD2014	335	15.6717	4.17312		AZD2014/Venetoclax	315	21.4245	5.70501		Venetoclax/AZD2014	325	18.5481	4.93906
S63845/Gefitinib	482	25.0489	6.6701		S63845/Gefitinib	385	11.9589	3.18446		S63845/Gefitinib	433.5	18.5039	4.92728
Ibrutinib/AZD8055	538	22.1376	5.89487		AZD8055/Ibrutinib	545	14.8159	3.94524		Ibrutinib/AZD8055	541.5	18.4768	4.92006
Dactolisib/AZD2014	461	15.0212	3.99991		AZD2014/Dactolisib	374	21.8873	5.82824		Dactolisib/AZD2014	417.5	18.4543	4.91408
S63845/Ibrutinib	542	19.6578	5.23455		Ibrutinib/S63845	654	16.4057	4.36856		S63845/Ibrutinib	598	18.0317	4.80156
Docetaxel/S63845	597	22.129	5.89258		S63845/Docetaxel	423	13.1809	3.50985		Docetaxel/S63845	510	17.6549	4.70121
S63845/Venetoclax	311	18.5944	4.95139		S63845/Venetoclax	382	16.4993	4.3935		S63845/Venetoclax	346.5	17.5469	4.67245
S63845/LY2784544	435	17.2869	4.60323		LY2784544/S63845	502	17.4213	4.639		S63845/LY2784544	468.5	17.3541	4.62111
AZD8055/Erlotinib	323	19.7396	5.25634		AZD8055/Erlotinib	361	14.3636	3.82479		AZD8055/Erlotinib	342	17.0516	4.54056
Crizotinib/Venetoclax	426	16.4797	4.38826		Crizotinib/Venetoclax	488	17.1899	4.57739		Crizotinib/Venetoclax	457	16.8348	4.48283
AZD8055/pemetrexed	436	12.6296	3.36306		AZD8055/pemetrexed	523	20.6195	5.49064		AZD8055/pemetrexed	479.5	16.6246	4.42685
Etop/S63845	699	14.5087	3.86343		S63845/Etop	325	18.1834	4.84195		Etop/S63845	512	16.3461	4.35269
Palbociclib/AZD2014	466	16.0228	4.26661		AZD2014/Palbociclib	326	16.3172	4.34501		Palbociclib/AZD2014	396	16.17	4.30581
Osimertinib/AZD8055	498	19.507	5.1944		AZD8055/Osimertinib	617	12.3764	3.29564		Osimertinib/AZD8055	557.5	15.9417	4.24502
AZD8055/Rescovitine	427	17.8909	4.76405		AZD8055/Rescovitine	451	13.7655	3.66552		AZD8055/Rescovitine	439	15.8282	4.21478
AZD8055/Trametinib	479	14.4925	3.85912		AZD8055/Trametinib	487	17.0291	4.53457		AZD8055/Trametinib	483	15.7608	4.19685
MK2206/Everolimus	446	16.8743	4.49335		MK2206/Everolimus	398	14.3333	3.81672		MK2206/Everolimus	422	15.6038	4.15504
Regorafenib/AZD2014	503	17.6572	4.70182		AZD2014/Regorafenib	348	13.3637	3.55854		Regorafenib/AZD2014	425.5	15.5104	4.13018
Crizotinib/AZD8055	496	16.4542	4.38148		AZD8055/Crizotinib	557	14.4915	3.85884		Crizotinib/AZD8055	526.5	15.4728	4.12016
Gefitinib/AZD2014	306	17.7061	4.71483		AZD2014/Gefitinib	318	13.1341	3.49738		Gefitinib/AZD2014	312	15.4201	4.10611
Sunitinib/AZD2014	415	18.4688	4.91795		AZD2014/Sunitinib	303	12.2093	3.25113		Sunitinib/AZD2014	359	15.3391	4.08454
GDC0941/Everolimus	472	14.232	3.78976		GDC0941/Everolimus	402	15.6616	4.17043		GDC0941/Everolimus	437	14.9468	3.9801
AZD8055/Everolimus	536	16.7446	4.4588		AZD8055/Everolimus	488	12.2924	3.27327		AZD8055/Everolimus	512	14.5185	3.86603
Ibrutinib/AZD2014	728	8.89129	2.36761		Ibrutinib/AZD2014	535	19.9826	5.32104		Ibrutinib/AZD2014	631.5	14.4369	3.84432
AZD8055/LY2784544	505	14.6527	3.90177		LY2784544/AZD8055	410	14.0128	3.73138		AZD8055/LY2784544	457.5	14.3327	3.81657
AZD8055/Regorafenib	520	17.1009	4.55369		AZD8055/Regorafenib	356	10.6826	2.84461		AZD8055/Regorafenib	438	13.8918	3.69915
Venetoclax/Dactolisib	481	13.0977	3.48772		Dactolisib/Venetoclax	363	14.2808	3.80275		Venetoclax/Dactolisib	422	13.6893	3.64523
LY2784544/MK-2206	502	14.0792	3.74906		MK-2206/LY2784544	429	12.8273	3.41571		LY2784544/MK-2206	465.5	13.4533	3.58238
GDC0941/Venetoclax	404	16.1072	4.2891		GDC0941/Venetoclax	355	10.7655	2.86669		GDC0941/Venetoclax	379.5	13.4364	3.57789
Ibrutinib/GDC-0941	449	16.5201	4.39903		GDC-0941/Ibrutinib	474	9.86053	2.6257		Ibrutinib/GDC-0941	461.5	13.1903	3.51236
Sorafenib/AZD2014	452	15.8574	4.22256		Sorafenib/AZD2014	530	10.4973	2.79525		Sorafenib/AZD2014	491	13.1773	3.5089
Pemetrexed/AZD2014	471	13.1407	3.49915		AZD2014/pemetrexed	416	13.2023	3.51556		Pemetrexed/AZD2014	443.5	13.1715	3.50735
Etoposide/AZD2014	566	15.827	4.21447		Etoposide/AZD2014	546	9.74221	2.59419		Etoposide/AZD2014	556	12.7846	3.40433
Everolimus/AZD2014	477	16.4573	4.38231		AZD2014/Everolimus	450	8.73037	2.32476		Everolimus/AZD2014	463.5	12.5938	3.35353
Trametinib/Everolimus	454	14.8121	3.94422		Everolimus/Trametinib	465	10.3255	2.7495		Trametinib/Everolimus	459.5	12.5688	3.34686
Etop/AZD8055	754	12.7089	3.38417		AZD8055/Etop	352	11.9829	3.19085		Etop/AZD8055	553	12.3459	3.28751
Regorafenib/Dactolisib	453	16.9609	4.51642		Dactolisib/Regorafenib	324	7.61312	2.02725		Regorafenib/Dactolisib	388.5	12.287	3.27183
MK2206/AZD2014	492	10.5569	2.81113		MK2206/AZD2014	425	13.8518	3.6885		MK2206/AZD2014	458.5	12.2043	3.24982
Crizotinib/AZD2014	464	14.1642	3.7717		Crizotinib/AZD2014	447	10.1406	2.70028		Crizotinib/AZD2014	455.5	12.1524	3.23599
AZD8055/Dactolisib	550	15.2744	4.06732		AZD8055/Dactolisib	593	8.94517	2.38195		AZD8055/Dactolisib	571.5	12.1098	3.22463
AZD8055/Venetoclax	274	13.4976	3.59418		AZD8055/Venetoclax	397	10.5387	2.80628		AZD8055/Venetoclax	335.5	12.0181	3.20023
Paclitaxel/AZD2014	392	12.1025	3.22269		Paclitaxel/AZD2014	563	11.9279	3.17621		Paclitaxel/AZD2014	477.5	12.0152	3.19945
MK2206/Venetoclax	317	14.7635	3.93127		MK2206/Venetoclax	353	8.06979	2.14885		MK2206/Venetoclax	335	11.4166	3.04006
Venetoclax/Everolimus	403	7.35326	1.95805		Everolimus/Venetoclax	395	15.4463	4.11309		Venetoclax/Everolimus	399	11.3998	3.03557
Ibrutinib/Regorafenib	665	11.8371	3.15203		Ibrutinib/Regorafenib	711	10.9252	2.90921		Ibrutinib/Regorafenib	688	11.3812	3.03062
AZD8055/Lapatinib	442	13.201	3.51521		AZD8055/Lapatinib	587	9.55816	2.54518		AZD8055/Lapatinib	514.5	11.3796	3.0302
GDC0941/Regorafenib	416	8.62969	2.29795		GDC0941/Regorafenib	396	13.7028	3.64884		GDC0941/Regorafenib	406	11.1663	2.97339
AZD8055	498	10.6625	2.83925		AZD8055	352	11.5446	3.07413		AZD8055	425	11.1035	2.95669
Crizotinib/GDC-0941	587	13.1055	3.48979		GDC-0941/Crizotinib	404	8.57742	2.28403		Crizotinib/GDC-0941	495.5	10.8415	2.88691
MK2206/Gefitinib	441	7.51823	2.00198		MK2206/Gefitinib	475	14.1483	3.76746		MK2206/Gefitinib	458	10.8333	2.88472
Osimertinib/GDC-0941	495	10.0786	2.68377		GDC-0941/Osimertinib	476	11.5106	3.06508		Osimertinib/GDC-0941	485.5	10.7946	2.87442
Sorafenib/GDC-0941	366	10.5374	2.80593		GDC-0941/Sorafenib	571	11.0161	2.93342		Sorafenib/GDC-0941	468.5	10.7768	2.86967
AZD2014	473	9.14465	2.43507		AZD2014	503	12.2946	3.27385		AZD2014	488	10.7196	2.85446
Palbociclib/Regorafenib	458	14.4295	3.84234		Regorafenib/Palbociclib	415	6.90231	1.83797		Palbociclib/Regorafenib	436.5	10.6659	2.84016
Rescovitine/Everolimus	529	11.2817	3.00412		Everolimus/Rescovitine	453	9.95356	2.65047		Rescovitine/Everolimus	491	10.6176	2.8273
MK2206/Dactolisib	491	11.0296	2.93699		MK2206/Dactolisib	680	10.1863	2.71244		MK2206/Dactolisib	585.5	10.6079	2.82471
GDC-0941/Paclitaxel	348	15.2985	4.07373		Paclitaxel/GDC-0941	401	5.82502	1.55111		GDC-0941/Paclitaxel	374.5	10.5617	2.81242
Paclitaxel/Venetoclax	340	6.35062	1.69107		Paclitaxel/Venetoclax	392	14.4159	3.83871		Paclitaxel/Venetoclax	366	10.3832	2.76489
MK2206/Rescovitine	460	12.2145	3.25253		MK2206/Rescovitine	446	8.46537	2.25419		MK2206/Rescovitine	453	10.3399	2.75336
Ibrutinib/MK-2206	545	18.6646	4.97008		MK-2206/Ibrutinib	489	2.01501	0.536566		Ibrutinib/MK-2206	517	10.3398	2.75332
GDC0941/Sunitinib	411	19.8307	5.2806		GDC0941/Sunitinib	463	0.677794	0.180485		GDC0941/Sunitinib	437	10.2543	2.73054
Lapatinib/AZD2014	370	12.5142	3.33232		AZD2014/Lapatinib	346	7.84069	2.08785		Lapatinib/AZD2014	358	10.1774	2.71009
AZD8055/Paclitaxel	504	8.1466	2.16931		Paclitaxel/AZD8055	452	12.0523	3.20933		AZD8055/Paclitaxel	478	10.0995	2.68932
Osimertinib/AZD2014	556	8.84093	2.3542		Osimertinib/AZD2014	525	11.0021	2.92967		Osimertinib/AZD2014	540.5	9.9215	2.64193
Sorafenib/AZD8055	499	17.0836	4.54908		AZD8055/Sorafenib	644	2.74759	0.731638		Sorafenib/AZD8055	571.5	9.91559	2.64036
MK2206/Lapatinib	479	14.3925	3.83249		MK2206/Lapatinib	496	5.38516	1.43398		MK2206/Lapatinib	487.5	9.88884	2.63324
Trametinib/AZD2014	393	9.31757	2.48112		AZD2014/Trametinib	329	9.91816	2.64104		Trametinib/AZD2014	361	9.61787	2.56108
MK2206/Erlotinib	350	6.72406	1.79051		MK2206/Erlotinib	541	12.4642	3.31901		MK2206/Erlotinib	445.5	9.59413	2.55476
Rescovitine/AZD2014	549	8.4992	2.2632		AZD2014/Rescovitine	338	10.5844	2.81844		Rescovitine/AZD2014	443.5	9.54178	2.54082
Ibrutinib/Trametinib	601	10.2029	2.71686		Ibrutinib/Trametinib	615	8.61952	2.29524		Ibrutinib/Trametinib	608	9.41119	2.50605
Docetaxel/AZD2014	652	8.22993	2.1915		Docetaxel/AZD2014	560	10.5717	2.81508		Docetaxel/AZD2014	606	9.40083	2.50329
GDC0941/Lapatinib	384	12.4756	3.32205		GDC0941/Lapatinib	493	6.22682	1.6581		GDC0941/Lapatinib	438.5	9.35122	2.49008
Docetaxel/GDC-0941	583	3.594	0.957024		GDC-0941/Docetaxel	445	15.0532	4.00841		Docetaxel/GDC-0941	514	9.32358	2.48272
Docetaxel/Sorafenib	514	8.62772	2.29742		Sorafenib/Docetaxel	535	9.61082	2.5592		Docetaxel/Sorafenib	524.5	9.11927	2.42831
MK2206/Regorafenib	515	7.12358	1.89689		MK2206/Regorafenib	589	10.8697	2.89443		MK2206/Regorafenib	552	8.99664	2.39566
LY2784544/AZD2014	463	11.5208	3.0678		LY2784544/AZD2014	498	6.21314	1.65446		LY2784544/AZD2014	480.5	8.86696	2.36113
AZD2014	483	7.8995	2.10351		AZD2014	280	9.79698	2.60878		AZD2014	381.5	8.84824	2.35614
Erlotinib/AZD2014	399	6.10163	1.62476		AZD2014/Erlotinib	456	11.5405	3.07304		Erlotinib/AZD2014	427.5	8.82104	2.3489
Gefitinib	530	13.4179	3.57296		Gefitinib	472	4.04589	1.07735		Gefitinib	501	8.73188	2.32516
Osimertinib/Regorafenib	576	7.73622	2.06003		Osimertinib/Regorafenib	525	9.61384	2.56001		Osimertinib/Regorafenib	550.5	8.67503	2.31002
Lapatinib/Everolimus	467	5.00955	1.33396		Everolimus/Lapatinib	447	12.2859	3.27154		Lapatinib/Everolimus	457	8.64774	2.30275
Sorafenib/Gefitinib	581	9.78716	2.60616		Sorafenib/Gefitinib	494	7.18212	1.91248		Sorafenib/Gefitinib	537.5	8.48464	2.25932
Venetoclax/Lapatinib	482	11.5451	3.07427		Lapatinib/Venetoclax	316	5.34533	1.42337		Venetoclax/Lapatinib	399	8.44521	2.24882
Everolimus/Dactolisib	442	8.15742	2.17219		Dactolisib/Everolimus	527	8.57432	2.2832		Everolimus/Dactolisib	484.5	8.36587	2.22769
Ibrutinib/LY2784544	529	5.02295	1.33753		LY2784544/Ibrutinib	488	11.2916	3.00676		Ibrutinib/LY2784544	508.5	8.15726	2.17215
GDC0941/Palbociclib	529	11.5371	3.07214		GDC0941/Palbociclib	422	4.76709	1.2694		GDC0941/Palbociclib	475.5	8.15209	2.17077
Sorafenib/Venetoclax	513	8.16123	2.1732		Sorafenib/Venetoclax	392	7.67615	2.04403		Sorafenib/Venetoclax	452.5	7.91869	2.10862
Venetoclax	356	7.74869	2.06335		Venetoclax	427	7.85682	2.09214		Venetoclax	391.5	7.80276	2.07775
AZD8055/Palbociclib	512	8.88122	2.36493		AZD8055/Palbociclib	511	6.63537	1.76689		AZD8055/Palbociclib	511.5	7.7583	2.06591
Palbociclib/Dactolisib	467	12.7992	3.40822		Dactolisib/Palbociclib	297	2.68897	0.716028		Palbociclib/Dactolisib	382	7.74409	2.06212
Crizotinib/Lapatinib	457	8.61869	2.29502		Crizotinib/Lapatinib	617	6.82556	1.81753		Crizotinib/Lapatinib	537	7.72212	2.05628
MK2206/Sunitinib	548	1.85815	0.494796		MK2206/Sunitinib	531	13.3516	3.55532		MK2206/Sunitinib	539.5	7.6049	2.02506
MK2206/Trametinib	550	12.7531	3.39595		MK2206/Trametinib	479	2.4167	0.643527		MK2206/Trametinib	514.5	7.58492	2.01974
Sorafenib/Erlotinib	534	8.52918	2.27118		Sorafenib/Erlotinib	468	6.54809	1.74365		Sorafenib/Erlotinib	501	7.53863	2.00741
Crizotinib/Paclitaxel	443	6.98488	1.85996		Paclitaxel/Crizotinib	489	8.0648	2.14752		Crizotinib/Paclitaxel	466	7.52484	2.00374
GDC0941/Trametinib	391	11.2664	3.00006		GDC0941/Trametinib	394	3.75685	1.00039		GDC0941/Trametinib	392.5	7.51162	2.00022
Ibrutinib/Paclitaxel	691	8.09873	2.15656		Paclitaxel/Ibrutinib	492	6.61696	1.76199		Ibrutinib/Paclitaxel	591.5	7.35785	1.95927
Venetoclax/Erlotinib	330	5.39705	1.43715		Erlotinib/Venetoclax	329	9.11438	2.42701		Venetoclax/Erlotinib	329.5	7.25572	1.93208
AZD8055/Gefitinib	373	12.2414	3.25968		AZD8055/Gefitinib	332	2.10461	0.560423		AZD8055/Gefitinib	352.5	7.173	1.91005
MK2206/Palbociclib	497	8.37276	2.22953		MK2206/Palbociclib	703	5.92522	1.57779		MK2206/Palbociclib	600	7.14899	1.90366
GDC0941/Dactolisib	424	9.41594	2.50731		GDC0941/Dactolisib	517	4.85258	1.29216		GDC0941/Dactolisib	470.5	7.13426	1.89974
Everolimus/Pemetrexed	474	6.64113	1.76843		Pemetrexed/Everolimus	436	7.6237	2.03007		Everolimus/Pemetrexed	455	7.13242	1.89925
Docetaxel/AZD8055	513	4.67854	1.24582		AZD8055/Docetaxel	509	9.35608	2.49137		Docetaxel/AZD8055	511	7.01731	1.8686
Osimertinib/Palitaxel	619	8.24626	2.19584		Paclitaxel/Osimertinib	477	5.72852	1.52541		Osimertinib/Palitaxel	548	6.98739	1.86063
Gefitinib/Lapatinib	408	4.10983	1.09438		Lapatinib/Gefitinib	365	9.83581	2.61912		Gefitinib/Lapatinib	386.5	6.97282	1.85675
Osimertinib/Dactolisib	474	8.5669	2.28123		Osimertinib/Dactolisib	670	5.16496	1.37535		Osimertinib/Dactolisib	572	6.86593	1.82829
Osimertinib/MK-2206	634	5.24606	1.39694		MK-2206/Osimertinib	469	8.35502	2.22481		Osimertinib/MK-2206	551.5	6.80054	1.81087
Trametinib/Dactolisib	385	11.0783	2.94997		Dactolisib/Trametinib	310	2.47112	0.658019		Trametinib/Dactolisib	347.5	6.7747	1.80399
Docetaxel/Venetoclax	369	4.28551	1.14116		Docetaxel/Venetoclax	303	9.20881	2.45216		Docetaxel/Venetoclax	336	6.74716	1.79666
Ibrutinib/Sunitinib	583	4.00916	1.06757		Ibrutinib/Sunitinib	583	9.42517	2.50977		Ibrutinib/Sunitinib	583	6.71717	1.78867
GDC-0941/MK-2206	610	6.0676	1.6157		MK-2206/GDC-0941	434	7.3494	1.95702		GDC-0941/MK-2206	522	6.7085	1.78636
Venetoclax/Trametinib	570	14.0536	3.74223		Trametinib/Venetoclax	434	-0.656329	-0.17477		Venetoclax/Trametinib	502	6.69862	1.78373
Gefitinib/Rescovitine	528	2.43044	0.647187		Rescovitine/Gefitinib	495	10.9583	2.91803		Gefitinib/Rescovitine	511.5	6.69439	1.78261
Sunitinib/Dactolisib	433	10.2098	2.7187		Dactolisib/Sunitinib	328	3.15585	0.840351		Sunitinib/Dactolisib	380.5	6.68281	1.77952
LY2784544/Rescovitine	497	7.33286	1.95262		LY2784544/Rescovitine	473	6.02034	1.60312		LY2784544/Rescovitine	485	6.6766	1.77787
GDC0941/pemetrexed	416	8.19352	2.1818		GDC0941/pemetrexed	561	5.10511	1.35941		GDC0941/pemetrexed	488.5	6.64931	1.7706
AZD8055/Sunitinib	483	13.441	3.57911		AZD8055/Sunitinib	450	-0.29303	-0.0780291		AZD8055/Sunitinib	466.5	6.57397	1.75054
Ibrutinib/pemetrexed	509	2.92713	0.779447		Ibrutinib/pemetrexed	571	9.94594	2.64844		Ibrutinib/pemetrexed	540	6.43654	1.71394
Venetoclax	453	8.17189	2.17604		Venetoclax	369	4.48906	1.19536		Venetoclax	411	6.33047	1.6857
Venetoclax/Rescovitine	510	4.54413	1.21003		Rescovitine/Venetoclax	457	8.01561	2.13443		Venetoclax/Rescovitine	483.5	6.27987	1.67223
Trametinib/Rescovitine	359	8.14845	2.1698		Rescovitine/Trametinib	440	4.38089	1.16656		Trametinib/Rescovitine	399.5	6.26467	1.66818
Sorafenib/Everolimus	489	6.69975	1.78403		Sorafenib/Everolimus	449	5.65435	1.50566		Sorafenib/Everolimus	469	6.17705	1.64485
Paclitaxel/Regorafenib	507	8.78052	2.33811		Paclitaxel/Regorafenib	439	3.50671	0.93378		Paclitaxel/Regorafenib	473	6.14361	1.63594
GDC-0941/LY2784544	454	5.64716	1.50375		LY2784544/GDC-0941	412	6.59892	1.75719		GDC-0941/LY2784544	433	6.12304	1.63047
Sunitinib/Regorafenib	376	5.79787	1.54388		Regorafenib/Sunitinib	433	6.30717	1.6795		Sunitinib/Regorafenib	404.5	6.05252	1.61169
Osimertinib/Crizotinib	620	9.55092	2.54325		Crizotinib/Osimertinib	619	2.43897	0.649457		Osimertinib/Crizotinib	619.5	5.99495	1.59636
Crizotinib/Sunitinib	478	6.67989	1.77875		Crizotinib/Sunitinib	512	4.98422	1.32722		Crizotinib/Sunitinib	495	5.83206	1.55298
Osimertinib/Everolimus	552	3.62711	0.965841		Osimertinib/Everolimus	546	7.95278	2.1177		Osimertinib/Everolimus	549	5.78995	1.54177
MK2206/pemetrexed	417	5.58075	1.48606		MK2206/pemetrexed	462	5.97732	1.59166		MK2206/pemetrexed	439.5	5.77903	1.53886
Etop/MK-2206	557	8.28618	2.20647		MK-2206/Etop	364	3.10842	0.82772		Etop/MK-2206	460.5	5.6973	1.5171
LY2784544/Lapatinib	458	5.76733	1.53574		LY2784544/Lapatinib	511	5.47413	1.45767		LY2784544/Lapatinib	484.5	5.62073	1.49671
Gefitinib/Dactolisib	390	7.88408	2.0994		Dactolisib/Gefitinib	334	3.27743	0.872726		Gefitinib/Dactolisib	362	5.58076	1.48606
Lapatinib/Dactolisib	511	5.67713	1.51173		Dactolisib/Lapatinib	454	5.42221	1.44385		Lapatinib/Dactolisib	482.5	5.54967	1.47779
GDC-0941	542	6.63685	1.76728		GDC-0941	353	4.33311	1.15384		GDC-0941	447.5	5.48498	1.46056
Everolimus	591	10.9323	2.91109		Everolimus	422	-0.0237987	-0.0063372		Everolimus	506.5	5.45424	1.45237
Crizotinib/Regorafenib	460	5.5778	1.48528		Crizotinib/Regorafenib	472	5.30308	1.41212		Crizotinib/Regorafenib	466	5.44044	1.4487
Docetaxel/pemetrexed	493	5.48572	1.46076		Docetaxel/pemetrexed	649	5.37566	1.43145		Docetaxel/pemetrexed	571	5.43069	1.4461
Sorafenib/Trametinib	419	4.37601	1.16526		Sorafenib/Trametinib	560	6.29121	1.67525		Sorafenib/Trametinib	489.5	5.33361	1.42025
Osimertinib/Trametinib	573	6.11128	1.62734		Osimertinib/Trametinib	624	4.52246	1.20426		Osimertinib/Trametinib	598.5	5.31687	1.4158
Sunitinib/Palbociclib	480	8.28862	2.20712		Palbociclib/Sunitinib	502	2.1756	0.579327		Sunitinib/Palbociclib	491	5.23211	1.39323
Regorafenib/Everolimus	613	-0.348059	-0.0926824		Everolimus/Regorafenib	417	10.7958	2.87476		Regorafenib/Everolimus	515	5.22389	1.39104
Crizotinib/Gefitinib	463	9.39442	2.50158		Crizotinib/Gefitinib	429	1.01439	0.270117		Crizotinib/Gefitinib	446	5.2044	1.38585
Everolimus	462	2.92989	0.780183		Everolimus	291	7.33841	1.9541		Everolimus	376.5	5.13415	1.36714
GDC0941/Rescovitine	455	2.19065	0.583334		GDC0941/Rescovitine	386	7.85021	2.09038		GDC0941/Rescovitine	420.5	5.02043	1.33686
Crizotinib/Everolimus	465	2.23676	0.595613		Crizotinib/Everolimus	512	7.80237	2.07765		Crizotinib/Everolimus	488.5	5.01957	1.33663
Ibrutinib/Everolimus	673	6.66941	1.77596		Ibrutinib/Everolimus	563	3.32975	0.886657		Ibrutinib/Everolimus	618	4.99958	1.33131
Crizotinib/pemetrexed	530	3.2116	0.855197		Crizotinib/pemetrexed	451	6.77175	1.80321		Crizotinib/pemetrexed	490.5	4.99168	1.3292
Regorafenib	414	10.9179	2.90726		Regorafenib	536	-1.08022	-0.287645		Regorafenib	475	4.91885	1.30981
Venetoclax/Palbociclib	394	5.98944	1.59489		Palbociclib/Venetoclax	343	3.83929	1.02234		Venetoclax/Palbociclib	368.5	4.91437	1.30862
Ibrutinib/Palbociclib	645	6.98742	1.86064		Ibrutinib/Palbociclib	481	2.64804	0.70513		Ibrutinib/Palbociclib	563	4.81773	1.28288
Docetaxel/Everolimus	594	5.85638	1.55946		Docetaxel/Everolimus	475	3.59425	0.957091		Docetaxel/Everolimus	534.5	4.72531	1.25827
Paclitaxel/Sunitinib	555	2.76937	0.737438		Paclitaxel/Sunitinib	453	6.6702	1.77617		Paclitaxel/Sunitinib	504	4.71979	1.2568
Ibrutinib/Erlotinib	303	8.49491	2.26206		Ibrutinib/Erlotinib	346	0.80842	0.215269		Ibrutinib/Erlotinib	324.5	4.65167	1.23866
Paclitaxel/Erlotinib	329	0.718947	0.191444		Paclitaxel/Erlotinib	584	8.58344	2.28563		Paclitaxel/Erlotinib	456.5	4.65119	1.23854
Gefitinib/Everolimus	418	5.08843	1.35497		Everolimus/Gefitinib	442	4.1189	1.0968		Gefitinib/Everolimus	430	4.60367	1.22588
Osimertinib/Rescovitine	609	7.39307	1.96865		Osimertinib/Rescovitine	535	1.80992	0.481952		Osimertinib/Rescovitine	572	4.60149	1.2253
LY2784544/Paclitaxel	574	3.62595	0.96553		Paclitaxel/LY2784544	547	5.50416	1.46567		LY2784544/Paclitaxel	560.5	4.56505	1.2156
Docetaxel/MK-2206	542	7.1212	1.89626		MK-2206/Docetaxel	476	1.92729	0.513207		Docetaxel/MK-2206	509	4.52425	1.20473
Sorafenib/Paclitaxel	398	5.35905	1.42703		Paclitaxel/Sorafenib	406	3.68748	0.981915		Sorafenib/Paclitaxel	402	4.52326	1.20447
Osimertinib/pemetrexed	585	3.58239	0.953932		Osimertinib/pemetrexed	467	5.4555	1.45271		Osimertinib/pemetrexed	526	4.51894	1.20332
Docetaxel/Trametinib	543	4.11803	1.09656		Docetaxel/Trametinib	501	4.71491	1.2555		Docetaxel/Trametinib	522	4.41647	1.17603
Erlotinib/Dactolisib	545	7.39022	1.9679		Dactolisib/Erlotinib	422	1.27083	0.338401		Erlotinib/Dactolisib	483.5	4.33053	1.15315
LY2784544/Venetoclax	325	4.06449	1.08231		LY2784544/Venetoclax	427	4.432	1.18017		LY2784544/Venetoclax	376	4.24825	1.13124
Etoposide/Sunitinib	564	1.48911	0.396527		Etoposide/Sunitinib	570	6.99886	1.86368		Etoposide/Sunitinib	567	4.24399	1.13011
Sorafenib/Palbociclib	401	2.36489	0.629732		Sorafenib/Palbociclib	391	6.08496	1.62033		Sorafenib/Palbociclib	396	4.22493	1.12503
Etoposide/Everolimus	608	5.05251	1.3454		Etoposide/Everolimus	548	3.31724	0.883327		Etoposide/Everolimus	578	4.18488	1.11436
Sunitinib/Everolimus	474	5.00019	1.33147		Everolimus/Sunitinib	379	3.27715	0.872652		Sunitinib/Everolimus	426.5	4.13867	1.10206
Docetaxel/Crizotinib	593	5.81079	1.54732		Crizotinib/Docetaxel	490	2.40164	0.639516		Docetaxel/Crizotinib	541.5	4.10621	1.09342
Sorafenib/Dactolisib	411	5.56185	1.48103		Sorafenib/Dactolisib	427	2.60872	0.69466		Sorafenib/Dactolisib	419	4.08528	1.08784
Venetoclax/Sunitinib	393	5.36071	1.42747		Sunitinib/Venetoclax	264	2.7295	0.726821		Venetoclax/Sunitinib	328.5	4.0451	1.07715
Trametinib	461	3.98354	1.06075		Trametinib	497	4.06213	1.08168		Trametinib	479	4.02284	1.07122
Lapatinib/Rescovitine	413	8.37332	2.22968		Rescovitine/Lapatinib	471	-0.334971	-0.0891973		Lapatinib/Rescovitine	442	4.01917	1.07024
Crizotinib/Dactolisib	529	5.26619	1.4023		Crizotinib/Dactolisib	586	2.76762	0.736973		Crizotinib/Dactolisib	557.5	4.01691	1.06964
Paclitaxel/Palbociclib	418	5.49825	1.46409		Paclitaxel/Palbociclib	423	2.36643	0.630141		Paclitaxel/Palbociclib	420.5	3.93234	1.04712
Crizotinib/MK-2206	529	3.90926	1.04097		MK-2206/Crizotinib	463	3.50811	0.934154		Crizotinib/MK-2206	496	3.70869	0.987563
Paclitaxel/Trametinib	415	1.44765	0.385486		Paclitaxel/Trametinib	480	5.93209	1.57962		Paclitaxel/Trametinib	447.5	3.68987	0.982553
RescovitineRegorafenib	457	3.45189	0.919181		Regorafenib/Rescovitine	428	3.91897	1.04356		RescovitineRegorafenib	442.5	3.68543	0.981369
Docetaxel/Lapatinib	569	6.2255	1.65775		Docetaxel/Lapatinib	615	1.03053	0.274414		Docetaxel/Lapatinib	592	3.62802	0.966081
Sorafenib/pemetrexed	381	5.40068	1.43811		Sorafenib/pemetrexed	551	1.80508	0.480664		Sorafenib/pemetrexed	466	3.60288	0.959389
Sorafenib/Sunitinib	404	5.75376	1.53213		Sorafenib/Sunitinib	445	1.3535	0.360416		Sorafenib/Sunitinib	424.5	3.55363	0.946274
Trametinib/Pemetrexed	415	4.77402	1.27124		Pemetrexed/Trametinib	373	2.2946	0.611015		Trametinib/Pemetrexed	394	3.53431	0.941129
Osimertinib/Palbociclib	608	5.0154	1.33552		Osimertinib/Palbociclib	499	2.00284	0.533325		Osimertinib/Palbociclib	553.5	3.50912	0.934422
GDC0941/Erlotinib	562	6.08276	1.61974		GDC0941/Erlotinib	296	0.923642	0.245951		GDC0941/Erlotinib	429	3.5032	0.932846
Sorafenib/Regorafenib	440	-0.599139	-0.159541		Sorafenib/Regorafenib	416	7.55954	2.01298		Sorafenib/Regorafenib	428	3.4802	0.926721
Sorafenib	572	0.44583	0.118717		Sorafenib	362	5.96573	1.58858		Sorafenib	467	3.20578	0.853647
Etop/Osimertinib	613	9.69299	2.58109		Osimertinib/Etop	386	-3.35686	-0.893876		Etop/Osimertinib	499.5	3.16807	0.843604
Venetoclax/Regorafenib	373	1.49581	0.398309		Regorafenib/Venetoclax	332	4.80413	1.27926		Venetoclax/Regorafenib	352.5	3.14997	0.838785
Gefitinib/Regorafenib	385	1.86181	0.495768		Regorafenib/Gefitinib	518	4.34139	1.15604		Gefitinib/Regorafenib	451.5	3.1016	0.825904
Osimertinib/LY2784544	578	3.55539	0.946742		LY2784544/Osimertinib	441	2.62309	0.698485		Osimertinib/LY2784544	509.5	3.08924	0.822614
Trametinib/Regorafenib	398	4.12355	1.09803		Regorafenib/Trametinib	537	2.00921	0.53502		Trametinib/Regorafenib	467.5	3.06638	0.816528
Rescovitine/Dactolisib	449	8.1913	2.18121		Dactolisib/Rescovitine	544	-2.19917	-0.585603		Rescovitine/Dactolisib	496.5	2.99607	0.797804
Crizotinib/Erlotinib	468	1.64027	0.436777		Crizotinib/Erlotinib	417	4.12846	1.09934		Crizotinib/Erlotinib	442.5	2.88436	0.768059
Ibrutinib/Osimertinib	592	3.69999	0.985247		Osimertinib/Ibrutinib	581	2.04925	0.545681		Ibrutinib/Osimertinib	586.5	2.87462	0.765464
Docetaxel/Palbociclib	550	5.68783	1.51457		Docetaxel/Palbociclib	492	0.0402922	0.0107292		Docetaxel/Palbociclib	521	2.86406	0.762652
Docetaxel/Paclitaxel	495	4.77534	1.27159		Paclitaxel/Docetaxel	328	0.921252	0.245314		Docetaxel/Paclitaxel	411.5	2.8483	0.758455
Osimertinib/Erlotinib	408	6.79024	1.80813		Osimertinib/Erlotinib	394	-1.1508	-0.306439		Osimertinib/Erlotinib	401	2.81972	0.750845
Docetaxel/Regorafenib	626	3.32597	0.885652		Docetaxel/Regorafenib	511	2.19974	0.585754		Docetaxel/Regorafenib	568.5	2.76285	0.735703
Osimertinib/Sunitinib	652	4.3706	1.16382		Osimertinib/Sunitinib	606	1.06976	0.28486		Osimertinib/Sunitinib	629	2.72018	0.724339
Etop/Sorafenib	822	-4.95963	-1.32067		Sorafenib/Etop	542	10.3885	2.76628		Etop/Sorafenib	682	2.71443	0.722807
Sunitinib	441	3.15925	0.841258		Sunitinib	562	2.15654	0.574251		Sunitinib	501.5	2.6579	0.707754
Ibrutinib/Lapatinib	535	2.77776	0.739672		Ibrutinib/Lapatinib	530	2.53672	0.675487		Ibrutinib/Lapatinib	532.5	2.65724	0.707579
Docetaxel/Dactolisib	616	0.886784	0.236136		Docetaxel/Dactolisib	526	4.42119	1.17729		Docetaxel/Dactolisib	571	2.65399	0.706714
GDC0941/Gefitinib	463	1.56842	0.417644		GDC0941/Gefitinib	315	3.65737	0.973899		GDC0941/Gefitinib	389	2.6129	0.695771
Ibrutinib/Venetoclax	295	2.82058	0.751075		Ibrutinib/Venetoclax	280	2.29267	0.6105		Ibrutinib/Venetoclax	287.5	2.55662	0.680787
Ibrutinib/Rescovitine	501	5.89712	1.57031		Ibrutinib/Rescovitine	510	-0.817024	-0.21756		Ibrutinib/Rescovitine	505.5	2.54005	0.676373
Erlotinib/Rescovitine	522	3.25372	0.866412		Rescovitine/Erlotinib	427	1.72165	0.458447		Erlotinib/Rescovitine	474.5	2.48768	0.66243
Paclitaxel/Lapatinib	481	0.586217	0.1561		Paclitaxel/Lapatinib	488	4.36598	1.16259		Paclitaxel/Lapatinib	484.5	2.4761	0.659344
Sorafenib/Crizotinib	515	1.71122	0.45567		Crizotinib/Sorafenib	686	2.94632	0.784557		Sorafenib/Crizotinib	600.5	2.32877	0.620114
Docetaxel/Osimertinib	720	3.94791	1.05126		Osimertinib/Docetaxel	458	0.651419	0.173462		Docetaxel/Osimertinib	589	2.29966	0.612363
Etop/Docetaxel	428	5.53629	1.47422		Docetaxel/Etop	362	-0.982	-0.261491		Etop/Docetaxel	395	2.27715	0.606367
Lapatinib/Sunitinib	415	2.07568	0.55272		Sunitinib/Lapatinib	626	2.40921	0.641533		Lapatinib/Sunitinib	520.5	2.24244	0.597126
Lapatinib/Palbociclib	436	5.69667	1.51693		Palbociclib/Lapatinib	503	-1.29296	-0.344295		Lapatinib/Palbociclib	469.5	2.20185	0.586318
Lapatinib/Pemetrexed	458	6.28114	1.67256		Pemetrexed/Lapatinib	394	-1.91989	-0.511235		Lapatinib/Pemetrexed	426	2.18063	0.580665
Crizotinib/Trametinib	397	0.149942	0.0399272		Crizotinib/Trametinib	620	4.19385	1.11675		Crizotinib/Trametinib	508.5	2.1719	0.578341
Venetoclax/Pemetrexed	435	4.27204	1.13758		Pemetrexed/Venetoclax	334	0.0533292	0.0142007		Venetoclax/Pemetrexed	384.5	2.16269	0.575888
Docetaxel/Sunitinib	533	3.76551	1.00269		Docetaxel/Sunitinib	620	0.539188	0.143577		Docetaxel/Sunitinib	576.5	2.15235	0.573135
Crizotinib/LY2784544	391	2.57899	0.686744		LY2784544/Crizotinib	468	1.7098	0.455292		Crizotinib/LY2784544	429.5	2.1444	0.571018
Etoposide/Venetoclax	440	-0.742595	-0.197741		Etoposide/Venetoclax	290	5.0009	1.33166		Etoposide/Venetoclax	365	2.12915	0.566959
Sorafenib/MK-2206	386	3.25838	0.867653		MK-2206/Sorafenib	478	0.887176	0.236241		Sorafenib/MK-2206	432	2.07278	0.551947
Ibrutinib/Dactolisib	684	2.68487	0.714938		Ibrutinib/Dactolisib	376	1.29777	0.345576		Ibrutinib/Dactolisib	530	1.99132	0.530257
Docetaxel/LY2784544	684	5.65313	1.50534		LY2784544/Docetaxel	430	-1.7277	-0.460057		Docetaxel/LY2784544	557	1.96272	0.522639
Osimertinib	564	1.04786	0.279028		Osimertinib	432	2.82959	0.753472		Osimertinib	498	1.93872	0.51625
Venetoclax/Gefitinib	376	2.73562	0.728452		Gefitinib/Venetoclax	273	1.03015	0.274313		Venetoclax/Gefitinib	324.5	1.88289	0.501383
Trametinib/Palbociclib	380	3.01324	0.802377		Palbociclib/Trametinib	626	0.585231	0.155838		Trametinib/Palbociclib	503	1.79924	0.479107
Crizotinib/Rescovitine	469	3.15553	0.840267		Crizotinib/Rescovitine	354	0.366028	0.0974674		Crizotinib/Rescovitine	411.5	1.76078	0.468867
Crizotinib/Palbociclib	542	0.532193	0.141714		Crizotinib/Palbociclib	360	2.95966	0.78811		Crizotinib/Palbociclib	451	1.74593	0.464912
Erlotinib/Regorafenib	466	-0.140642	-0.0374507		Regorafenib/Erlotinib	437	3.58852	0.955564		Erlotinib/Regorafenib	451.5	1.72394	0.459056
Erlotinib/Pemetrexed	531	2.33963	0.623006		Pemetrexed/Erlotinib	371	1.08016	0.28763		Erlotinib/Pemetrexed	451	1.7099	0.455318
Etoposide/Regorafenib	621	-1.12697	-0.300094		Etoposide/Regorafenib	611	4.46746	1.18961		Etoposide/Regorafenib	616	1.67025	0.444759
Etop/LY2784544	634	2.23072	0.594004		LY2784544/Etop	286	0.973467	0.259218		Etop/LY2784544	460	1.60209	0.426611
Etoposide/pemetrexed	569	5.60575	1.49272		Etoposide/pemetrexed	619	-2.43512	-0.648432		Etoposide/pemetrexed	594	1.58532	0.422144
Etop/Paclitaxel	572	5.16896	1.37641		Paclitaxel/Etop	429	-2.07983	-0.553824		Etop/Paclitaxel	500.5	1.54457	0.411293
Dactolisib/Pemetrexed	632	5.91453	1.57494		Pemetrexed/Dactolisib	468	-2.90328	-0.773096		Dactolisib/Pemetrexed	550	1.50562	0.400923
Lapatinib/Trametinib	402	-0.22129	-0.058926		Trametinib/Lapatinib	330	3.19544	0.850893		Lapatinib/Trametinib	366	1.48707	0.395983
Etop/Ibrutinib	709	7.66455	2.04095		Ibrutinib/Etop	329	-4.69127	-1.24921		Etop/Ibrutinib	519	1.48664	0.395869
Sunitinib/Trametinib	470	-1.10932	-0.295394		Trametinib/Sunitinib	380	3.98148	1.0602		Sunitinib/Trametinib	425	1.43608	0.382404
Lapatinib/Regorafenib	527	0.508339	0.135362		Regorafenib/Lapatinib	505	2.32363	0.618744		Lapatinib/Regorafenib	516	1.41598	0.377053
Ibrutinib/Sorafenib	730	5.19322	1.38287		Sorafenib/Ibrutinib	541	-2.37379	-0.632101		Ibrutinib/Sorafenib	635.5	1.40972	0.375384
Sorafenib/Osimertinib	383	2.83651	0.755317		Osimertinib/Sorafenib	703	-0.0452397	-0.0120466		Sorafenib/Osimertinib	543	1.39564	0.371635
Erlotinib/Trametinib	461	1.10744	0.294893		Trametinib/Erlotinib	388	1.61897	0.431106		Erlotinib/Trametinib	424.5	1.3632	0.362999
Palbociclib	432	3.83946	1.02239		Palbociclib	524	-1.11812	-0.297738		Palbociclib	478	1.36067	0.362324
Ibrutinib/Crizotinib	709	2.53915	0.676134		Crizotinib/Ibrutinib	616	0.0612503	0.01631		Ibrutinib/Crizotinib	662.5	1.3002	0.346222
LY2784544/Everolimus	446	3.33081	0.886941		LY2784544/Everolimus	365	-0.778302	-0.207249		LY2784544/Everolimus	405.5	1.27626	0.339846
MK-2206	496	0.854156	0.227448		MK-2206	415	1.68766	0.449396		MK-2206	455.5	1.27091	0.338422
Paclitaxel/Dactolisib	474	4.09595	1.09068		Paclitaxel/Dactolisib	399	-1.57159	-0.418488		Paclitaxel/Dactolisib	436.5	1.26218	0.336098
Paclitaxel/pemetrexed	458	-2.41934	-0.64423		Paclitaxel/pemetrexed	455	4.91064	1.30762		Paclitaxel/pemetrexed	456.5	1.24565	0.331697
Etop/GDC-0941	515	5.70223	1.51841		GDC-0941/Etop	364	-3.31187	-0.881896		Etop/GDC-0941	439.5	1.19518	0.318257
Dactolisib	591	-1.30102	-0.346441		Dactolisib	497	3.64594	0.970854		Dactolisib	544	1.17246	0.312207
Etoposide/Trametinib	578	5.01256	1.33476		Etoposide/Trametinib	563	-2.67872	-0.7133		Etoposide/Trametinib	570.5	1.16692	0.310732
Erlotinib/Sunitinib	389	1.52496	0.406071		Sunitinib/Erlotinib	287	0.674376	0.179575		Erlotinib/Sunitinib	338	1.09967	0.292823
Gefitinib/Trametinib	517	5.61292	1.49463		Trametinib/Gefitinib	325	-3.44229	-0.916627		Gefitinib/Trametinib	421	1.08531	0.289001
Erlotinib/Everolimus	456	0.867353	0.230962		Everolimus/Erlotinib	398	1.12428	0.299377		Erlotinib/Everolimus	427	0.995815	0.265169
Docetaxel/Rescovitine	505	-0.318614	-0.0848418		Docetaxel/Rescovitine	493	2.22781	0.593229		Docetaxel/Rescovitine	499	0.954597	0.254194
Docetaxel/Gefitinib	377	3.12964	0.833373		Docetaxel/Gefitinib	371	-1.24298	-0.330985		Docetaxel/Gefitinib	374	0.943332	0.251194
Palbociclib/Rescovitine	415	-0.819665	-0.218264		Rescovitine/Palbociclib	485	2.61366	0.695974		Palbociclib/Rescovitine	450	0.896996	0.238855
Sunitinib/Pemetrexed	427	1.94838	0.518821		Pemetrexed/Sunitinib	431	-0.210552	-0.0560667		Sunitinib/Pemetrexed	429	0.868912	0.231377
Etoposide/Lapatinib	548	1.28769	0.34289		Etoposide/Lapatinib	571	0.299216	0.0796763		Etoposide/Lapatinib	559.5	0.793451	0.211283
Erlotinib/Palbociclib	470	1.20928	0.322012		Palbociclib/Erlotinib	404	0.267204	0.071152		Erlotinib/Palbociclib	437	0.738242	0.196582
Sunitinib/Rescovitine	515	0.12361	0.0329153		Rescovitine/Sunitinib	416	1.17741	0.313526		Sunitinib/Rescovitine	465.5	0.650511	0.17322
Rescovitine/Pemetrexed	566	-1.17379	-0.31256		Pemetrexed/Rescovitine	553	2.36626	0.630095		Rescovitine/Pemetrexed	559.5	0.596235	0.158768
Regorafenib/Pemetrexed	491	-1.86726	-0.497222		Pemetrexed/Regorafenib	493	3.02257	0.804861		Regorafenib/Pemetrexed	492	0.577653	0.15382
Gefitinib/Palbociclib	366	0.496978	0.132337		Palbociclib/Gefitinib	388	0.527945	0.140583		Gefitinib/Palbociclib	377	0.512462	0.13646
Paclitaxel/Rescovitine	433	2.07318	0.552053		Paclitaxel/Rescovitine	497	-1.06073	-0.282456		Paclitaxel/Rescovitine	465	0.506221	0.134798
LY2784544/Dactolisib	459	2.13062	0.56735		LY2784544/Dactolisib	602	-1.14082	-0.303782		LY2784544/Dactolisib	530.5	0.4949	0.131784
Trametinib	425	-0.702792	-0.187142		Trametinib	413	1.68397	0.448414		Trametinib	419	0.490589	0.130636
Etop/Crizotinib	634	1.65242	0.440013		Crizotinib/Etop	458	-0.688522	-0.183342		Etop/Crizotinib	546	0.48195	0.128336
Palbociclib/Everolimus	383	-3.14467	-0.837374		Everolimus/Palbociclib	437	4.05523	1.07984		Palbociclib/Everolimus	410	0.455282	0.121234
LY2784544/pemetrexed	526	-1.42411	-0.379218		LY2784544/pemetrexed	545	2.26633	0.603487		LY2784544/pemetrexed	535.5	0.421109	0.112134
LY2784544/Regorafenib	478	-0.950233	-0.253031		LY2784544/Regorafenib	491	1.76075	0.468858		LY2784544/Regorafenib	484.5	0.405257	0.107913
Erlotinib	495	1.40379	0.373808		Erlotinib	252	-0.618884	-0.164799		Erlotinib	373.5	0.392455	0.104504
Paclitaxel/Everolimus	517	2.81231	0.748872		Paclitaxel/Everolimus	458	-2.04254	-0.543896		Paclitaxel/Everolimus	487.5	0.384883	0.102488
Gefitinib/Sunitinib	416	-3.0466	-0.81126		Sunitinib/Gefitinib	372	3.69845	0.984837		Gefitinib/Sunitinib	394	0.325924	0.0867883
LY2784544/Gefitinib	586	4.45247	1.18562		LY2784544/Gefitinib	399	-3.88964	-1.03575		LY2784544/Gefitinib	492.5	0.281411	0.0749352
Lapatinib	453	-0.0433309	-0.0115383		Lapatinib	334	0.36723	0.0977874		Lapatinib	393.5	0.16195	0.0431246
LY2784544/Trametinib	446	5.05645	1.34645		LY2784544/Trametinib	425	-4.94193	-1.31596		LY2784544/Trametinib	435.5	0.0572608	0.0152476
Erlotinib/Lapatinib	446	-1.1251	-0.299596		Lapatinib/Erlotinib	354	1.1367	0.302685		Erlotinib/Lapatinib	400	0.00579939	0.00154428
Docetaxel	669	1.58549	0.42219		Docetaxel	352	-1.6483	-0.438916		Docetaxel	510.5	-0.0314069	-0.00836314
Dactolisib	401	5.15625	1.37303		Dactolisib	365	-5.46984	-1.45653		Dactolisib	383	-0.156792	-0.0417511
Sorafenib/Rescovitine	461	-0.214128	-0.0570188		Sorafenib/Rescovitine	424	-0.10606	-0.0282421		Sorafenib/Rescovitine	442.5	-0.160094	-0.0426305
Paclitaxel/Gefitinib	486	5.02207	1.33729		Paclitaxel/Gefitinib	361	-5.36406	-1.42836		Paclitaxel/Gefitinib	423.5	-0.170999	-0.0455343
LY2784544/Sunitinib	393	-2.00856	-0.534848		LY2784544/Sunitinib	542	1.63519	0.435426		LY2784544/Sunitinib	467.5	-0.186684	-0.049711
LY2784544/Palbociclib	481	-0.771308	-0.205387		LY2784544/Palbociclib	567	0.37599	0.10012		LY2784544/Palbociclib	524	-0.197659	-0.0526333
Etoposide/Rescovitine	665	-2.24651	-0.598208		Etoposide/Rescovitine	546	1.64603	0.438311		Etoposide/Rescovitine	605.5	-0.300239	-0.0799488
Ibrutinib	662	1.59444	0.424572		Ibrutinib	359	-2.23801	-0.595946		Ibrutinib	510.5	-0.321788	-0.085687
Crizotinib	486	1.59572	0.424913		Crizotinib	407	-2.33858	-0.622726		Crizotinib	446.5	-0.371432	-0.0989062
Etoposide/Erlotinib	453	1.50428	0.400566		Etoposide/Erlotinib	380	-2.30087	-0.612684		Etoposide/Erlotinib	416.5	-0.398294	-0.106059
Erlotinib	432	1.96816	0.524088		Erlotinib	436	-2.80454	-0.746804		Erlotinib	434	-0.418193	-0.111358
Regorafenib	421	4.72932	1.25934		Regorafenib	354	-5.88192	-1.56626		Regorafenib	387.5	-0.576299	-0.153459
Docetaxel/Erlotinib	358	1.75804	0.468139		Docetaxel/Erlotinib	342	-3.21247	-0.855427		Docetaxel/Erlotinib	350	-0.727211	-0.193644
Etoposide/Dactolisib	522	-1.01293	-0.269727		Etoposide/Dactolisib	411	-0.684892	-0.182376		Etoposide/Dactolisib	466.5	-0.848912	-0.226051
Sorafenib/Lapatinib	469	2.06765	0.550581		Sorafenib/Lapatinib	417	-4.12522	-1.09848		Sorafenib/Lapatinib	443	-1.02879	-0.273949
pemetrexed	451	2.36457	0.629646		Pemetrexed	357	-4.59626	-1.22391		pemetrexed	404	-1.11584	-0.297131
Osimertinib/Gefitinib	457	0.894469	0.238182		Osimertinib/Gefitinib	434	-3.249	-0.865155		Osimertinib/Gefitinib	445.5	-1.17726	-0.313486
Paclitaxel/MK-2206	517	-3.45966	-0.921251		MK-2206/Paclitaxel	549	1.03541	0.275712		Paclitaxel/MK-2206	533	-1.21213	-0.322769
Rescovitine	597	-3.03198	-0.807367		Rescovitine	468	0.349439	0.0930498		Rescovitine	532.5	-1.34127	-0.357159
Etoposide/Palbociclib	564	-1.66468	-0.443276		Etoposide/Palbociclib	568	-1.14374	-0.304559		Etoposide/Palbociclib	566	-1.40421	-0.373918
Etop	394	-0.50575	-0.134673		Etop	448	-2.38172	-0.634214		Etop	421	-1.44374	-0.384444
Palbociclib/Pemetrexed	475	-0.298655	-0.0795269		Pemetrexed/Palbociclib	575	-2.64827	-0.705191		Palbociclib/Pemetrexed	525	-1.47346	-0.392359
pemetrexed	673	-2.5903	-0.689756		pemetrexed	444	-0.36104	-0.0961392		pemetrexed	558.5	-1.47567	-0.392947
LY2784544/Erlotinib	402	-0.560923	-0.149365		LY2784544/Erlotinib	313	-2.42082	-0.644626		LY2784544/Erlotinib	357.5	-1.49087	-0.396995
Palbociclib	502	-2.74391	-0.730659		Palbociclib	297	-0.643972	-0.171479		Palbociclib	399.5	-1.69394	-0.451069
Paclitaxel	471	0.733499	0.195319		Paclitaxel	307	-4.71576	-1.25573		Paclitaxel	389	-1.99113	-0.530205
LY2784544	567	-3.35316	-0.892893		LY2784544	362	-0.861944	-0.229522		LY2784544	464.5	-2.10755	-0.561207
Rescovitine	412	-3.83076	-1.02007		Rescovitine	382	-0.600727	-0.159964		Rescovitine	397	-2.21574	-0.590016
Ibrutinib/Gefitinib	481	-0.836534	-0.222755		Ibrutinib/Gefitinib	427	-3.66778	-0.976669		Ibrutinib/Gefitinib	454	-2.25216	-0.599712
Docetaxel/Ibrutinib	649	-2.40753	-0.641085		Ibrutinib/Docetaxel	457	-2.3805	-0.633888		Docetaxel/Ibrutinib	553	-2.39401	-0.637486
Gefitinib	446	-1.9468	-0.518401		Gefitinib	272	-3.20506	-0.853454		Gefitinib	359	-2.57593	-0.685928
Gefitinib/Pemetrexed	481	-6.64293	-1.7689		Pemetrexed/Gefitinib	390	0.78018	0.207749		Gefitinib/Pemetrexed	435.5	-2.93137	-0.780577
Osimertinib/Venetoclax	345	-2.19818	-0.585341		Osimertinib/Venetoclax	350	-3.67359	-0.978218		Osimertinib/Venetoclax	347.5	-2.93589	-0.78178
Etoposide/Gefitinib	376	-2.66462	-0.709544		Etoposide/Gefitinib	388	-3.27751	-0.872747		Etoposide/Gefitinib	382	-2.97106	-0.791145
Osimertinib/Lapatinib	678	-1.87113	-0.498252		Osimertinib/Lapatinib	470	-4.09247	-1.08976		Osimertinib/Lapatinib	574	-2.9818	-0.794005
Erlotinib/Gefitinib	462	-2.01195	-0.535749		Gefitinib/Erlotinib	389	-3.97962	-1.05971		Erlotinib/Gefitinib	425.5	-2.99579	-0.797729
Sorafenib/LY2784544	400	-7.80747	-2.079		LY2784544/Sorafenib	523	0.802229	0.213621		Sorafenib/LY2784544	461.5	-3.50262	-0.932691
Lapatinib	520	-4.23447	-1.12757		Lapatinib	533	-3.18683	-0.848602		Lapatinib	526.5	-3.71065	-0.988086
Sunitinib	417	-5.66	-1.50717		Sunitinib	339	-2.68161	-0.714068		Sunitinib	378	-4.1708	-1.11062

## Sheet: MPSJ
Data file S1 (10/13)	MPS:J										Mean					Cytochrome c +ve %
n1	Total cell #	Delta Priming %	Z-score		n2	Total cell #	Delta Priming %	Z-score		Mean	Total cell #	Delta Priming %	Z-score			DMSO
Navitoclax/Venetoclax	511	16.9569	4.18291		Navitoclax/Venetoclax	443	30.7266	7.57959		Navitoclax/Venetoclax	477	23.8417	5.88125		Mean	68.716
Crizotinib/Navitoclax	931	17.1504	4.23065		Navitoclax/Crizotinib	677	21.9901	5.42449		Crizotinib/Navitoclax	804	19.5703	4.82757		StDev	4.05386
Navitoclax/Erlotinib	491	18.0847	4.46112		Navitoclax/Erlotinib	463	19.6411	4.84505		Navitoclax/Erlotinib	477	18.8629	4.65308		3*StDev	12.1616
Navitoclax/Gefitinib	604	23.8516	5.88367		Navitoclax/Gefitinib	447	13.1497	3.24375		Navitoclax/Gefitinib	525.5	18.5006	4.56371		1.5*StDev	6.08079
Navitoclax/Paclitaxel	986	14.7852	3.6472		Paclitaxel/Navitoclax	465	20.0075	4.93542		Navitoclax/Paclitaxel	725.5	17.3964	4.29131
LY2784544/Navitoclax	820	13.2892	3.27817		Navitoclax/LY2784544	600	21.1767	5.22384		LY2784544/Navitoclax	710	17.233	4.251
Navitoclax	384	25.3612	6.25606		Navitoclax	1299	8.622	2.12686		Navitoclax	841.5	16.9916	4.19146
Navitoclax/Lapatinib	1015	13.7009	3.37972		Navitoclax/Lapatinib	665	18.2049	4.49076		Navitoclax/Lapatinib	840	15.9529	3.93524
Navitoclax/Trametinib	970	8.68282	2.14187		Navitoclax/Trametinib	480	22.1655	5.46776		Navitoclax/Trametinib	725	15.4242	3.80481
Navitoclax/S63845	642	10.9484	2.70074		S63845/Navitoclax	664	19.8082	4.88625		Navitoclax/S63845	653	15.3783	3.7935
GDC-0941/Navitoclax	757	13.6088	3.35701		Navitoclax/GDC-0941	772	16.2502	4.00858		GDC-0941/Navitoclax	764.5	14.9295	3.6828
Navitoclax/Rescovitine	1057	10.9877	2.71042		Navitoclax/Rescovitine	534	18.3433	4.5249		Navitoclax/Rescovitine	795.5	14.6655	3.61766
Navitoclax/Dactolisib	688	15.3765	3.79306		Navitoclax/Dactolisib	733	13.5587	3.34465		Navitoclax/Dactolisib	710.5	14.4676	3.56886
S63845/Venetoclax	376	14.896	3.67453		S63845/Venetoclax	357	13.8951	3.42763		S63845/Venetoclax	366.5	14.3956	3.55108
Ibrutinib/Venetoclax	472	15.4148	3.80251		Ibrutinib/Venetoclax	587	12.8483	3.16941		Ibrutinib/Venetoclax	529.5	14.1316	3.48596
S63845/Sorafenib	833	11.4919	2.8348		Sorafenib/S63845	262	16.4934	4.06857		S63845/Sorafenib	547.5	13.9926	3.45169
Navitoclax/Osimertinib	506	12.5239	3.08938		Osimertinib/Navitoclax	1099	14.0799	3.47321		Navitoclax/Osimertinib	802.5	13.3019	3.2813
Ibrutinib/Navitoclax	639	18.2486	4.50155		Navitoclax/Ibrutinib	1118	7.82904	1.93126		Ibrutinib/Navitoclax	878.5	13.0388	3.2164
Docetaxel/Venetoclax	522	11.0475	2.72519		Docetaxel/Venetoclax	391	14.7318	3.63403		Docetaxel/Venetoclax	456.5	12.8897	3.17961
AZD8055/Erlotinib	527	11.644	2.87232		AZD8055/Erlotinib	675	13.4357	3.31429		AZD8055/Erlotinib	601	12.5398	3.0933
Navitoclax/pemetrexed	904	6.30753	1.55593		Navitoclax/pemetrexed	679	18.5181	4.56803		Navitoclax/pemetrexed	791.5	12.4128	3.06198
Dactolisib/Venetoclax	484	21.7211	5.35814		Venetoclax/Dactolisib	608	2.68573	0.662512		Dactolisib/Venetoclax	546	12.2034	3.01032
Docetaxel/S63845	753	7.37248	1.81863		S63845/Docetaxel	715	16.8512	4.15683		Docetaxel/S63845	734	12.1118	2.98773
Navitoclax/Sorafenib	1139	2.58028	0.636499		Sorafenib/Navitoclax	316	21.2842	5.25036		Navitoclax/Sorafenib	727.5	11.9322	2.94343
Regorafenib/Venetoclax	625	16.8458	4.15551		Venetoclax/Regorafenib	506	6.86102	1.69247		Regorafenib/Venetoclax	565.5	11.8534	2.92399
AZD8055/Navitoclax	729	10.418	2.56989		Navitoclax/AZD8055	843	13.2283	3.26313		AZD8055/Navitoclax	786	11.8231	2.91651
Ibrutinib/Erlotinib	609	1.10964	0.273725		Ibrutinib/Erlotinib	15	22.2371	5.48542		Ibrutinib/Erlotinib	312	11.6734	2.87957
Lapatinib/Venetoclax	513	12.7954	3.15635		Venetoclax/Lapatinib	658	10.0724	2.48465		Lapatinib/Venetoclax	585.5	11.4339	2.8205
Gefitinib/Venetoclax	745	12.3191	3.03887		Venetoclax/Gefitinib	515	10.5007	2.59031		Gefitinib/Venetoclax	630	11.4099	2.81459
AZD8055/Venetoclax	678	7.13147	1.75918		AZD8055/Venetoclax	621	15.2799	3.76921		AZD8055/Venetoclax	649.5	11.2057	2.7642
S63845/Gefitinib	563	19.6522	4.84777		S63845/Gefitinib	549	2.65608	0.655199		S63845/Gefitinib	556	11.1541	2.75149
MK-2206/Navitoclax	619	12.7767	3.15174		Navitoclax/MK-2206	666	9.50014	2.34348		MK-2206/Navitoclax	642.5	11.1384	2.74761
Navitoclax/Sunitinib	551	15.4245	3.80489		Navitoclax/Sunitinib	624	6.73346	1.661		Navitoclax/Sunitinib	587.5	11.079	2.73294
Erlotinib/Venetoclax	797	13.0333	3.21503		Venetoclax/Erlotinib	767	8.80673	2.17243		Erlotinib/Venetoclax	782	10.92	2.69373
Docetaxel/Navitoclax	1019	5.02004	1.23834		Navitoclax/Docetaxel	781	16.5039	4.07116		Docetaxel/Navitoclax	900	10.762	2.65475
Sorafenib/Venetoclax	464	10.8175	2.66845		Sorafenib/Venetoclax	666	10.2761	2.53489		Sorafenib/Venetoclax	565	10.5468	2.60167
S63845/Erlotinib	455	4.82391	1.18996		S63845/Erlotinib	621	16.0807	3.96676		S63845/Erlotinib	538	10.4523	2.57836
S63845/Sunitinib	840	6.50746	1.60525		S63845/Sunitinib	658	14.3168	3.53164		S63845/Sunitinib	749	10.4121	2.56845
Osimertinib/Venetoclax	446	10.9055	2.69016		Osimertinib/Venetoclax	469	9.81154	2.4203		Osimertinib/Venetoclax	457.5	10.3585	2.55523
Crizotinib/Venetoclax	649	10.236	2.52501		Crizotinib/Venetoclax	808	10.2197	2.52097		Crizotinib/Venetoclax	728.5	10.2278	2.52299
Palbociclib/Venetoclax	530	11.6572	2.87559		Venetoclax/Palbociclib	783	8.66102	2.13649		Palbociclib/Venetoclax	656.5	10.1591	2.50604
Everolimus/Venetoclax	755	9.03201	2.228		Venetoclax/Everolimus	461	10.936	2.69768		Everolimus/Venetoclax	608	9.984	2.46284
Sunitinib/Venetoclax	611	10.3844	2.5616		Venetoclax/Sunitinib	480	8.44073	2.08215		Sunitinib/Venetoclax	545.5	9.41255	2.32187
Erlotinib/Lapatinib	675	2.00201	0.493853		Lapatinib/Erlotinib	493	16.6259	4.10125		Erlotinib/Lapatinib	584	9.31394	2.29755
Pemetrexed/Venetoclax	544	9.08171	2.24026		Venetoclax/Pemetrexed	702	9.29076	2.29183		Pemetrexed/Venetoclax	623	9.18624	2.26605
S63845	638	5.29607	1.30643		S63845	784	12.5044	3.08456		S63845	711	8.90022	2.19549
Venetoclax	671	8.30291	2.04815		Venetoclax	744.5	9.19132	2.2673		Venetoclax	707.75	8.74712	2.15773
Trametinib/Venetoclax	832	10.9229	2.69445		Venetoclax/Trametinib	846	6.53295	1.61154		Trametinib/Venetoclax	839	8.72794	2.153
AZD8055/Trametinib	788	11.3875	2.80905		AZD8055/Trametinib	714	6.03371	1.48839		AZD8055/Trametinib	751	8.7106	2.14872
AZD2014/Venetoclax	419	9.45634	2.33268		Venetoclax/AZD2014	537	7.27654	1.79497		AZD2014/Venetoclax	478	8.36644	2.06382
Etoposide/Venetoclax	492	13.1428	3.24205		Etoposide/Venetoclax	601	3.48097	0.858681		Etoposide/Venetoclax	546.5	8.31189	2.05037
Navitoclax/Regorafenib	766	7.26826	1.79292		Navitoclax/Regorafenib	1258	9.32954	2.3014		Navitoclax/Regorafenib	1012	8.2989	2.04716
Crizotinib/S63845	950	6.02628	1.48655		S63845/Crizotinib	478	10.4928	2.58835		Crizotinib/S63845	714	8.25954	2.03745
Docetaxel/Sorafenib	1006	2.3049	0.56857		Sorafenib/Docetaxel	585	13.9932	3.45183		Docetaxel/Sorafenib	795.5	8.14906	2.0102
MK2206/Venetoclax	638	9.7773	2.41185		MK2206/Venetoclax	811	6.01169	1.48296		MK2206/Venetoclax	724.5	7.8945	1.9474
GDC0941/Venetoclax	493	7.20677	1.77776		GDC0941/Venetoclax	410	8.41274	2.07524		GDC0941/Venetoclax	451.5	7.80976	1.9265
Gefitinib/Sunitinib	646	5.95608	1.46924		Sunitinib/Gefitinib	564	9.46199	2.33407		Gefitinib/Sunitinib	605	7.70903	1.90165
Erlotinib/Trametinib	613	7.26593	1.79235		Trametinib/Erlotinib	719	8.12943	2.00536		Erlotinib/Trametinib	666	7.69768	1.89885
Navitoclax/AZD2014	931	7.55926	1.86471		Navitoclax/AZD2014	831	7.79774	1.92354		Navitoclax/AZD2014	881	7.6785	1.89412
AZD8055/Ibrutinib	684	7.42124	1.83066		Ibrutinib/AZD8055	684	7.42124	1.83066		AZD8055/Ibrutinib	684	7.42124	1.83066
Osimertinib/S63845	1193	5.95743	1.46957		S63845/Osimertinib	942	8.85779	2.18503		Osimertinib/S63845	1067.5	7.40761	1.8273
Ibrutinib/Trametinib	1021	2.9386	0.724891		Ibrutinib/Trametinib	551	11.4737	2.83032		Ibrutinib/Trametinib	786	7.20615	1.7776
Rescovitine/Trametinib	991	2.28719	0.564201		Trametinib/Rescovitine	589	11.6484	2.87341		Rescovitine/Trametinib	790	6.96779	1.7188
Navitoclax/Everolimus	909	3.36602	0.830326		Navitoclax/Everolimus	994	10.2697	2.53332		Navitoclax/Everolimus	951.5	6.81787	1.68182
AZD2014/Gefitinib	682	7.55907	1.86466		Gefitinib/AZD2014	932	6.05246	1.49301		AZD2014/Gefitinib	807	6.80576	1.67884
Docetaxel/Gefitinib	500	8.08867	1.9953		Docetaxel/Gefitinib	600	5.25582	1.2965		Docetaxel/Gefitinib	550	6.67225	1.6459
Gefitinib/Palbociclib	702	-0.427882	-0.105549		Palbociclib/Gefitinib	638	13.6252	3.36106		Gefitinib/Palbociclib	670	6.59868	1.62775
Lapatinib/Trametinib	561	5.50828	1.35877		Trametinib/Lapatinib	705	7.53103	1.85774		Lapatinib/Trametinib	633	6.51965	1.60826
Paclitaxel/Venetoclax	506	4.15296	1.02445		Paclitaxel/Venetoclax	763	8.74625	2.15751		Paclitaxel/Venetoclax	634.5	6.44961	1.59098
AZD2014/Sunitinib	765	5.31282	1.31056		Sunitinib/AZD2014	1069	7.49077	1.84781		AZD2014/Sunitinib	917	6.40179	1.57919
Everolimus/Sunitinib	622	10.5793	2.6097		Sunitinib/Everolimus	729	1.84304	0.454639		Everolimus/Sunitinib	675.5	6.21119	1.53217
AZD8055	847	7.86486	1.94009		AZD8055	970	4.45637	1.09929		AZD8055	908.5	6.16061	1.51969
S63845/Lapatinib	833	5.84198	1.44109		S63845/Lapatinib	587	6.46222	1.59409		S63845/Lapatinib	710	6.1521	1.51759
AZD8055/S63845	992	7.64594	1.88609		S63845/AZD8055	739	4.59731	1.13406		AZD8055/S63845	865.5	6.12163	1.51008
Dactolisib/Gefitinib	697	3.57252	0.881264		Gefitinib/Dactolisib	639	8.64708	2.13305		Dactolisib/Gefitinib	668	6.1098	1.50716
Paclitaxel/Sunitinib	656	3.95009	0.974403		Paclitaxel/Sunitinib	867	8.25796	2.03706		Paclitaxel/Sunitinib	761.5	6.10403	1.50573
GDC-0941/S63845	547	12.4448	3.06988		S63845/GDC-0941	668	-0.286067	-0.0705667		GDC-0941/S63845	607.5	6.07939	1.49965
AZD8055/GDC-0941	916	6.72317	1.65846		GDC-0941/AZD8055	657	5.43093	1.33969		AZD8055/GDC-0941	786.5	6.07705	1.49908
AZD8055/Everolimus	881	7.1728	1.76938		AZD8055/Everolimus	800	4.82268	1.18965		AZD8055/Everolimus	840.5	5.99774	1.47951
Sorafenib	760	1.57588	0.388736		Sorafenib	721	10.394	2.56398		Sorafenib	740.5	5.98494	1.47636
Etop/S63845	830	2.24536	0.553883		S63845/Etop	799	9.70655	2.3944		Etop/S63845	814.5	5.97596	1.47414
S63845/Dactolisib	522	-1.27754	-0.315141		S63845/Dactolisib	571	13.0848	3.22774		S63845/Dactolisib	546.5	5.90363	1.4563
Etop/Navitoclax	922	-0.745557	-0.183913		Navitoclax/Etop	949	12.466	3.0751		Etop/Navitoclax	935.5	5.86023	1.44559
LY2784544/Erlotinib	464	10.0828	2.4872		LY2784544/Erlotinib	745	1.45373	0.358603		LY2784544/Erlotinib	604.5	5.76824	1.4229
Palbociclib/Pemetrexed	775	5.23019	1.29018		Pemetrexed/Palbociclib	649	5.9975	1.47946		Palbociclib/Pemetrexed	712	5.61385	1.38482
Rescovitine/Venetoclax	902	12.1103	2.98734		Venetoclax/Rescovitine	927	-0.955905	-0.235801		Rescovitine/Venetoclax	914.5	5.57718	1.37577
Crizotinib/Gefitinib	1038	4.12409	1.01733		Crizotinib/Gefitinib	1135	7.01939	1.73153		Crizotinib/Gefitinib	1086.5	5.57174	1.37443
Crizotinib/Lapatinib	710	0.705851	0.174118		Crizotinib/Lapatinib	672	10.3791	2.5603		Crizotinib/Lapatinib	691	5.54247	1.36721
Regorafenib/Sunitinib	688	6.60697	1.6298		Sunitinib/Regorafenib	468	4.26784	1.05278		Regorafenib/Sunitinib	578	5.4374	1.34129
Crizotinib/Osimertinib	782	1.95216	0.481557		Osimertinib/Crizotinib	944	8.80262	2.17142		Crizotinib/Osimertinib	863	5.37739	1.32649
Everolimus/Lapatinib	862	5.1164	1.26211		Lapatinib/Everolimus	525	5.51254	1.35983		Everolimus/Lapatinib	693.5	5.31447	1.31097
Ibrutinib/Sorafenib	540	5.13918	1.26773		Sorafenib/Ibrutinib	540	5.13918	1.26773		Ibrutinib/Sorafenib	540	5.13918	1.26773
AZD2014/Trametinib	794	0.678313	0.167325		Trametinib/AZD2014	488	9.58826	2.36522		AZD2014/Trametinib	641	5.13329	1.26627
Gefitinib/Regorafenib	780	1.78813	0.441094		Regorafenib/Gefitinib	420	8.38333	2.06799		Gefitinib/Regorafenib	600	5.08573	1.25454
AZD8055/Docetaxel	784	5.55685	1.37075		Docetaxel/AZD8055	778	4.28738	1.0576		AZD8055/Docetaxel	781	4.92211	1.21418
MK2206/Lapatinib	683	3.24777	0.801156		MK2206/Lapatinib	834	6.34354	1.56482		MK2206/Lapatinib	758.5	4.79565	1.18299
Paclitaxel/S63845	599	8.89627	2.19452		S63845/Paclitaxel	698	0.615411	0.151809		Paclitaxel/S63845	648.5	4.75584	1.17316
Ibrutinib/S63845	965	3.14762	0.77645		S63845/Ibrutinib	812	6.22995	1.53679		Ibrutinib/S63845	888.5	4.68878	1.15662
LY2784544/Gefitinib	816	3.44245	0.849179		LY2784544/Gefitinib	582	5.7427	1.4166		LY2784544/Gefitinib	699	4.59257	1.13289
GDC-0941/Sorafenib	656	8.66263	2.13689		Sorafenib/GDC-0941	741	0.497231	0.122656		GDC-0941/Sorafenib	698.5	4.57993	1.12977
Everolimus/Pemetrexed	524	2.45794	0.606322		Pemetrexed/Everolimus	537	6.64614	1.63946		Everolimus/Pemetrexed	530.5	4.55204	1.12289
AZD2014/Erlotinib	828	6.55912	1.618		Erlotinib/AZD2014	588	2.51401	0.620152		AZD2014/Erlotinib	708	4.53657	1.11907
Sorafenib/Palbociclib	851	2.83279	0.69879		Sorafenib/Palbociclib	612	6.22754	1.5362		Sorafenib/Palbociclib	731.5	4.53017	1.1175
Erlotinib/Pemetrexed	612	1.52338	0.375785		Pemetrexed/Erlotinib	1057	7.36568	1.81696		Erlotinib/Pemetrexed	834.5	4.44453	1.09637
Ibrutinib	989	9.13861	2.2543		Ibrutinib	1271	-0.285587	-0.0704482		Ibrutinib	1130	4.42651	1.09193
Ibrutinib/Gefitinib	718	3.76771	0.929415		Ibrutinib/Gefitinib	927	4.96841	1.2256		Ibrutinib/Gefitinib	822.5	4.36806	1.07751
Navitoclax/Palbociclib	1180	4.16535	1.0275		Navitoclax/Palbociclib	963	4.51122	1.11282		Navitoclax/Palbociclib	1071.5	4.33828	1.07016
Crizotinib/Erlotinib	1003	2.07907	0.512861		Crizotinib/Erlotinib	802	6.5596	1.61811		Crizotinib/Erlotinib	902.5	4.31933	1.06549
Sorafenib/AZD2014	561	4.8194	1.18884		Sorafenib/AZD2014	692	3.62734	0.894786		Sorafenib/AZD2014	626.5	4.22337	1.04181
Ibrutinib/Lapatinib	958	4.89408	1.20726		Ibrutinib/Lapatinib	1049	3.41326	0.841978		Ibrutinib/Lapatinib	1003.5	4.15367	1.02462
LY2784544/Venetoclax	691	1.95064	0.481181		LY2784544/Venetoclax	564	6.25006	1.54176		LY2784544/Venetoclax	627.5	4.10035	1.01147
Erlotinib/Gefitinib	586	0.4228	0.104296		Gefitinib/Erlotinib	640	7.4451	1.83655		Erlotinib/Gefitinib	613	3.93395	0.970421
AZD2014	799	2.7845	0.686878		AZD2014	783.5	5.0702	1.25071		AZD2014	791.25	3.92735	0.968794
S63845/AZD2014	477	5.44126	1.34224		S63845/AZD2014	996	2.3958	0.590994		S63845/AZD2014	736.5	3.91853	0.966618
Crizotinib/Ibrutinib	1159	2.18524	0.539053		Ibrutinib/Crizotinib	947	5.60087	1.38162		Crizotinib/Ibrutinib	1053	3.89306	0.960334
Sorafenib/Sunitinib	1023	-1.68272	-0.415092		Sorafenib/Sunitinib	646	9.22021	2.27443		Sorafenib/Sunitinib	834.5	3.76875	0.929669
Erlotinib/Regorafenib	579	3.09147	0.7626		Regorafenib/Erlotinib	813	4.42591	1.09178		Erlotinib/Regorafenib	696	3.75869	0.927188
Everolimus/Trametinib	642	3.87458	0.955777		Trametinib/Everolimus	770	3.6247	0.894137		Everolimus/Trametinib	706	3.74964	0.924957
Docetaxel/Sunitinib	611	5.49651	1.35587		Docetaxel/Sunitinib	594	1.88701	0.465485		Docetaxel/Sunitinib	602.5	3.69176	0.910679
Palbociclib/Regorafenib	780	8.96325	2.21104		Regorafenib/Palbociclib	710	-1.58617	-0.391275		Palbociclib/Regorafenib	745	3.68854	0.909883
GDC-0941/MK-2206	860	3.62474	0.894146		MK-2206/GDC-0941	853	3.53528	0.872079		GDC-0941/MK-2206	856.5	3.58001	0.883113
Everolimus/Gefitinib	1014	6.8602	1.69226		Gefitinib/Everolimus	777	0.285925	0.0705316		Everolimus/Gefitinib	895.5	3.57306	0.881398
Lapatinib/Pemetrexed	635	0.102017	0.0251654		Pemetrexed/Lapatinib	625	7.013	1.72996		Lapatinib/Pemetrexed	630	3.55751	0.877561
Dactolisib/Sunitinib	547	5.14828	1.26997		Sunitinib/Dactolisib	430	1.87039	0.461385		Dactolisib/Sunitinib	488.5	3.50933	0.865677
Gefitinib/Pemetrexed	581	9.77465	2.4112		Pemetrexed/Gefitinib	690	-2.81005	-0.69318		Gefitinib/Pemetrexed	635.5	3.4823	0.859009
Lapatinib	780.5	1.11904	0.276044		Lapatinib	646	5.84091	1.44083		Lapatinib	713.25	3.47998	0.858436
AZD8055/Osimertinib	611	6.37825	1.57338		Osimertinib/AZD8055	988	0.482189	0.118946		AZD8055/Osimertinib	799.5	3.43022	0.846162
GDC0941/Erlotinib	576	1.52344	0.3758		GDC0941/Erlotinib	672	5.18789	1.27974		GDC0941/Erlotinib	624	3.35567	0.827771
Pemetrexed/Sunitinib	411	4.73313	1.16756		Sunitinib/Pemetrexed	706	1.96135	0.483824		Pemetrexed/Sunitinib	558.5	3.34724	0.825693
Erlotinib/Palbociclib	990	-1.52117	-0.375239		Palbociclib/Erlotinib	553	8.19461	2.02144		Erlotinib/Palbociclib	771.5	3.33672	0.823098
S63845/Everolimus	793	0.47528	0.117241		S63845/Everolimus	673	6.01354	1.48341		S63845/Everolimus	733	3.24441	0.800326
GDC0941/Gefitinib	789	3.01249	0.743118		GDC0941/Gefitinib	827	3.42767	0.845532		GDC0941/Gefitinib	808	3.22008	0.794325
Sorafenib/Gefitinib	619	1.66116	0.409774		Sorafenib/Gefitinib	774	4.74644	1.17084		Sorafenib/Gefitinib	696.5	3.2038	0.790309
Lapatinib/Rescovitine	857	9.01812	2.22458		Rescovitine/Lapatinib	1406	-2.73867	-0.675571		Lapatinib/Rescovitine	1131.5	3.13972	0.774503
Docetaxel/GDC-0941	1080	-3.62489	-0.894183		GDC-0941/Docetaxel	558	9.78475	2.41369		Docetaxel/GDC-0941	819	3.07993	0.759753
Erlotinib/Everolimus	806	-1.45262	-0.358331		Everolimus/Erlotinib	759	7.57813	1.86936		Erlotinib/Everolimus	782.5	3.06276	0.755516
Docetaxel/AZD2014	934	-2.04642	-0.504808		Docetaxel/AZD2014	683	8.06017	1.98827		Docetaxel/AZD2014	808.5	3.00688	0.741732
AZD2014/Palbociclib	866	-0.160561	-0.0396071		Palbociclib/AZD2014	767	6.15383	1.51802		AZD2014/Palbociclib	816.5	2.99663	0.739206
Palbociclib/Sunitinib	779	3.99773	0.986154		Sunitinib/Palbociclib	746	1.9561	0.482529		Palbociclib/Sunitinib	762.5	2.97692	0.734341
Etoposide/Erlotinib	752	7.33573	1.80957		Etoposide/Erlotinib	749	-1.60747	-0.39653		Etoposide/Erlotinib	750.5	2.86413	0.706519
AZD2014/Regorafenib	720	-2.79995	-0.690687		Regorafenib/AZD2014	611	8.08528	1.99447		AZD2014/Regorafenib	665.5	2.64267	0.651889
Lapatinib/Regorafenib	619	3.36752	0.830696		Regorafenib/Lapatinib	739	1.89474	0.467392		Lapatinib/Regorafenib	679	2.63113	0.649044
Erlotinib	740	4.98388	1.22942		Erlotinib	651	0.215841	0.0532435		Erlotinib	695.5	2.59986	0.64133
Docetaxel/Erlotinib	474	2.88033	0.710516		Docetaxel/Erlotinib	694	2.15736	0.532174		Docetaxel/Erlotinib	584	2.51884	0.621345
Sunitinib/Trametinib	599	5.50184	1.35719		Trametinib/Sunitinib	718	-0.508259	-0.125377		Sunitinib/Trametinib	658.5	2.49679	0.615905
S63845/Palbociclib	1002	-2.46448	-0.607934		S63845/Palbociclib	650	7.41483	1.82908		S63845/Palbociclib	826	2.47518	0.610574
GDC0941/Lapatinib	1076	-1.00498	-0.247908		GDC0941/Lapatinib	1025	5.64155	1.39165		GDC0941/Lapatinib	1050.5	2.31828	0.571871
AZD2014/pemetrexed	932	-0.31176	-0.0769046		Pemetrexed/AZD2014	505	4.91797	1.21316		AZD2014/pemetrexed	718.5	2.30311	0.568127
GDC0941/Sunitinib	1006	-1.13339	-0.279584		GDC0941/Sunitinib	880	5.63228	1.38936		GDC0941/Sunitinib	943	2.24944	0.55489
AZD8055/Sunitinib	1245	0.202816	0.0500304		AZD8055/Sunitinib	930	4.27215	1.05385		AZD8055/Sunitinib	1087.5	2.23749	0.55194
S63845/Regorafenib	882	-4.4415	-1.09562		S63845/Regorafenib	884	8.87675	2.1897		S63845/Regorafenib	883	2.21763	0.547041
Pemetrexed/Trametinib	769	6.49614	1.60246		Trametinib/Pemetrexed	688	-2.28285	-0.56313		Pemetrexed/Trametinib	728.5	2.10665	0.519665
Paclitaxel/Sorafenib	913	1.70209	0.419868		Sorafenib/Paclitaxel	518	2.35449	0.580802		Paclitaxel/Sorafenib	715.5	2.02829	0.500335
Crizotinib/Etop	984	2.97706	0.734378		Etop/Crizotinib	996	0.998049	0.246197		Crizotinib/Etop	990	1.98756	0.490288
Pemetrexed/Rescovitine	548	8.81761	2.17512		Rescovitine/Pemetrexed	1028	-4.86411	-1.19987		Pemetrexed/Rescovitine	788	1.97675	0.487622
Etoposide/Gefitinib	924	3.87249	0.955261		Etoposide/Gefitinib	793	0.0557845	0.0137609		Etoposide/Gefitinib	858.5	1.96414	0.484511
Gefitinib/Lapatinib	700	-2.51992	-0.621611		Lapatinib/Gefitinib	785	5.91007	1.45789		Gefitinib/Lapatinib	742.5	1.69507	0.418139
Osimertinib/Trametinib	1275	-4.14496	-1.02247		Osimertinib/Trametinib	736	7.48734	1.84697		Osimertinib/Trametinib	1005.5	1.67119	0.412247
LY2784544	988	-2.06403	-0.509153		LY2784544	745	5.38745	1.32897		LY2784544	866.5	1.66171	0.409908
Sorafenib/Erlotinib	993	3.4705	0.856098		Sorafenib/Erlotinib	798	-0.208222	-0.0513638		Sorafenib/Erlotinib	895.5	1.63114	0.402367
MK2206/Erlotinib	1021	-2.32077	-0.572483		MK2206/Erlotinib	716	5.44136	1.34227		MK2206/Erlotinib	868.5	1.5603	0.384892
AZD2014/Dactolisib	800	-1.61099	-0.397396		Dactolisib/AZD2014	509	4.71347	1.16271		AZD2014/Dactolisib	654.5	1.55124	0.382658
Pemetrexed/Regorafenib	568	5.74354	1.41681		Regorafenib/Pemetrexed	905	-2.66565	-0.657559		Pemetrexed/Regorafenib	736.5	1.53895	0.379625
AZD8055/Paclitaxel	859	-3.61699	-0.892234		Paclitaxel/AZD8055	452	6.65956	1.64277		AZD8055/Paclitaxel	655.5	1.52128	0.375268
Osimertinib/Gefitinib	614	-0.693192	-0.170996		Osimertinib/Gefitinib	827	3.57796	0.882607		Osimertinib/Gefitinib	720.5	1.44239	0.355806
Gefitinib	819	2.79742	0.690065		Gefitinib	936.5	-0.0181774	-0.00448397		Gefitinib	877.75	1.38962	0.34279
Gefitinib/Trametinib	765	0.460788	0.113667		Trametinib/Gefitinib	787	2.25943	0.557352		Gefitinib/Trametinib	776	1.36011	0.33551
Paclitaxel/Gefitinib	584	4.06126	1.00183		Paclitaxel/Gefitinib	551	-1.34491	-0.33176		Paclitaxel/Gefitinib	567.5	1.35818	0.335033
Etop/Sorafenib	1040	-4.30123	-1.06102		Sorafenib/Etop	693	6.97873	1.7215		Etop/Sorafenib	866.5	1.33875	0.330241
Sorafenib/Trametinib	930	-5.17542	-1.27667		Sorafenib/Trametinib	665	7.76652	1.91583		Sorafenib/Trametinib	797.5	1.29555	0.319584
Docetaxel/Palbociclib	1418	-6.27809	-1.54867		Docetaxel/Palbociclib	608	8.7585	2.16054		Docetaxel/Palbociclib	1013	1.24021	0.305932
Osimertinib/Erlotinib	558	2.69028	0.663634		Osimertinib/Erlotinib	682	-0.260086	-0.0641576		Osimertinib/Erlotinib	620	1.2151	0.299738
Ibrutinib/Osimertinib	1168	2.78852	0.687869		Osimertinib/Ibrutinib	1166	-0.377752	-0.0931834		Ibrutinib/Osimertinib	1167	1.20539	0.297343
LY2784544/Osimertinib	632	4.03426	0.995167		Osimertinib/LY2784544	1284	-1.87044	-0.461397		LY2784544/Osimertinib	958	1.08191	0.266885
Docetaxel/Lapatinib	1632	-3.61202	-0.891009		Docetaxel/Lapatinib	704	5.76905	1.4231		Docetaxel/Lapatinib	1168	1.07851	0.266046
GDC0941/Dactolisib	1122	-2.35481	-0.580882		GDC0941/Dactolisib	669	4.43609	1.09429		GDC0941/Dactolisib	895.5	1.04064	0.256703
Ibrutinib/MK-2206	943	3.1285	0.771734		MK-2206/Ibrutinib	884	-1.11943	-0.276139		Ibrutinib/MK-2206	913.5	1.00454	0.247797
Crizotinib/Paclitaxel	664	5.57676	1.37567		Paclitaxel/Crizotinib	1277	-3.64956	-0.900268		Crizotinib/Paclitaxel	970.5	0.963599	0.237699
S63845/Trametinib	839	-2.15287	-0.531068		S63845/Trametinib	666	4.05619	1.00058		S63845/Trametinib	752.5	0.951661	0.234754
Dactolisib/Erlotinib	697	5.18967	1.28018		Erlotinib/Dactolisib	801	-3.37105	-0.831566		Dactolisib/Erlotinib	749	0.909311	0.224308
GDC-0941	856	-4.75123	-1.17203		GDC-0941	560	6.41253	1.58183		GDC-0941	708	0.830651	0.204904
Dactolisib/Everolimus	1011	1.21796	0.300445		Everolimus/Dactolisib	678	0.380901	0.09396		Dactolisib/Everolimus	844.5	0.799432	0.197203
AZD8055/Sorafenib	1017	0.0377065	0.00930139		Sorafenib/AZD8055	485	1.42025	0.350345		AZD8055/Sorafenib	751	0.728978	0.179823
Osimertinib/Lapatinib	961	3.20692	0.79108		Osimertinib/Lapatinib	1019	-1.79807	-0.443544		Osimertinib/Lapatinib	990	0.704429	0.173768
Sorafenib/Lapatinib	521	-1.63797	-0.404051		Sorafenib/Lapatinib	626	3.04367	0.750808		Sorafenib/Lapatinib	573.5	0.70285	0.173378
Crizotinib/Sunitinib	892	2.0593	0.507985		Crizotinib/Sunitinib	1019	-0.688356	-0.169803		Crizotinib/Sunitinib	955.5	0.68547	0.169091
Paclitaxel	941	-7.41622	-1.82942		Paclitaxel	680	8.78368	2.16675		Paclitaxel	810.5	0.683727	0.168661
Ibrutinib/Sunitinib	786	1.29844	0.320297		Ibrutinib/Sunitinib	977	-0.0584339	-0.0144144		Ibrutinib/Sunitinib	881.5	0.620003	0.152942
Sunitinib	1009.5	-3.50235	-0.863956		Sunitinib	589.5	4.74086	1.16947		Sunitinib	799.5	0.619251	0.152756
Docetaxel/LY2784544	1312	-3.69906	-0.912479		LY2784544/Docetaxel	926	4.876	1.2028		Docetaxel/LY2784544	1119	0.588469	0.145163
Crizotinib/GDC-0941	993	-3.15824	-0.779071		GDC-0941/Crizotinib	827	4.30458	1.06185		Crizotinib/GDC-0941	910	0.573166	0.141388
Lapatinib/Sunitinib	558	-2.04432	-0.504291		Sunitinib/Lapatinib	674	3.11546	0.768518		Lapatinib/Sunitinib	616	0.53557	0.132114
LY2784544/Sorafenib	868	-1.52469	-0.376109		Sorafenib/LY2784544	655	2.44602	0.603381		LY2784544/Sorafenib	761.5	0.460664	0.113636
Etoposide/Trametinib	874	-1.44528	-0.356519		Etoposide/Trametinib	758	2.35495	0.580916		Etoposide/Trametinib	816	0.454836	0.112198
MK-2206/S63845	772	-0.528731	-0.130427		S63845/MK-2206	911	1.33629	0.329633		MK-2206/S63845	841.5	0.403778	0.0996034
AZD8055/Crizotinib	1202	-3.37208	-0.83182		Crizotinib/AZD8055	696	4.05724	1.00083		AZD8055/Crizotinib	949	0.34258	0.0845071
MK-2206	881	-2.08439	-0.514175		MK-2206	821	2.68987	0.663533		MK-2206	851	0.302738	0.074679
Paclitaxel/AZD2014	910	-1.21076	-0.29867		Paclitaxel/AZD2014	819	1.79409	0.442563		Paclitaxel/AZD2014	864.5	0.291662	0.0719467
Everolimus/Regorafenib	817	2.08742	0.514922		Regorafenib/Everolimus	848	-1.65271	-0.407688		Everolimus/Regorafenib	832.5	0.217355	0.0536168
Docetaxel/MK-2206	1121	-2.25051	-0.555153		MK-2206/Docetaxel	802	2.61875	0.64599		Docetaxel/MK-2206	961.5	0.184119	0.0454183
pemetrexed	943	-0.943585	-0.232762		Pemetrexed	738	1.16936	0.288456		pemetrexed	840.5	0.112888	0.0278471
Dactolisib/Lapatinib	622	1.11776	0.275727		Lapatinib/Dactolisib	810	-1.09739	-0.270703		Dactolisib/Lapatinib	716	0.0101829	0.0025119
Everolimus/Rescovitine	562	3.49952	0.863257		Rescovitine/Everolimus	1265	-3.49253	-0.861532		Everolimus/Rescovitine	913.5	0.00349695	0.000862622
LY2784544/Paclitaxel	537	2.37837	0.586692		Paclitaxel/LY2784544	935	-2.54522	-0.627852		LY2784544/Paclitaxel	736	-0.0834277	-0.0205798
Erlotinib/Sunitinib	670	-4.42997	-1.09278		Sunitinib/Erlotinib	485	4.0079	0.988662		Erlotinib/Sunitinib	577.5	-0.211039	-0.0520588
AZD2014/Lapatinib	925	-3.36491	-0.830051		Lapatinib/AZD2014	675	2.57754	0.635823		AZD2014/Lapatinib	800	-0.393686	-0.0971139
Paclitaxel/Lapatinib	1257	-1.48503	-0.366324		Paclitaxel/Lapatinib	940	0.649102	0.16012		Paclitaxel/Lapatinib	1098.5	-0.417962	-0.103102
Paclitaxel/Rescovitine	934	-1.87945	-0.46362		Paclitaxel/Rescovitine	914	1.03094	0.254311		Paclitaxel/Rescovitine	924	-0.424255	-0.104655
Paclitaxel/Erlotinib	382	-2.08851	-0.51519		Paclitaxel/Erlotinib	634	1.22317	0.301729		Paclitaxel/Erlotinib	508	-0.432669	-0.10673
Etop/GDC-0941	1199	-8.91085	-2.19812		GDC-0941/Etop	855	7.9425	1.95925		Etop/GDC-0941	1027	-0.484175	-0.119436
Etop/Paclitaxel	1284	-4.42818	-1.09234		Paclitaxel/Etop	895	3.3635	0.829704		Etop/Paclitaxel	1089.5	-0.532339	-0.131317
Crizotinib/Docetaxel	1011	2.42289	0.597675		Docetaxel/Crizotinib	1040	-3.50108	-0.863642		Crizotinib/Docetaxel	1025.5	-0.539095	-0.132983
Ibrutinib/Paclitaxel	844	-2.00772	-0.495262		Paclitaxel/Ibrutinib	786	0.898703	0.221691		Ibrutinib/Paclitaxel	815	-0.55451	-0.136786
Erlotinib/Rescovitine	903	-0.848852	-0.209394		Rescovitine/Erlotinib	866	-0.286458	-0.0706631		Erlotinib/Rescovitine	884.5	-0.567655	-0.140028
Dactolisib/Regorafenib	609	-0.852974	-0.210411		Regorafenib/Dactolisib	707	-0.424578	-0.104734		Dactolisib/Regorafenib	658	-0.638776	-0.157572
LY2784544/Lapatinib	713	4.2777	1.05522		LY2784544/Lapatinib	887	-5.5615	-1.3719		LY2784544/Lapatinib	800	-0.641901	-0.158343
Dactolisib/Trametinib	612	0.340119	0.0839001		Trametinib/Dactolisib	613	-1.66858	-0.411602		Dactolisib/Trametinib	612.5	-0.664229	-0.163851
AZD8055/Lapatinib	747	-2.60025	-0.641427		AZD8055/Lapatinib	994	1.23664	0.305052		AZD8055/Lapatinib	870.5	-0.681809	-0.168188
Dactolisib/Pemetrexed	763	2.70416	0.667058		Pemetrexed/Dactolisib	806	-4.16116	-1.02647		Dactolisib/Pemetrexed	784.5	-0.728499	-0.179705
Osimertinib/Dactolisib	622	1.79137	0.441893		Osimertinib/Dactolisib	721	-3.3224	-0.819564		Osimertinib/Dactolisib	671.5	-0.765512	-0.188836
Docetaxel/Regorafenib	860	-3.73393	-0.92108		Docetaxel/Regorafenib	928	2.14418	0.528923		Docetaxel/Regorafenib	894	-0.794873	-0.196078
AZD8055/Gefitinib	680	-0.396947	-0.0979184		AZD8055/Gefitinib	932	-1.19433	-0.294616		AZD8055/Gefitinib	806	-0.795638	-0.196267
Paclitaxel/Everolimus	823	-6.11533	-1.50852		Paclitaxel/Everolimus	743	4.48688	1.10682		Paclitaxel/Everolimus	783	-0.814226	-0.200852
Docetaxel	726	-2.09169	-0.515976		Docetaxel	821	0.449191	0.110806		Docetaxel	773.5	-0.821252	-0.202585
Docetaxel/Osimertinib	1281	-1.77203	-0.437121		Osimertinib/Docetaxel	1122	0.0630047	0.0155419		Docetaxel/Osimertinib	1201.5	-0.854511	-0.21079
Palbociclib/Trametinib	895	4.09305	1.00967		Trametinib/Palbociclib	1066	-5.82395	-1.43665		Palbociclib/Trametinib	980.5	-0.86545	-0.213488
Sorafenib/Rescovitine	650	-0.69354	-0.171082		Sorafenib/Rescovitine	477	-1.06438	-0.26256		Sorafenib/Rescovitine	563.5	-0.87896	-0.216821
AZD8055/Etop	1079	-5.42735	-1.33881		Etop/AZD8055	825	3.52927	0.870595		AZD8055/Etop	952	-0.949039	-0.234108
Crizotinib	1157	-0.689088	-0.169983		Crizotinib	1367	-1.47283	-0.363315		Crizotinib	1262	-1.08096	-0.266649
Crizotinib/MK-2206	1072	0.0658541	0.0162448		MK-2206/Crizotinib	989	-2.23072	-0.550271		Crizotinib/MK-2206	1030.5	-1.08243	-0.267013
Regorafenib/Rescovitine	773	-3.88624	-0.958654		Rescovitine/Regorafenib	1077	1.4731	0.363383		Regorafenib/Rescovitine	925	-1.20657	-0.297635
Everolimus/Palbociclib	890	-3.46581	-0.85494		Palbociclib/Everolimus	762	0.692699	0.170874		Everolimus/Palbociclib	826	-1.38655	-0.342033
MK2206/AZD2014	883	-3.04067	-0.750069		MK2206/AZD2014	651	0.236163	0.0582563		MK2206/AZD2014	767	-1.40225	-0.345906
Docetaxel/Trametinib	769	0.198537	0.0489749		Docetaxel/Trametinib	801	-3.10923	-0.766982		Docetaxel/Trametinib	785	-1.45535	-0.359003
LY2784544/S63845	777	-0.164484	-0.0405746		S63845/LY2784544	934	-2.78418	-0.686797		LY2784544/S63845	855.5	-1.47433	-0.363686
Palbociclib	892	-3.00973	-0.742436		Palbociclib	790.5	0.0257225	0.00634518		Palbociclib	841.25	-1.492	-0.368046
GDC-0941/Ibrutinib	1190	-6.29902	-1.55383		Ibrutinib/GDC-0941	1218	3.26394	0.805145		GDC-0941/Ibrutinib	1204	-1.51754	-0.374344
AZD2014/Rescovitine	936	-6.94414	-1.71297		Rescovitine/AZD2014	1123	3.66186	0.903304		AZD2014/Rescovitine	1029.5	-1.64114	-0.404834
Lapatinib/Palbociclib	725	1.19254	0.294174		Palbociclib/Lapatinib	754	-4.50958	-1.11242		Lapatinib/Palbociclib	739.5	-1.65852	-0.409121
Dactolisib/Palbociclib	648	-3.33592	-0.822901		Palbociclib/Dactolisib	804	-0.303872	-0.0749587		Dactolisib/Palbociclib	726	-1.8199	-0.44893
Regorafenib/Trametinib	802	-2.74638	-0.677474		Trametinib/Regorafenib	772	-1.02339	-0.252449		Regorafenib/Trametinib	787	-1.88489	-0.464961
GDC-0941/Paclitaxel	1077	-2.49139	-0.614573		Paclitaxel/GDC-0941	972	-1.40258	-0.345986		GDC-0941/Paclitaxel	1024.5	-1.94698	-0.480279
Rescovitine/Sunitinib	799	-0.52878	-0.130439		Sunitinib/Rescovitine	793	-3.36916	-0.8311		Rescovitine/Sunitinib	796	-1.94897	-0.480769
Trametinib	1055	-7.23776	-1.7854		Trametinib	711.5	3.30309	0.814801		Trametinib	883.25	-1.96734	-0.4853
Docetaxel/Ibrutinib	1087	-3.70481	-0.913898		Ibrutinib/Docetaxel	876	-0.255413	-0.0630049		Docetaxel/Ibrutinib	981.5	-1.98011	-0.488452
Osimertinib/Palitaxel	742	-4.8692	-1.20113		Paclitaxel/Osimertinib	593	0.846787	0.208884		Osimertinib/Palitaxel	667.5	-2.0112	-0.496121
Docetaxel/Paclitaxel	1168	-5.77192	-1.42381		Paclitaxel/Docetaxel	732	1.73874	0.42891		Docetaxel/Paclitaxel	950	-2.01659	-0.497449
Etop/MK-2206	630	1.5054	0.371349		MK-2206/Etop	964	-5.5824	-1.37706		Etop/MK-2206	797	-2.0385	-0.502855
Docetaxel/pemetrexed	1174	-5.64692	-1.39298		Docetaxel/pemetrexed	1015	1.47585	0.364061		Docetaxel/pemetrexed	1094.5	-2.08554	-0.514457
Etop	927	2.22015	0.547663		Etop	1274	-6.55071	-1.61592		Etop	1100.5	-2.16528	-0.534129
AZD8055/AZD2014	1325	-0.81583	-0.201248		AZD8055/AZD2014	1344	-3.78641	-0.934025		AZD8055/AZD2014	1334.5	-2.30112	-0.567637
AZD8055/Rescovitine	975	-4.8204	-1.18909		AZD8055/Rescovitine	763	0.199918	0.0493155		AZD8055/Rescovitine	869	-2.31024	-0.569887
AZD8055/pemetrexed	1104	-3.4862	-0.859971		AZD8055/pemetrexed	975	-1.13572	-0.280157		AZD8055/pemetrexed	1039.5	-2.31096	-0.570064
Etop/Ibrutinib	1092	-3.4007	-0.83888		Ibrutinib/Etop	1316	-1.41645	-0.349408		Etop/Ibrutinib	1204	-2.40857	-0.594144
GDC0941/Everolimus	932	-4.43265	-1.09344		GDC0941/Everolimus	948	-0.453906	-0.111969		GDC0941/Everolimus	940	-2.44328	-0.602705
Everolimus	853.5	-5.89445	-1.45403		Everolimus	762.5	1.00378	0.24761		Everolimus	808	-2.44533	-0.603212
AZD2014/Everolimus	913	-5.14156	-1.26831		Everolimus/AZD2014	758	-0.030851	-0.00761029		AZD2014/Everolimus	835.5	-2.5862	-0.637961
S63845/Rescovitine	975	-5.83091	-1.43836		S63845/Rescovitine	1308	0.551761	0.136108		S63845/Rescovitine	1141.5	-2.63957	-0.651127
MK-2206/Sorafenib	996	-7.74377	-1.91022		Sorafenib/MK-2206	663	2.40755	0.593891		MK-2206/Sorafenib	829.5	-2.66811	-0.658166
AZD8055/MK-2206	901	-4.91158	-1.21158		MK-2206/AZD8055	894	-0.434614	-0.10721		AZD8055/MK-2206	897.5	-2.6731	-0.659395
Paclitaxel/Trametinib	1049	-0.873906	-0.215574		Paclitaxel/Trametinib	1333	-4.52113	-1.11527		Paclitaxel/Trametinib	1191	-2.69752	-0.66542
MK-2206/Osimertinib	873	1.41036	0.347906		Osimertinib/MK-2206	1456	-6.84002	-1.68729		MK-2206/Osimertinib	1164.5	-2.71483	-0.66969
Paclitaxel/Dactolisib	752	-1.49416	-0.368578		Paclitaxel/Dactolisib	765	-4.09083	-1.00912		Paclitaxel/Dactolisib	758.5	-2.7925	-0.688849
GDC-0941/LY2784544	1064	-2.67813	-0.660636		LY2784544/GDC-0941	904	-3.01456	-0.743627		GDC-0941/LY2784544	984	-2.84634	-0.702132
LY2784544/AZD2014	1023	-1.93201	-0.476586		LY2784544/AZD2014	1200	-3.86025	-0.95224		LY2784544/AZD2014	1111.5	-2.89613	-0.714413
Etop/Osimertinib	1580	-6.82632	-1.68391		Osimertinib/Etop	1509	0.823113	0.203044		Etop/Osimertinib	1544.5	-3.0016	-0.740431
Dactolisib	1044	-9.20592	-2.2709		Dactolisib	746	3.12017	0.769679		Dactolisib	895	-3.04288	-0.750612
Etoposide/Lapatinib	1724	-7.85453	-1.93755		Etoposide/Lapatinib	945	1.64657	0.406175		Etoposide/Lapatinib	1334.5	-3.10398	-0.765685
AZD8055/LY2784544	1048	-4.97457	-1.22712		LY2784544/AZD8055	761	-1.323	-0.326357		AZD8055/LY2784544	904.5	-3.14879	-0.776738
MK2206/Gefitinib	1095	-11.0221	-2.71893		MK2206/Gefitinib	687	4.50944	1.11238		MK2206/Gefitinib	891	-3.25635	-0.803273
Ibrutinib/Rescovitine	1200	-1.78252	-0.439709		Ibrutinib/Rescovitine	1040	-4.86759	-1.20073		Ibrutinib/Rescovitine	1120	-3.32506	-0.82022
Gefitinib/Rescovitine	785	-4.25744	-1.05022		Rescovitine/Gefitinib	1064	-2.39601	-0.591045		Gefitinib/Rescovitine	924.5	-3.32673	-0.820633
GDC0941/Trametinib	829	-2.89162	-0.713301		GDC0941/Trametinib	1140	-3.8037	-0.938293		GDC0941/Trametinib	984.5	-3.34766	-0.825797
Sorafenib/Dactolisib	855	-7.52958	-1.85739		Sorafenib/Dactolisib	930	0.795797	0.196306		Sorafenib/Dactolisib	892.5	-3.36689	-0.830541
Docetaxel/Everolimus	1113	-3.45686	-0.852734		Docetaxel/Everolimus	1128	-3.39441	-0.837329		Docetaxel/Everolimus	1120.5	-3.42564	-0.845032
Etoposide/Sunitinib	815	-2.93823	-0.724798		Etoposide/Sunitinib	980	-4.30647	-1.06231		Etoposide/Sunitinib	897.5	-3.62235	-0.893556
Regorafenib	1081	-8.86021	-2.18562		Regorafenib	1125	1.57158	0.387675		Regorafenib	1103	-3.64431	-0.898974
Ibrutinib/LY2784544	1191	-1.76399	-0.435139		LY2784544/Ibrutinib	975	-5.52962	-1.36404		Ibrutinib/LY2784544	1083	-3.64681	-0.899589
LY2784544/Trametinib	828	1.74956	0.431578		LY2784544/Trametinib	1251	-9.07536	-2.2387		LY2784544/Trametinib	1039.5	-3.6629	-0.90356
Osimertinib/Sunitinib	1221	-0.502233	-0.12389		Osimertinib/Sunitinib	796	-6.84534	-1.6886		Osimertinib/Sunitinib	1008.5	-3.67378	-0.906244
LY2784544/MK-2206	896	-4.32325	-1.06645		MK-2206/LY2784544	772	-3.03835	-0.749495		LY2784544/MK-2206	834	-3.6808	-0.907975
GDC0941/AZD2014	1160	-1.85605	-0.457847		GDC0941/AZD2014	974	-5.53639	-1.36571		GDC0941/AZD2014	1067	-3.69622	-0.911778
MK-2206/Paclitaxel	550	-4.92364	-1.21456		Paclitaxel/MK-2206	779	-2.55358	-0.629914		MK-2206/Paclitaxel	664.5	-3.73861	-0.922236
Ibrutinib/Everolimus	995	-7.26305	-1.79164		Ibrutinib/Everolimus	695	-0.240492	-0.0593242		Ibrutinib/Everolimus	845	-3.75177	-0.925482
Sorafenib/Regorafenib	801	-4.32586	-1.0671		Sorafenib/Regorafenib	967	-3.25498	-0.802934		Sorafenib/Regorafenib	884	-3.79042	-0.935015
Palbociclib/Rescovitine	873	3.47427	0.857028		Rescovitine/Palbociclib	1394	-11.1865	-2.75946		Palbociclib/Rescovitine	1133.5	-3.85609	-0.951216
Rescovitine	1167	-7.53288	-1.8582		Rescovitine	830.5	-0.571438	-0.140961		Rescovitine	998.75	-4.05216	-0.999581
Ibrutinib/Regorafenib	984	-7.0347	-1.73531		Ibrutinib/Regorafenib	992	-1.14469	-0.28237		Ibrutinib/Regorafenib	988	-4.08969	-1.00884
Crizotinib/Sorafenib	973	-4.74017	-1.1693		Sorafenib/Crizotinib	908	-3.69979	-0.912659		Crizotinib/Sorafenib	940.5	-4.21998	-1.04098
Sorafenib/Everolimus	677	-7.65015	-1.88713		Sorafenib/Everolimus	666	-0.86882	-0.214319		Sorafenib/Everolimus	671.5	-4.25948	-1.05072
LY2784544/pemetrexed	952	-2.84085	-0.700777		LY2784544/pemetrexed	840	-5.75458	-1.41953		LY2784544/pemetrexed	896	-4.29772	-1.06015
Crizotinib/AZD2014	1338	-6.02835	-1.48707		Crizotinib/AZD2014	1357	-2.61579	-0.645259		Crizotinib/AZD2014	1347.5	-4.32207	-1.06616
AZD8055/Regorafenib	1516	-8.56599	-2.11305		AZD8055/Regorafenib	999	-0.0826712	-0.0203932		AZD8055/Regorafenib	1257.5	-4.32433	-1.06672
LY2784544/Everolimus	795	-9.59755	-2.36751		LY2784544/Everolimus	821	0.898565	0.221657		LY2784544/Everolimus	808	-4.34949	-1.07293
Paclitaxel/Regorafenib	960	-5.28397	-1.30344		Paclitaxel/Regorafenib	728	-3.50286	-0.86408		Paclitaxel/Regorafenib	844	-4.39342	-1.08376
LY2784544/Sunitinib	924	-4.28832	-1.05784		LY2784544/Sunitinib	1181	-4.64755	-1.14645		LY2784544/Sunitinib	1052.5	-4.46793	-1.10214
Dactolisib/Rescovitine	877	-5.26808	-1.29952		Rescovitine/Dactolisib	1108	-3.73125	-0.920419		Dactolisib/Rescovitine	992.5	-4.49966	-1.10997
Docetaxel/Dactolisib	873	-2.79535	-0.689554		Docetaxel/Dactolisib	1099	-6.25437	-1.54282		Docetaxel/Dactolisib	986	-4.52486	-1.11619
Osimertinib	1212	-9.06334	-2.23573		Osimertinib	1209	-0.266302	-0.0656911		Osimertinib	1210.5	-4.66482	-1.15071
AZD8055/Dactolisib	1506	-8.22635	-2.02926		AZD8055/Dactolisib	1270	-1.4174	-0.349642		AZD8055/Dactolisib	1388	-4.82187	-1.18945
S63845/pemetrexed	1161	-4.99736	-1.23274		S63845/pemetrexed	989	-4.79501	-1.18283		S63845/pemetrexed	1075	-4.89618	-1.20778
Crizotinib/LY2784544	1246	-5.60693	-1.38311		LY2784544/Crizotinib	1057	-4.31325	-1.06399		Crizotinib/LY2784544	1151.5	-4.96009	-1.22355
Etoposide/Everolimus	848	-6.82645	-1.68394		Etoposide/Everolimus	824	-3.27218	-0.807178		Etoposide/Everolimus	836	-5.04932	-1.24556
Ibrutinib/Dactolisib	883	-5.27436	-1.30107		Ibrutinib/Dactolisib	1107	-5.15009	-1.27042		Ibrutinib/Dactolisib	995	-5.21222	-1.28574
MK2206/Sunitinib	1278	-4.60338	-1.13556		MK2206/Sunitinib	1102	-5.82205	-1.43618		MK2206/Sunitinib	1190	-5.21272	-1.28587
Paclitaxel/pemetrexed	1141	-7.45805	-1.83974		Paclitaxel/pemetrexed	1049	-3.05343	-0.753216		Paclitaxel/pemetrexed	1095	-5.25574	-1.29648
Sorafenib/pemetrexed	552	-6.8679	-1.69416		Sorafenib/pemetrexed	860	-3.80795	-0.939341		Sorafenib/pemetrexed	706	-5.33793	-1.31675
LY2784544/Regorafenib	996	-6.37576	-1.57276		LY2784544/Regorafenib	1151	-4.3554	-1.07439		LY2784544/Regorafenib	1073.5	-5.36558	-1.32357
Etop/LY2784544	1024	-3.0193	-0.744797		LY2784544/Etop	1010	-8.08597	-1.99464		Etop/LY2784544	1017	-5.55264	-1.36972
MK2206/pemetrexed	1191	-10.3011	-2.54106		MK2206/pemetrexed	939	-0.975391	-0.240608		MK2206/pemetrexed	1065	-5.63824	-1.39083
GDC-0941/Osimertinib	867	-5.67944	-1.401		Osimertinib/GDC-0941	1352	-5.7488	-1.41811		GDC-0941/Osimertinib	1109.5	-5.71412	-1.40955
Osimertinib/AZD2014	1269	-5.80929	-1.43303		Osimertinib/AZD2014	1394	-5.98535	-1.47646		Osimertinib/AZD2014	1331.5	-5.89732	-1.45474
LY2784544/Dactolisib	1060	-9.05682	-2.23412		LY2784544/Dactolisib	1015	-2.86164	-0.705906		LY2784544/Dactolisib	1037.5	-5.95923	-1.47002
Docetaxel/Etop	1200	-2.68283	-0.661796		Etop/Docetaxel	1385	-9.32158	-2.29943		Docetaxel/Etop	1292.5	-6.0022	-1.48062
Osimertinib/Palbociclib	1317	-7.99164	-1.97137		Osimertinib/Palbociclib	1004	-4.17102	-1.0289		Osimertinib/Palbociclib	1160.5	-6.08133	-1.50013
Etoposide/Dactolisib	1054	-3.67626	-0.906854		Etoposide/Dactolisib	1236	-8.83386	-2.17912		Etoposide/Dactolisib	1145	-6.25506	-1.54299
GDC0941/Palbociclib	872	-8.60445	-2.12253		GDC0941/Palbociclib	1148	-4.61912	-1.13944		GDC0941/Palbociclib	1010	-6.61178	-1.63099
MK2206/Trametinib	1149	-12.3645	-3.05007		MK2206/Trametinib	980	-1.28915	-0.318006		MK2206/Trametinib	1064.5	-6.82685	-1.68404
Ibrutinib/pemetrexed	1055	-4.83663	-1.19309		Ibrutinib/pemetrexed	1462	-9.09188	-2.24277		Ibrutinib/pemetrexed	1258.5	-6.96425	-1.71793
Crizotinib/Palbociclib	1199	-6.63959	-1.63785		Crizotinib/Palbociclib	1690	-7.47448	-1.84379		Crizotinib/Palbociclib	1444.5	-7.05704	-1.74082
MK2206/Palbociclib	1454	-14.7374	-3.63541		MK2206/Palbociclib	1104	0.40355	0.0995473		MK2206/Palbociclib	1279	-7.16694	-1.76793
MK2206/Everolimus	1266	-8.86634	-2.18714		MK2206/Everolimus	933	-5.57849	-1.37609		MK2206/Everolimus	1099.5	-7.22242	-1.78162
Crizotinib/pemetrexed	1180	-6.73699	-1.66187		Crizotinib/pemetrexed	1110	-7.83975	-1.9339		Crizotinib/pemetrexed	1145	-7.28837	-1.79788
LY2784544/Palbociclib	1020	-1.97435	-0.48703		LY2784544/Palbociclib	1394	-12.6464	-3.11959		LY2784544/Palbociclib	1207	-7.31036	-1.80331
Crizotinib/Everolimus	949	-13.6517	-3.36757		Crizotinib/Everolimus	1405	-1.07051	-0.264073		Crizotinib/Everolimus	1177	-7.36108	-1.81582
GDC0941/pemetrexed	1320	-6.59594	-1.62708		GDC0941/pemetrexed	1442	-8.19133	-2.02063		GDC0941/pemetrexed	1381	-7.39364	-1.82385
Paclitaxel/Palbociclib	985	-8.35766	-2.06166		Paclitaxel/Palbociclib	1209	-6.4676	-1.59542		Paclitaxel/Palbociclib	1097	-7.41263	-1.82854
Osimertinib/pemetrexed	1081	-8.37074	-2.06488		Osimertinib/pemetrexed	1492	-6.54573	-1.61469		Osimertinib/pemetrexed	1286.5	-7.45824	-1.83979
GDC0941/Regorafenib	1260	-9.78283	-2.41322		GDC0941/Regorafenib	1489	-5.15351	-1.27126		GDC0941/Regorafenib	1374.5	-7.46817	-1.84224
Crizotinib/Trametinib	1407	-11.2112	-2.76557		Crizotinib/Trametinib	1467	-3.84479	-0.948429		Crizotinib/Trametinib	1437	-7.52801	-1.857
Etoposide/pemetrexed	1699	-10.1232	-2.49719		Etoposide/pemetrexed	1183	-5.21582	-1.28663		Etoposide/pemetrexed	1441	-7.66953	-1.89191
Osimertinib/Sorafenib	1382	-7.74165	-1.9097		Sorafenib/Osimertinib	1382	-7.74165	-1.9097		Osimertinib/Sorafenib	1382	-7.74165	-1.9097
Osimertinib/Rescovitine	1386	-10.1628	-2.50696		Osimertinib/Rescovitine	987	-5.5041	-1.35774		Osimertinib/Rescovitine	1186.5	-7.83347	-1.93235
Crizotinib/Rescovitine	1241	-11.815	-2.91451		Crizotinib/Rescovitine	1064	-4.35728	-1.07485		Crizotinib/Rescovitine	1152.5	-8.08615	-1.99468
Osimertinib/Everolimus	1425	-5.74874	-1.41809		Osimertinib/Everolimus	977	-10.745	-2.65057		Osimertinib/Everolimus	1201	-8.24689	-2.03433
Osimertinib/Regorafenib	1278	-11.8453	-2.92199		Osimertinib/Regorafenib	1239	-4.74847	-1.17135		Osimertinib/Regorafenib	1258.5	-8.2969	-2.04667
Etoposide/AZD2014	1450	-7.26095	-1.79112		Etoposide/AZD2014	1739	-9.46238	-2.33417		Etoposide/AZD2014	1594.5	-8.36167	-2.06264
Ibrutinib/Palbociclib	1516	-10.3388	-2.55036		Ibrutinib/Palbociclib	1084	-6.40943	-1.58107		Ibrutinib/Palbociclib	1300	-8.37412	-2.06572
Etoposide/Regorafenib	1684	-6.64957	-1.64031		Etoposide/Regorafenib	1769	-10.2734	-2.53423		Etoposide/Regorafenib	1726.5	-8.4615	-2.08727
Etoposide/Rescovitine	1972	-11.2672	-2.77937		Etoposide/Rescovitine	1123	-5.81078	-1.4334		Etoposide/Rescovitine	1547.5	-8.53898	-2.10638
MK2206/Regorafenib	1349	-10.4899	-2.58762		MK2206/Regorafenib	1192	-7.13425	-1.75987		MK2206/Regorafenib	1270.5	-8.81205	-2.17375
MK2206/Dactolisib	1153	-11.0776	-2.7326		MK2206/Dactolisib	931	-6.9208	-1.70721		MK2206/Dactolisib	1042	-8.99918	-2.21991
Crizotinib/Regorafenib	1607	-10.42	-2.57039		Crizotinib/Regorafenib	1713	-7.9005	-1.94889		Crizotinib/Regorafenib	1660	-9.16025	-2.25964
GDC0941/Rescovitine	1065	-11.8198	-2.91569		GDC0941/Rescovitine	1111	-6.67372	-1.64626		GDC0941/Rescovitine	1088	-9.24676	-2.28098
LY2784544/Rescovitine	1220	-13.7533	-3.39264		LY2784544/Rescovitine	865	-5.143	-1.26867		LY2784544/Rescovitine	1042.5	-9.44815	-2.33066
Docetaxel/Rescovitine	1668	-11.429	-2.81928		Docetaxel/Rescovitine	708	-7.77784	-1.91863		Docetaxel/Rescovitine	1188	-9.6034	-2.36895
Etoposide/Palbociclib	1273	-8.72068	-2.15121		Etoposide/Palbociclib	1447	-10.668	-2.63157		Etoposide/Palbociclib	1360	-9.69434	-2.39139
MK2206/Rescovitine	1311	-11.6188	-2.86611		MK2206/Rescovitine	1068	-7.85634	-1.93799		MK2206/Rescovitine	1189.5	-9.73756	-2.40205
AZD8055/Palbociclib	1383	-8.79361	-2.1692		AZD8055/Palbociclib	1706	-12.2788	-3.02893		AZD8055/Palbociclib	1544.5	-10.5362	-2.59906
Crizotinib/Dactolisib	1375	-10.749	-2.65155		Crizotinib/Dactolisib	1661	-12.3503	-3.04656		Crizotinib/Dactolisib	1518	-11.5497	-2.84906
Ibrutinib/AZD2014	2052	-17.6795	-4.36115		Ibrutinib/AZD2014	1334	-5.45357	-1.34528		Ibrutinib/AZD2014	1693	-11.5665	-2.85322

[truncated: 3 more sheets: MPSK, MPSL, MPSM]
