# Supplementary material for: Dynamic BH3 profiling identifies pro-apoptotic drug combinations for the treatment of malignant pleural mesothelioma
Source: Nat Commun. 2023 May 20;14:2897. doi: 10.1038/s41467-023-38552-z (PMC10199949; doi:10.1038/s41467-023-38552-z)
Supplement: Supplementary file 5 — Supplementary Data file 2 [file 41467_2023_38552_MOESM5_ESM.xlsx]

## Sheet: 0011x 2.1LF
Data file S2 (1/6)	CPDM_0011x 2.1LF										Mean					Cytochrome c +ve %
n1	Total cell #	Delta Priming %	Z-score		n2	Total cell #	Delta Priming %	Z-score		Mean	Total cell #	Delta Priming %	Z-score			DMSO
GDC-0941 +S63845	513	27.9632	5.62745		S63845 +GDC-0941	499	21.366	4.2998		GDC-0941 +S63845	506	24.6646	4.96362		Mean	70.69
MK-2206 +Navitoclax	1048	20.3504	4.09542		Navitoclax +MK-2206	538	28.6821	5.77213		MK-2206 +Navitoclax	793	24.5163	4.93377		StDev	4.96908
Navitoclax +Osimertinib	928	20.1405	4.05317		Osimertinib +Navitoclax	1024	21.4794	4.32261		Navitoclax +Osimertinib	976	20.8099	4.18789		3xStDev	14.9072
Erlotinib +Navitoclax	806	24.0908	4.84814		Erlotinib +Navitoclax	978	17.2981	3.48114		Erlotinib +Navitoclax	892	20.6944	4.16464		1.5xStDev	7.45361
Venetoclax +Navitoclax	940	21.3658	4.29975		Venetoclax +Navitoclax	619	17.7361	3.56931		Venetoclax +Navitoclax	779.5	19.551	3.93453
Navitoclax +S63845	864	19.2729	3.87857		S63845 +Navitoclax	1131	17.3026	3.48206		Navitoclax +S63845	997.5	18.2878	3.68031			Hit
Crizotinib +S63845	917	17.2837	3.47826		S63845 +Crizotinib	605	19.155	3.85484		Crizotinib +S63845	761	18.2194	3.66655			non-hit
Etoposide +Navitoclax	962	18.8122	3.78586		Navitoclax +Etoposide	816	17.413	3.50426		Etoposide +Navitoclax	889	18.1126	3.64506			non-hit
Regorafenib +Navitoclax	1341	14.6986	2.95802		Regorafenib +Navitoclax	1099	21.2197	4.27036		Regorafenib +Navitoclax	1220	17.9592	3.61419
Lapatinib +Navitoclax	934	21.7786	4.38283		Lapatinib +Navitoclax	1073	13.2959	2.67572		Lapatinib +Navitoclax	1003.5	17.5372	3.52928
Ibrutinib +Navitoclax	966	15.6252	3.14449		Navitoclax +Ibrutinib	1147	19.2605	3.87608		Ibrutinib +Navitoclax	1056.5	17.4429	3.51029
LY2784544 +Navitoclax	889	23.2545	4.67985		Navitoclax +LY2784544	708	11.5008	2.31448		LY2784544 +Navitoclax	798.5	17.3777	3.49717
MK-2206 +S63845	976	15.6174	3.14292		S63845 +MK-2206	493	18.5798	3.7391		MK-2206 +S63845	734.5	17.0986	3.44101
Gefitinib +Navitoclax	975	22.9259	4.61372		Gefitinib +Navitoclax	986	11.1076	2.23535		Gefitinib +Navitoclax	980.5	17.0168	3.42454
GDC-0941 +Navitoclax	982	15.0903	3.03684		Navitoclax +GDC-0941	565	18.8613	3.79573		GDC-0941 +Navitoclax	773.5	16.9758	3.41629
Ibrutinib +MK-2206	621	19.6373	3.95189		MK-2206 +Ibrutinib	870	13.904	2.79811		Ibrutinib +MK-2206	745.5	16.7706	3.375
AZD8055 +Navitoclax	1080	21.9996	4.4273		Navitoclax +AZD8055	630	10.7263	2.15861		AZD8055 +Navitoclax	855	16.3629	3.29296
Navitoclax +Sorafenib	702	17.1202	3.44535		Sorafenib +Navitoclax	1154	14.1247	2.84252		Navitoclax +Sorafenib	928	15.6224	3.14393
AZD8055 +MK-2206	597	19.4952	3.92331		MK-2206 +AZD8055	700	11.7025	2.35506		AZD8055 +MK-2206	648.5	15.5988	3.13918
Crizotinib +Navitoclax	1042	21.6241	4.35174		Navitoclax +Crizotinib	561	9.21758	1.85499		Crizotinib +Navitoclax	801.5	15.4208	3.10336
GDC-0941 +Ibrutinib	866	17.4213	3.50595		Ibrutinib +GDC-0941	592	12.8156	2.57906		GDC-0941 +Ibrutinib	729	15.1184	3.04251
AZD2014 +MK-2206	826	10.8411	2.18172		AZD2014 +MK-2206	562	19.266	3.87718		AZD2014 +MK-2206	694	15.0536	3.02945
Osimertinib +S63845	813	12.5032	2.5162		S63845 +Osimertinib	757	16.1704	3.25421		Osimertinib +S63845	785	14.3368	2.8852
LY2784544 +S63845	927	16.9035	3.40173		S63845 +LY2784544	605	11.5519	2.32475		LY2784544 +S63845	766	14.2277	2.86324
Everolimus +Navitoclax	944	16.8627	3.39352		Everolimus +Navitoclax	957	11.116	2.23703		Everolimus +Navitoclax	950.5	13.9893	2.81527
Trametinib +Navitoclax	1256	8.86387	1.78381		Trametinib +Navitoclax	1030	18.9322	3.81		Trametinib +Navitoclax	1143	13.898	2.7969
AZD8055 +Ibrutinib	878	21.0269	4.23156		Ibrutinib +AZD8055	509	6.68251	1.34482		AZD8055 +Ibrutinib	693.5	13.8547	2.78819
Venetoclax +LY2784544	408	9.12234	1.83582		Venetoclax +LY2784544	477	18.2107	3.6648		Venetoclax +LY2784544	442.5	13.6665	2.75031
Sunitinib +Navitoclax	1194	14.2355	2.86481		Sunitinib +Navitoclax	971	12.9443	2.60497		Sunitinib +Navitoclax	1082.5	13.5899	2.73489
Navitoclax +Paclitaxel	822	11.429	2.30002		Paclitaxel +Navitoclax	1035	15.4692	3.1131		Navitoclax +Paclitaxel	928.5	13.4491	2.70656
GDC-0941 +Sorafenib	491	16.0946	3.23895		Sorafenib +GDC-0941	462	10.7932	2.17207		GDC-0941 +Sorafenib	476.5	13.4439	2.70551
Palbociclib +Navitoclax	1328	12.8046	2.57686		Palbociclib +Navitoclax	1171	13.9359	2.80453		Palbociclib +Navitoclax	1249.5	13.3703	2.6907
Dactolisib +Navitoclax	857	13.7751	2.77216		Dactolisib +Navitoclax	1030	12.29	2.47329		Dactolisib +Navitoclax	943.5	13.0325	2.62272
AZD2014 +Navitoclax	1006	13.2044	2.65732		AZD2014 +Navitoclax	885	12.6955	2.5549		AZD2014 +Navitoclax	945.5	12.9499	2.60611
AZD8055 +Sorafenib	635	20.2649	4.07821		Sorafenib +AZD8055	478	4.64888	0.935563		AZD8055 +Sorafenib	556.5	12.4569	2.50689
Everolimus +S63845	819	14.4656	2.91112		Everolimus +S63845	960	10.3583	2.08456		Everolimus +S63845	889.5	12.4119	2.49784
Sunitinib +AZD8055	791	14.2282	2.86335		Sunitinib +AZD8055	536	10.5444	2.12201		Sunitinib +AZD8055	663.5	12.3863	2.49268
Trametinib +S63845	1089	8.08433	1.62693		Trametinib +S63845	836	16.4399	3.30845		Trametinib +S63845	962.5	12.2621	2.46769
Venetoclax +GDC-0941	256	15.1535	3.04956		Venetoclax +GDC-0941	385	9.22555	1.85659		Venetoclax +GDC-0941	320.5	12.1895	2.45307
Roscovitine +Navitoclax	1181	10.4902	2.1111		Roscovitine +Navitoclax	867	13.1499	2.64635		Roscovitine +Navitoclax	1024	11.8201	2.37873
Gefitinib +S63845	937	11.4084	2.29588		Gefitinib +S63845	921	12.1872	2.45261		Gefitinib +S63845	929	11.7978	2.37425
Lapatinib +MK-2206	474	10.7544	2.16426		Lapatinib +MK-2206	390	12.8188	2.57972		Lapatinib +MK-2206	432	11.7866	2.37199
AZD8055 +S63845	1043	16.2681	3.27387		S63845 +AZD8055	908	7.09802	1.42844		AZD8055 +S63845	975.5	11.6831	2.35116
Venetoclax +AZD8055	414	10.8871	2.19098		Venetoclax +AZD8055	333	12.4476	2.50501		Venetoclax +AZD8055	373.5	11.6674	2.34799
AZD8055 +GDC-0941	245	10.3633	2.08556		GDC-0941 +AZD8055	907	12.7211	2.56005		AZD8055 +GDC-0941	576	11.5422	2.3228
Trametinib +GDC-0941	623	11.6111	2.33667		Trametinib +GDC-0941	502	11.4046	2.29512		Trametinib +GDC-0941	562.5	11.5079	2.3159
AZD2014 +S63845	833	10.612	2.13561		AZD2014 +S63845	840	12.3973	2.49488		AZD2014 +S63845	836.5	11.5046	2.31525
Lapatinib +S63845	867	15.6666	3.15282		Lapatinib +S63845	1123	7.28294	1.46565		Lapatinib +S63845	995	11.4748	2.30924
Trametinib +Paclitaxel	924	5.45656	1.0981		Trametinib +Paclitaxel	584	17.4097	3.5036		Trametinib +Paclitaxel	754	11.4331	2.30085
AZD8055 +Crizotinib	424	16.1738	3.2549		Crizotinib +AZD8055	859	6.50642	1.30938		AZD8055 +Crizotinib	641.5	11.3401	2.28214
AZD2014 +AZD8055	621	6.51414	1.31094		AZD2014 +AZD8055	587	15.9223	3.20427		AZD2014 +AZD8055	604	11.2182	2.2576
Pemetrexed +Navitoclax	1156	12.6023	2.53614		Pemetrexed +Navitoclax	980	9.65138	1.94229		Pemetrexed +Navitoclax	1068	11.1268	2.23921
AZD8055 +DMSO	1004	13.0635	2.62895		DMSO +AZD8055	770	9.10993	1.83333		AZD8055 +DMSO	887	11.0867	2.23114
Crizotinib +GDC-0941	579	15.9689	3.21366		GDC-0941 +Crizotinib	530	6.16545	1.24076		Crizotinib +GDC-0941	554.5	11.0672	2.22721
Gefitinib +GDC-0941	430	15.1863	3.05616		Gefitinib +GDC-0941	558	6.7553	1.35947		Gefitinib +GDC-0941	494	10.9708	2.20781
Ibrutinib +LY2784544	422	12.4417	2.50383		LY2784544 +Ibrutinib	838	9.4359	1.89892		Ibrutinib +LY2784544	630	10.9388	2.20138
GDC-0941 +MK-2206	329	11.9174	2.39831		MK-2206 +GDC-0941	410	9.65848	1.94372		GDC-0941 +MK-2206	369.5	10.7879	2.17101
GDC-0941 +LY2784544	595	6.55813	1.31979		LY2784544 +GDC-0941	334	14.9758	3.0138		GDC-0941 +LY2784544	464.5	10.767	2.16679
Venetoclax +S63845	849	14.0368	2.82484		Venetoclax +S63845	670	7.39841	1.48889		Venetoclax +S63845	759.5	10.7176	2.15687
Docetaxel +Navitoclax	1051	10.12	2.03659		Navitoclax +Docetaxel	1028	11.2796	2.26996		Docetaxel +Navitoclax	1039.5	10.6998	2.15328
Etoposide +MK-2206	682	11.0357	2.22088		MK-2206 +Etoposide	1016	10.3461	2.0821		Etoposide +MK-2206	849	10.6909	2.15149
Erlotinib +S63845	997	13.7988	2.77693		Erlotinib +S63845	896	7.45129	1.49953		Erlotinib +S63845	946.5	10.625	2.13823
Crizotinib +Osimertinib	537	12.0564	2.42629		Osimertinib +Crizotinib	503	8.82329	1.77564		Crizotinib +Osimertinib	520	10.4398	2.10096
Venetoclax +Crizotinib	382	8.13992	1.63811		Venetoclax +Crizotinib	508	12.6966	2.55512		Venetoclax +Crizotinib	445	10.4183	2.09662
Docetaxel +S63845	803	11.854	2.38554		S63845 +Docetaxel	855	8.82705	1.7764		Docetaxel +S63845	829	10.3405	2.08097
Trametinib +MK-2206	978	8.23783	1.65782		Trametinib +MK-2206	462	12.4156	2.49857		Trametinib +MK-2206	720	10.3267	2.07819
Sunitinib +GDC-0941	584	14.105	2.83857		Sunitinib +GDC-0941	523	6.39686	1.28733		Sunitinib +GDC-0941	553.5	10.251	2.06295
Ibrutinib +S63845	784	12.6128	2.53826		S63845 +Ibrutinib	832	7.79485	1.56867		Ibrutinib +S63845	808	10.2038	2.05347
Etoposide +S63845	952	12.7412	2.5641		S63845 +Etoposide	1218	7.66567	1.54267		Etoposide +S63845	1085	10.2034	2.05339
Crizotinib +Ibrutinib	935	10.4281	2.0986		Ibrutinib +Crizotinib	477	9.87508	1.98731		Crizotinib +Ibrutinib	706	10.1516	2.04295
Etoposide +Ibrutinib	813	8.74237	1.75936		Ibrutinib +Etoposide	1015	11.1821	2.25035		Etoposide +Ibrutinib	914	9.96226	2.00485
AZD2014 +GDC-0941	572	6.31527	1.27091		AZD2014 +GDC-0941	423	13.5609	2.72907		AZD2014 +GDC-0941	497.5	9.9381	1.99999
DMSO +Ibrutinib	579	7.73532	1.55669		Ibrutinib +DMSO	881	11.9907	2.41307		DMSO +Ibrutinib	730	9.86302	1.98488
AZD2014 +DMSO	1203	4.88514	0.983108		DMSO +AZD2014	942	14.7582	2.97001		AZD2014 +DMSO	1072.5	9.82167	1.97656
S63845 +Sorafenib	777	9.6115	1.93426		Sorafenib +S63845	1004	10.029	2.01828		S63845 +Sorafenib	890.5	9.82025	1.97627
Roscovitine +MK-2206	749	10.3925	2.09144		Roscovitine +MK-2206	433	9.17889	1.8472		Roscovitine +MK-2206	591	9.7857	1.96932
LY2784544 +Paclitaxel	861	9.57075	1.92606		Paclitaxel +LY2784544	468	9.79535	1.97126		LY2784544 +Paclitaxel	664.5	9.68305	1.94866
Venetoclax +MK-2206	320	4.91566	0.989251		Venetoclax +MK-2206	422	14.2476	2.86725		Venetoclax +MK-2206	371	9.58161	1.92825
Crizotinib +Docetaxel	1068	5.98526	1.2045		Docetaxel +Crizotinib	685	12.7717	2.57025		Crizotinib +Docetaxel	876.5	9.3785	1.88737
Gefitinib +AZD8055	547	20.2078	4.06672		Gefitinib +AZD8055	641	-1.4618	-0.29418		Gefitinib +AZD8055	594	9.37302	1.88627
Docetaxel +Etoposide	748	6.93718	1.39607		Etoposide +Docetaxel	823	11.7667	2.36798		Docetaxel +Etoposide	785.5	9.35192	1.88202
Docetaxel +GDC-0941	617	8.44271	1.69905		GDC-0941 +Docetaxel	830	10.1991	2.05252		Docetaxel +GDC-0941	723.5	9.32091	1.87578
Dactolisib +GDC-0941	492	7.75534	1.56072		Dactolisib +GDC-0941	537	10.7706	2.16752		Dactolisib +GDC-0941	514.5	9.26295	1.86412
AZD2014 +Venetoclax	1317	1.6626	0.334589		Venetoclax +AZD2014	764	16.8223	3.38539		AZD2014 +Venetoclax	1040.5	9.24243	1.85999
Palbociclib +GDC-0941	589	5.16018	1.03846		Palbociclib +GDC-0941	472	12.9677	2.60968		Palbociclib +GDC-0941	530.5	9.06393	1.82407
Lapatinib +AZD8055	580	11.0651	2.22678		Lapatinib +AZD8055	701	6.90396	1.38938		Lapatinib +AZD8055	640.5	8.98451	1.80808
Roscovitine +S63845	930	5.01749	1.00974		Roscovitine +S63845	1379	12.6727	2.55031		Roscovitine +S63845	1154.5	8.84508	1.78003
AZD8055 +Docetaxel	967	9.2803	1.86761		Docetaxel +AZD8055	839	8.25383	1.66104		AZD8055 +Docetaxel	903	8.76707	1.76433
Dactolisib +Paclitaxel	574	11.6379	2.34207		Dactolisib +Paclitaxel	526	5.79629	1.16647		Dactolisib +Paclitaxel	550	8.71711	1.75427
DMSO +S63845	728	7.43547	1.49635		S63845 +DMSO	903	9.907	1.99373		DMSO +S63845	815.5	8.67124	1.74504
Erlotinib +GDC-0941	564	10.9514	2.20391		Erlotinib +GDC-0941	726	6.0865	1.22488		Erlotinib +GDC-0941	645	8.51895	1.71439
Sunitinib +S63845	1435	3.17137	0.638221		Sunitinib +S63845	887	13.7907	2.77531		Sunitinib +S63845	1161	8.48106	1.70677
Roscovitine +GDC-0941	518	11.8369	2.38211		Roscovitine +GDC-0941	451	5.10168	1.02669		Roscovitine +GDC-0941	484.5	8.46928	1.7044
Erlotinib +MK-2206	485	8.6983	1.75049		Erlotinib +MK-2206	544	8.20892	1.652		Erlotinib +MK-2206	514.5	8.45361	1.70124
AZD8055 +Osimertinib	772	9.10857	1.83305		Osimertinib +AZD8055	809	7.39632	1.48847		AZD8055 +Osimertinib	790.5	8.25245	1.66076
Pemetrexed +S63845	925	12.3646	2.48831		Pemetrexed +S63845	1037	3.9518	0.795278		Pemetrexed +S63845	981	8.15821	1.6418
Everolimus +MK-2206	563	11.4068	2.29556		Everolimus +MK-2206	702	4.75331	0.956579		Everolimus +MK-2206	632.5	8.08007	1.62607
Gefitinib +Paclitaxel	619	8.14715	1.63957		Gefitinib +Paclitaxel	542	7.96569	1.60305		Gefitinib +Paclitaxel	580.5	8.05642	1.62131
Palbociclib +AZD8055	715	10.4625	2.10553		Palbociclib +AZD8055	689	5.50666	1.10819		Palbociclib +AZD8055	702	7.98459	1.60686
Venetoclax +Ibrutinib	643	11.7505	2.36472		Venetoclax +Ibrutinib	471	4.16711	0.838608		Venetoclax +Ibrutinib	557	7.9588	1.60167
Etoposide +Osimertinib	864	6.69564	1.34746		Osimertinib +Etoposide	1190	9.2027	1.85199		Etoposide +Osimertinib	1027	7.94917	1.59973
MK-2206 +Sorafenib	692	6.23482	1.25472		Sorafenib +MK-2206	583	9.35724	1.8831		MK-2206 +Sorafenib	637.5	7.79603	1.56891
AZD8055 +Etoposide	1134	6.36281	1.28048		Etoposide +AZD8055	777	9.14867	1.84112		AZD8055 +Etoposide	955.5	7.75574	1.5608
Lapatinib +GDC-0941	507	11.2473	2.26345		Lapatinib +GDC-0941	596	4.19778	0.84478		Lapatinib +GDC-0941	551.5	7.72252	1.55412
Dactolisib +MK-2206	452	1.16578	0.234607		Dactolisib +MK-2206	414	14.1646	2.85056		Dactolisib +MK-2206	433	7.66521	1.54258
Etoposide +GDC-0941	717	7.48692	1.5067		GDC-0941 +Etoposide	1041	7.82853	1.57545		Etoposide +GDC-0941	879	7.65773	1.54108
Regorafenib +S63845	986	5.83852	1.17497		Regorafenib +S63845	1127	9.28549	1.86866		Regorafenib +S63845	1056.5	7.562	1.52181
DMSO +GDC-0941	609	5.93493	1.19437		GDC-0941 +DMSO	835	9.11311	1.83397		DMSO +GDC-0941	722	7.52402	1.51417
MK-2206 +Osimertinib	632	7.46908	1.50311		Osimertinib +MK-2206	537	7.25903	1.46084		MK-2206 +Osimertinib	584.5	7.36406	1.48198
AZD2014 +Sunitinib	1564	-3.28642	-0.661375		Sunitinib +AZD2014	567	17.7972	3.58159		AZD2014 +Sunitinib	1065.5	7.25538	1.46011
Erlotinib +Paclitaxel	687	6.90929	1.39046		Erlotinib +Paclitaxel	795	7.4857	1.50646		Erlotinib +Paclitaxel	741	7.1975	1.44846
Ibrutinib +Sorafenib	671	5.4738	1.10157		Sorafenib +Ibrutinib	1077	8.91004	1.7931		Ibrutinib +Sorafenib	874	7.19192	1.44734
Paclitaxel +S63845	843	9.35008	1.88165		S63845 +Paclitaxel	760	4.96071	0.998316		Paclitaxel +S63845	801.5	7.1554	1.43999
Trametinib +AZD8055	850	6.48148	1.30436		Trametinib +AZD8055	670	7.79301	1.5683		Trametinib +AZD8055	760	7.13725	1.43633
AZD8055 +Paclitaxel	564	10.1509	2.04281		Paclitaxel +AZD8055	671	4.05273	0.815591		AZD8055 +Paclitaxel	617.5	7.1018	1.4292
GDC-0941 +Osimertinib	862	7.07784	1.42438		Osimertinib +GDC-0941	436	6.94447	1.39754		GDC-0941 +Osimertinib	649	7.01115	1.41096
AZD2014 +Sorafenib	605	7.91515	1.59288		AZD2014 +Sorafenib	622	6.0391	1.21534		AZD2014 +Sorafenib	613.5	6.97712	1.40411
Gefitinib +Ibrutinib	709	6.21058	1.24985		Gefitinib +Ibrutinib	833	7.66822	1.54319		Gefitinib +Ibrutinib	771	6.9394	1.39652
AZD2014 +Erlotinib	1539	0.137682	0.0277078		Erlotinib +AZD2014	833	13.672	2.75142		AZD2014 +Erlotinib	1186	6.90484	1.38956
AZD2014 +Everolimus	818	11.7174	2.35806		Everolimus +AZD2014	990	2.08001	0.418592		AZD2014 +Everolimus	904	6.8987	1.38833
Lapatinib +LY2784544	560	7.41969	1.49317		Lapatinib +LY2784544	448	6.22242	1.25223		Lapatinib +LY2784544	504	6.82106	1.3727
Crizotinib +MK-2206	610	6.75419	1.35925		MK-2206 +Crizotinib	689	6.81086	1.37065		Crizotinib +MK-2206	649.5	6.78252	1.36495
DMSO +Osimertinib	601	7.08388	1.42559		Osimertinib +DMSO	907	6.36833	1.28159		DMSO +Osimertinib	754	6.7261	1.35359
LY2784544 +MK-2206	486	12.5303	2.52166		MK-2206 +LY2784544	371	0.856584	0.172383		LY2784544 +MK-2206	428.5	6.69345	1.34702
AZD2014 +Dactolisib	959	7.20384	1.44973		Dactolisib +AZD2014	815	5.98826	1.20511		AZD2014 +Dactolisib	887	6.59605	1.32742
Gefitinib +Osimertinib	423	5.74385	1.15592		Gefitinib +Osimertinib	900	7.44307	1.49788		Gefitinib +Osimertinib	661.5	6.59346	1.3269
Erlotinib +Osimertinib	803	4.97748	1.00169		Erlotinib +Osimertinib	750	7.9062	1.59108		Erlotinib +Osimertinib	776.5	6.44184	1.29639
Dactolisib +AZD8055	730	4.03482	0.811985		Dactolisib +AZD8055	595	8.80753	1.77247		Dactolisib +AZD8055	662.5	6.42117	1.29223
Gefitinib +MK-2206	351	10.8591	2.18534		Gefitinib +MK-2206	475	1.8403	0.37035		Gefitinib +MK-2206	413	6.34971	1.27785
DMSO +MK-2206	666	11.6279	2.34005		MK-2206 +DMSO	788	0.997664	0.200775		DMSO +MK-2206	727	6.31277	1.27041
Trametinib +LY2784544	935	4.42291	0.890088		Trametinib +LY2784544	502	8.04858	1.61973		Trametinib +LY2784544	718.5	6.23574	1.25491
Sunitinib +MK-2206	957	5.00556	1.00734		Sunitinib +MK-2206	400	7.20689	1.45035		Sunitinib +MK-2206	678.5	6.10622	1.22885
Osimertinib +Sorafenib	597	8.33064	1.6765		Sorafenib +Osimertinib	934	3.68264	0.741112		Osimertinib +Sorafenib	765.5	6.00664	1.2088
Gefitinib +Etoposide	993	5.79821	1.16686		Gefitinib +Etoposide	790	5.90797	1.18895		Gefitinib +Etoposide	891.5	5.85309	1.1779
Erlotinib +AZD8055	591	6.18955	1.24562		Erlotinib +AZD8055	666	5.49371	1.10558		Erlotinib +AZD8055	628.5	5.84163	1.1756
Dactolisib +S63845	900	7.73266	1.55616		Dactolisib +S63845	820	3.92873	0.790636		Dactolisib +S63845	860	5.83069	1.1734
Crizotinib +LY2784544	678	6.32251	1.27237		LY2784544 +Crizotinib	731	5.30725	1.06806		Crizotinib +LY2784544	704.5	5.81488	1.17021
DMSO +Docetaxel	513	7.63137	1.53577		Docetaxel +DMSO	747	3.93805	0.792511		DMSO +Docetaxel	630	5.78471	1.16414
AZD2014 +Trametinib	1218	0.51362	0.103363		Trametinib +AZD2014	814	10.9722	2.2081		AZD2014 +Trametinib	1016	5.74292	1.15573
Everolimus +Osimertinib	818	11.5344	2.32124		Everolimus +Osimertinib	866	-0.0903099	-0.0181744		Everolimus +Osimertinib	842	5.72206	1.15153
Venetoclax +Osimertinib	709	7.82822	1.57539		Venetoclax +Osimertinib	468	3.59352	0.723177		Venetoclax +Osimertinib	588.5	5.71087	1.14928
Lapatinib +Osimertinib	592	7.58832	1.52711		Lapatinib +Osimertinib	2044	3.82707	0.770178		Lapatinib +Osimertinib	1318	5.7077	1.14864
Venetoclax +Docetaxel	954	6.14069	1.23578		Venetoclax +Docetaxel	390	5.18933	1.04432		Venetoclax +Docetaxel	672	5.66501	1.14005
Dactolisib +Everolimus	790	4.77566	0.961077		Everolimus +Dactolisib	1073	6.47642	1.30335		Dactolisib +Everolimus	931.5	5.62604	1.13221
Dactolisib +Ibrutinib	993	7.00572	1.40986		Dactolisib +Ibrutinib	937	4.17113	0.839417		Dactolisib +Ibrutinib	965	5.58842	1.12464
Ibrutinib +Osimertinib	615	8.06296	1.62263		Osimertinib +Ibrutinib	1121	3.01058	0.605863		Ibrutinib +Osimertinib	868	5.53677	1.11424
AZD2014 +Ibrutinib	979	2.87404	0.578386		AZD2014 +Ibrutinib	900	8.1179	1.63368		AZD2014 +Ibrutinib	939.5	5.49597	1.10604
Pemetrexed +MK-2206	655	6.88994	1.38656		Pemetrexed +MK-2206	528	4.0391	0.812847		Pemetrexed +MK-2206	591.5	5.46452	1.09971
GDC-0941 +Paclitaxel	526	3.97893	0.800739		Paclitaxel +GDC-0941	389	6.90841	1.39028		GDC-0941 +Paclitaxel	457.5	5.44367	1.09551
Erlotinib +Pemetrexed	944	11.1768	2.24927		Pemetrexed +Erlotinib	1440	-0.833869	-0.167812		Erlotinib +Pemetrexed	1192	5.17146	1.04073
Docetaxel +Osimertinib	820	9.82279	1.97678		Osimertinib +Docetaxel	800	0.478209	0.096237		Docetaxel +Osimertinib	810	5.1505	1.03651
Ibrutinib +Paclitaxel	592	3.5786	0.720175		Paclitaxel +Ibrutinib	1004	6.66926	1.34215		Ibrutinib +Paclitaxel	798	5.12393	1.03116
Roscovitine +AZD8055	799	4.30204	0.865762		Roscovitine +AZD8055	659	5.92928	1.19324		Roscovitine +AZD8055	729	5.11566	1.0295
DMSO +Navitoclax	833	4.73849	0.953596		Navitoclax +DMSO	662	5.28598	1.06378		DMSO +Navitoclax	747.5	5.01224	1.00869
AZD2014 +Regorafenib	926	5.21033	1.04855		Regorafenib +AZD2014	1043	4.67966	0.941756		AZD2014 +Regorafenib	984.5	4.94499	0.995153
AZD2014 +Etoposide	1197	4.7574	0.957402		AZD2014 +Etoposide	945	5.07044	1.0204		AZD2014 +Etoposide	1071	4.91392	0.9889
Dactolisib +DMSO	1215	-1.80724	-0.363698		DMSO +Dactolisib	1041	11.4825	2.31079		Dactolisib +DMSO	1128	4.83762	0.973546
Everolimus +Paclitaxel	681	4.5186	0.909344		Everolimus +Paclitaxel	660	5.10498	1.02735		Everolimus +Paclitaxel	670.5	4.81179	0.968347
LY2784544 +Sorafenib	786	3.66497	0.737556		Sorafenib +LY2784544	463	5.80919	1.16907		LY2784544 +Sorafenib	624.5	4.73708	0.953312
Docetaxel +Ibrutinib	953	3.46285	0.69688		Ibrutinib +Docetaxel	799	5.99691	1.20685		Docetaxel +Ibrutinib	876	4.72988	0.951863
Regorafenib +GDC-0941	595	2.87459	0.578495		Regorafenib +GDC-0941	612	6.53923	1.31599		Regorafenib +GDC-0941	603.5	4.70691	0.947241
Palbociclib +S63845	1238	2.13837	0.430336		Palbociclib +S63845	1037	7.23724	1.45646		Palbociclib +S63845	1137.5	4.68781	0.943397
Crizotinib +Sorafenib	763	3.12695	0.629282		Sorafenib +Crizotinib	387	6.21074	1.24988		Crizotinib +Sorafenib	575	4.66885	0.939581
Pemetrexed +AZD8055	564	10.2696	2.06671		Pemetrexed +AZD8055	615	-1.19737	-0.240964		Pemetrexed +AZD8055	589.5	4.53613	0.912872
Lapatinib +Crizotinib	450	5.94755	1.19691		Lapatinib +Crizotinib	614	3.07465	0.618757		Lapatinib +Crizotinib	532	4.5111	0.907835
DMSO +Venetoclax	953	11.435	2.30124		Venetoclax +DMSO	1464	-2.55504	-0.514189		DMSO +Venetoclax	1208.5	4.44	0.893526
Regorafenib +AZD8055	631	4.4336	0.892239		Regorafenib +AZD8055	756	4.33511	0.872417		Regorafenib +AZD8055	693.5	4.38435	0.882328
Pemetrexed +GDC-0941	447	5.58056	1.12306		Pemetrexed +GDC-0941	408	3.01668	0.607091		Pemetrexed +GDC-0941	427.5	4.29862	0.865075
AZD2014 +Roscovitine	1048	-0.632603	-0.127308		Roscovitine +AZD2014	779	9.14967	1.84132		AZD2014 +Roscovitine	913.5	4.25854	0.857008
Gefitinib +Docetaxel	877	3.62758	0.730031		Gefitinib +Docetaxel	1001	4.66109	0.938019		Gefitinib +Docetaxel	939	4.14433	0.834025
DMSO +Trametinib	957	10.1175	2.03609		Trametinib +DMSO	1148	-1.83051	-0.368381		DMSO +Trametinib	1052.5	4.14349	0.833855
Dactolisib +Venetoclax	1373	0.160344	0.0322683		Venetoclax +Dactolisib	1042	8.11418	1.63294		Dactolisib +Venetoclax	1207.5	4.13726	0.832602
Crizotinib +Etoposide	1346	1.93727	0.389865		Etoposide +Crizotinib	710	6.21451	1.25064		Crizotinib +Etoposide	1028	4.07589	0.820251
Erlotinib +Docetaxel	998	4.4846	0.902503		Erlotinib +Docetaxel	944	3.62218	0.728944		Erlotinib +Docetaxel	971	4.05339	0.815723
Trametinib +Osimertinib	1448	-5.48041	-1.1029		Trametinib +Osimertinib	833	13.4044	2.69756		Trametinib +Osimertinib	1140.5	3.96199	0.79733
AZD2014 +Osimertinib	879	0.197425	0.0397308		AZD2014 +Osimertinib	704	7.6759	1.54473		AZD2014 +Osimertinib	791.5	3.93666	0.792233
Dactolisib +Sorafenib	674	7.55837	1.52108		Dactolisib +Sorafenib	750	0.248495	0.0500083		Dactolisib +Sorafenib	712	3.90343	0.785545
Everolimus +GDC-0941	427	3.64923	0.734389		Everolimus +GDC-0941	592	4.15304	0.835778		Everolimus +GDC-0941	509.5	3.90114	0.785083
Dactolisib +Osimertinib	925	5.0088	1.00799		Dactolisib +Osimertinib	896	2.77589	0.558632		Dactolisib +Osimertinib	910.5	3.89234	0.783313
Lapatinib +DMSO	636	5.01967	1.01018		Lapatinib +DMSO	611	2.74623	0.552665		Lapatinib +DMSO	623.5	3.88295	0.781424
MK-2206 +Paclitaxel	780	7.2347	1.45594		Paclitaxel +MK-2206	641	0.459309	0.0924335		MK-2206 +Paclitaxel	710.5	3.847	0.774189
Erlotinib +LY2784544	386	10.6566	2.14457		Erlotinib +LY2784544	681	-2.96827	-0.597348		Erlotinib +LY2784544	533.5	3.84414	0.773614
AZD2014 +Paclitaxel	698	1.29385	0.26038		AZD2014 +Paclitaxel	566	6.22784	1.25332		AZD2014 +Paclitaxel	632	3.76084	0.75685
DMSO +Etoposide	841	0.354447	0.0713306		Etoposide +DMSO	989	6.87415	1.38339		DMSO +Etoposide	915	3.6143	0.727358
DMSO +Erlotinib	1034	1.91745	0.385877		Erlotinib +DMSO	1376	5.27949	1.06247		DMSO +Erlotinib	1205	3.59847	0.724174
Erlotinib +Etoposide	1015	3.61083	0.72666		Erlotinib +Etoposide	715	3.54541	0.713495		Erlotinib +Etoposide	865	3.57812	0.720078
Regorafenib +Osimertinib	787	-1.11152	-0.223688		Regorafenib +Osimertinib	813	8.22313	1.65486		Regorafenib +Osimertinib	800	3.5558	0.715587
Docetaxel +Sorafenib	685	-1.39653	-0.281045		Sorafenib +Docetaxel	887	8.48425	1.70741		Docetaxel +Sorafenib	786	3.54386	0.713182
Erlotinib +DMSO	811	3.82274	0.769306		Erlotinib +DMSO	864	3.24121	0.652276		Erlotinib +DMSO	837.5	3.53198	0.710791
Gefitinib +LY2784544	529	4.58097	0.921897		Gefitinib +LY2784544	659	2.4498	0.493009		Gefitinib +LY2784544	594	3.51539	0.707453
DMSO +Sunitinib	841	9.73142	1.9584		Sunitinib +DMSO	1110	-2.85051	-0.57365		DMSO +Sunitinib	975.5	3.44045	0.692373
Sunitinib +Etoposide	1232	0.261905	0.052707		Sunitinib +Etoposide	877	6.57269	1.32272		Sunitinib +Etoposide	1054.5	3.4173	0.687713
AZD2014 +Pemetrexed	1124	1.22879	0.247288		Pemetrexed +AZD2014	1051	5.55356	1.11762		AZD2014 +Pemetrexed	1087.5	3.39118	0.682456
Crizotinib +Paclitaxel	464	3.38667	0.681549		Paclitaxel +Crizotinib	464	3.31816	0.667761		Crizotinib +Paclitaxel	464	3.35241	0.674655
Everolimus +Ibrutinib	969	4.34774	0.874961		Everolimus +Ibrutinib	957	2.33302	0.469507		Everolimus +Ibrutinib	963	3.34038	0.672234
Lapatinib +Ibrutinib	727	4.48609	0.902801		Lapatinib +Ibrutinib	941	2.17617	0.437944		Lapatinib +Ibrutinib	834	3.33113	0.670372
Regorafenib +Docetaxel	1227	8.38353	1.68714		Regorafenib +Docetaxel	1038	-1.73691	-0.349544		Regorafenib +Docetaxel	1132.5	3.32331	0.668799
AZD2014 +Docetaxel	1084	6.3302	1.27392		AZD2014 +Docetaxel	727	0.28302	0.0569563		AZD2014 +Docetaxel	905.5	3.30661	0.665438
DMSO +Paclitaxel	514	5.9185	1.19107		Paclitaxel +DMSO	1024	0.646524	0.13011		DMSO +Paclitaxel	769	3.28251	0.660588
Dactolisib +Pemetrexed	1079	0.906744	0.182477		Pemetrexed +Dactolisib	1029	5.59101	1.12516		Dactolisib +Pemetrexed	1054	3.24888	0.653819
DMSO +Regorafenib	829	10.1692	2.0465		Regorafenib +DMSO	1490	-3.67842	-0.740263		DMSO +Regorafenib	1159.5	3.24539	0.653118
DMSO +LY2784544	541	2.41469	0.485943		LY2784544 +DMSO	857	4.00363	0.80571		DMSO +LY2784544	699	3.20916	0.645827
AZD2014 +Gefitinib	1470	-0.886183	-0.17834		Gefitinib +AZD2014	671	7.27121	1.46329		AZD2014 +Gefitinib	1070.5	3.19251	0.642476
Trametinib +Sorafenib	1068	-4.10583	-0.826276		Trametinib +Sorafenib	846	10.4739	2.10781		Trametinib +Sorafenib	957	3.18402	0.640767
Lapatinib +Etoposide	772	3.29994	0.664095		Lapatinib +Etoposide	928	3.03868	0.611518		Lapatinib +Etoposide	850	3.16931	0.637807
Venetoclax +Paclitaxel	341	4.41044	0.887578		Venetoclax +Paclitaxel	424	1.89037	0.380428		Venetoclax +Paclitaxel	382.5	3.15041	0.634003
Osimertinib +Paclitaxel	504	-2.17768	-0.438247		Paclitaxel +Osimertinib	899	8.45545	1.70161		Osimertinib +Paclitaxel	701.5	3.13888	0.631684
Gefitinib +Crizotinib	451	5.0647	1.01924		Gefitinib +Crizotinib	658	1.07735	0.216811		Gefitinib +Crizotinib	554.5	3.07102	0.618027
Erlotinib +Venetoclax	1214	-0.107444	-0.0216226		Venetoclax +Erlotinib	1153	6.21798	1.25134		Erlotinib +Venetoclax	1183.5	3.05527	0.614857
Dactolisib +DMSO	823	5.85173	1.17763		Dactolisib +DMSO	829	0.250299	0.0503714		Dactolisib +DMSO	826	3.05101	0.614
Gefitinib +Sorafenib	544	2.78769	0.561008		Gefitinib +Sorafenib	838	3.25307	0.654663		Gefitinib +Sorafenib	691	3.02038	0.607835
Dactolisib +Crizotinib	595	6.9663	1.40193		Dactolisib +Crizotinib	541	-1.11757	-0.224905		Dactolisib +Crizotinib	568	2.92437	0.588513
Sunitinib +Venetoclax	1331	-2.41581	-0.486169		Venetoclax +Sunitinib	1150	8.11469	1.63304		Sunitinib +Venetoclax	1240.5	2.84944	0.573435
AZD2014 +Lapatinib	1442	-3.8287	-0.770506		Lapatinib +AZD2014	672	9.50861	1.91356		AZD2014 +Lapatinib	1057	2.83996	0.571526
Regorafenib +Trametinib	1206	-1.11168	-0.22372		Trametinib +Regorafenib	1026	6.77705	1.36385		Regorafenib +Trametinib	1116	2.83269	0.570063
Dactolisib +Etoposide	1089	-1.29151	-0.25991		Dactolisib +Etoposide	822	6.70296	1.34893		Dactolisib +Etoposide	955.5	2.70572	0.544512
AZD2014 +LY2784544	533	-0.0786143	-0.0158207		AZD2014 +LY2784544	524	5.42009	1.09076		AZD2014 +LY2784544	528.5	2.67074	0.537472
Erlotinib +Crizotinib	623	6.65788	1.33986		Erlotinib +Crizotinib	693	-1.33005	-0.267665		Erlotinib +Crizotinib	658	2.66392	0.536099
Dactolisib +Docetaxel	1074	3.58944	0.722355		Dactolisib +Docetaxel	1021	1.68096	0.338284		Dactolisib +Docetaxel	1047.5	2.6352	0.53032
DMSO +Everolimus	682	7.26111	1.46126		Everolimus +DMSO	1095	-2.05284	-0.413123		DMSO +Everolimus	888.5	2.60414	0.524069
Trametinib +Ibrutinib	1176	-0.483585	-0.0973189		Trametinib +Ibrutinib	789	5.63294	1.1336		Trametinib +Ibrutinib	982.5	2.57468	0.51814
AZD8055 +LY2784544	447	-0.115088	-0.0231608		LY2784544 +AZD8055	570	5.21006	1.0485		AZD8055 +LY2784544	508.5	2.54749	0.512668
Trametinib +Etoposide	1441	-3.03973	-0.611729		Trametinib +Etoposide	927	8.13437	1.637		Trametinib +Etoposide	1184	2.54732	0.512635
AZD2014 +Palbociclib	1523	-6.77131	-1.36269		Palbociclib +AZD2014	976	11.8624	2.38724		AZD2014 +Palbociclib	1249.5	2.54553	0.512274
Docetaxel +MK-2206	564	3.19825	0.643631		MK-2206 +Docetaxel	941	1.5904	0.320059		Docetaxel +MK-2206	752.5	2.39432	0.481845
Lapatinib +Pemetrexed	898	11.1523	2.24434		Pemetrexed +Lapatinib	1488	-6.3751	-1.28296		Lapatinib +Pemetrexed	1193	2.3886	0.480692
Pemetrexed +Paclitaxel	659	0.451263	0.0908143		Pemetrexed +Paclitaxel	567	4.22133	0.849519		Pemetrexed +Paclitaxel	613	2.33629	0.470167
Erlotinib +Ibrutinib	781	0.0388774	0.00782387		Erlotinib +Ibrutinib	780	4.56212	0.918102		Erlotinib +Ibrutinib	780.5	2.3005	0.462963
Regorafenib +Ibrutinib	1062	3.22581	0.649178		Regorafenib +Ibrutinib	1153	1.343	0.270273		Regorafenib +Ibrutinib	1107.5	2.28441	0.459725
Venetoclax +DMSO	842	1.01647	0.204559		Venetoclax +DMSO	496	3.53871	0.712147		Venetoclax +DMSO	669	2.27759	0.458353
DMSO +Pemetrexed	835	11.8094	2.37658		Pemetrexed +DMSO	1282	-7.37439	-1.48406		DMSO +Pemetrexed	1058.5	2.21751	0.446263
Everolimus +Trametinib	1164	-5.71959	-1.15104		Trametinib +Everolimus	729	10.147	2.04202		Everolimus +Trametinib	946.5	2.21368	0.445492
AZD2014 +Crizotinib	632	2.75233	0.553891		AZD2014 +Crizotinib	460	1.59232	0.320447		AZD2014 +Crizotinib	546	2.17233	0.437169
Regorafenib +Etoposide	1140	1.87628	0.377592		Regorafenib +Etoposide	1032	2.45803	0.494666		Regorafenib +Etoposide	1086	2.16716	0.436129
Erlotinib +Sorafenib	647	5.66885	1.14083		Erlotinib +Sorafenib	748	-1.46352	-0.294525		Erlotinib +Sorafenib	697.5	2.10267	0.42315
Everolimus +Sorafenib	845	1.05544	0.212402		Everolimus +Sorafenib	905	2.97051	0.5978		Everolimus +Sorafenib	875	2.01298	0.405101
Roscovitine +LY2784544	762	1.48213	0.29827		Roscovitine +LY2784544	724	2.39164	0.481306		Roscovitine +LY2784544	743	1.93689	0.389788
Pemetrexed +Etoposide	1076	1.86004	0.374322		Pemetrexed +Etoposide	868	1.81855	0.365974		Pemetrexed +Etoposide	972	1.8393	0.370148
Dactolisib +Lapatinib	1549	-6.0377	-1.21505		Lapatinib +Dactolisib	875	9.61379	1.93472		Dactolisib +Lapatinib	1212	1.78805	0.359835
Venetoclax +Sorafenib	576	-1.95849	-0.394136		Venetoclax +Sorafenib	823	5.44699	1.09618		Venetoclax +Sorafenib	699.5	1.74425	0.351021
Venetoclax +Etoposide	773	1.85005	0.372313		Venetoclax +Etoposide	423	1.54976	0.311882		Venetoclax +Etoposide	598	1.69991	0.342097
Everolimus +Lapatinib	1324	-3.04391	-0.61257		Lapatinib +Everolimus	644	6.34187	1.27627		Everolimus +Lapatinib	984	1.64898	0.331849
DMSO +Sorafenib	957	3.79087	0.762893		Sorafenib +DMSO	944	-0.601568	-0.121062		DMSO +Sorafenib	950.5	1.59465	0.320915
Roscovitine +Paclitaxel	932	4.66221	0.938245		Roscovitine +Paclitaxel	705	-1.50272	-0.302415		Roscovitine +Paclitaxel	818.5	1.57974	0.317915
Regorafenib +MK-2206	647	1.80574	0.363395		Regorafenib +MK-2206	431	1.26609	0.254794		Regorafenib +MK-2206	539	1.53591	0.309095
Gefitinib +Venetoclax	1119	4.56794	0.919275		Venetoclax +Gefitinib	1470	-1.49759	-0.301382		Gefitinib +Venetoclax	1294.5	1.53518	0.308946
Everolimus +Roscovitine	1068	-3.39176	-0.682573		Roscovitine +Everolimus	732	6.42595	1.29319		Everolimus +Roscovitine	900	1.5171	0.305308
Regorafenib +Paclitaxel	677	0.864161	0.173908		Regorafenib +Paclitaxel	860	2.14615	0.431902		Regorafenib +Paclitaxel	768.5	1.50516	0.302905
Etoposide +Sorafenib	832	3.87564	0.779951		Sorafenib +Etoposide	1034	-0.933134	-0.187788		Etoposide +Sorafenib	933	1.47125	0.296081
Dactolisib +Trametinib	1121	-4.53047	-0.911732		Trametinib +Dactolisib	1155	7.32695	1.47451		Dactolisib +Trametinib	1138	1.39824	0.281389
Dactolisib +Erlotinib	1309	-5.3325	-1.07314		Erlotinib +Dactolisib	1104	7.86756	1.58331		Dactolisib +Erlotinib	1206.5	1.26753	0.255083
Trametinib +Crizotinib	1047	-3.2606	-0.656178		Trametinib +Crizotinib	637	5.74346	1.15584		Trametinib +Crizotinib	842	1.24143	0.249831
Regorafenib +DMSO	1058	2.01464	0.405436		Regorafenib +DMSO	934	0.38292	0.0770607		Regorafenib +DMSO	996	1.19878	0.241248
Trametinib +Docetaxel	1318	-2.51821	-0.506777		Trametinib +Docetaxel	884	4.88615	0.983313		Trametinib +Docetaxel	1101	1.18397	0.238268
Regorafenib +Crizotinib	597	6.05982	1.21951		Regorafenib +Crizotinib	659	-3.69326	-0.743249		Regorafenib +Crizotinib	628	1.18328	0.238129
Roscovitine +DMSO	787	0.260061	0.0523359		Roscovitine +DMSO	929	2.09192	0.420988		Roscovitine +DMSO	858	1.17599	0.236662
Pemetrexed +Ibrutinib	1162	0.286229	0.057602		Pemetrexed +Ibrutinib	926	2.02908	0.408341		Pemetrexed +Ibrutinib	1044	1.15765	0.232971
Everolimus +Pemetrexed	921	0.899253	0.18097		Pemetrexed +Everolimus	866	1.15919	0.233281		Everolimus +Pemetrexed	893.5	1.02922	0.207125
Sunitinib +Paclitaxel	1022	-6.57616	-1.32342		Sunitinib +Paclitaxel	660	8.59139	1.72897		Sunitinib +Paclitaxel	841	1.00761	0.202777
Everolimus +LY2784544	532	2.7467	0.55276		Everolimus +LY2784544	623	-0.881456	-0.177388		Everolimus +LY2784544	577.5	0.932624	0.187686
Etoposide +LY2784544	805	-1.36837	-0.275377		LY2784544 +Etoposide	1021	3.00526	0.604793		Etoposide +LY2784544	913	0.818446	0.164708
Regorafenib +Venetoclax	1485	-3.41887	-0.688029		Venetoclax +Regorafenib	1038	5.02675	1.01161		Regorafenib +Venetoclax	1261.5	0.80394	0.161789
Paclitaxel +Sorafenib	748	-1.70216	-0.34255		Sorafenib +Paclitaxel	638	3.27461	0.658998		Paclitaxel +Sorafenib	693	0.786226	0.158224
Gefitinib +DMSO	814	-0.708633	-0.142609		Gefitinib +DMSO	712	2.12384	0.427411		Gefitinib +DMSO	763	0.707603	0.142401
Roscovitine +Docetaxel	1132	1.84371	0.371036		Roscovitine +Docetaxel	919	-0.464593	-0.093497		Roscovitine +Docetaxel	1025.5	0.689556	0.13877
Everolimus +Palbociclib	1527	-9.2505	-1.86161		Palbociclib +Everolimus	771	10.3793	2.08879		Everolimus +Palbociclib	1149	0.564416	0.113586
Sunitinib +DMSO	1084	-2.06643	-0.415857		Sunitinib +DMSO	583	3.16713	0.637368		Sunitinib +DMSO	833.5	0.550351	0.110755
AZD2014 +DMSO	890	3.42168	0.688595		AZD2014 +DMSO	595	-2.34405	-0.471727		AZD2014 +DMSO	742.5	0.538815	0.108434
Everolimus +AZD8055	610	1.17862	0.23719		Everolimus +AZD8055	680	-0.30178	-0.0607316		Everolimus +AZD8055	645	0.438418	0.0882293
Regorafenib +Sorafenib	847	-2.59456	-0.522141		Regorafenib +Sorafenib	825	3.46711	0.697738		Regorafenib +Sorafenib	836	0.436278	0.0877986
Sunitinib +Osimertinib	1397	-6.01408	-1.2103		Sunitinib +Osimertinib	720	6.84467	1.37745		Sunitinib +Osimertinib	1058.5	0.415297	0.0835764
Dactolisib +Sunitinib	1642	-3.82212	-0.769181		Sunitinib +Dactolisib	1014	4.57946	0.921592		Dactolisib +Sunitinib	1328	0.378671	0.0762054
Lapatinib +Sorafenib	668	-2.44003	-0.491042		Lapatinib +Sorafenib	803	3.18309	0.64058		Lapatinib +Sorafenib	735.5	0.371534	0.0747692
Everolimus +Regorafenib	1057	0.452497	0.0910626		Regorafenib +Everolimus	609	0.104197	0.0209691		Everolimus +Regorafenib	833	0.278347	0.0560159
Everolimus +Etoposide	879	1.38938	0.279606		Everolimus +Etoposide	1033	-0.942771	-0.189728		Everolimus +Etoposide	956	0.223306	0.0449391
Crizotinib +DMSO	1053	-0.122716	-0.0246959		DMSO +Crizotinib	622	0.447181	0.0899928		Crizotinib +DMSO	837.5	0.162233	0.0326485
Lapatinib +Docetaxel	790	0.0473176	0.00952242		Lapatinib +Docetaxel	955	0.263734	0.0530751		Lapatinib +Docetaxel	872.5	0.155526	0.0312987
Docetaxel +Paclitaxel	594	-1.88989	-0.38033		Paclitaxel +Docetaxel	949	2.09966	0.422546		Docetaxel +Paclitaxel	771.5	0.104887	0.021108
Erlotinib +Sunitinib	1227	4.13642	0.832432		Sunitinib +Erlotinib	1389	-3.94026	-0.792957		Erlotinib +Sunitinib	1308	0.0980764	0.0197374
Pemetrexed +Trametinib	1423	-6.76898	-1.36222		Trametinib +Pemetrexed	919	6.89391	1.38736		Pemetrexed +Trametinib	1171	0.0624639	0.0125705
Sunitinib +Ibrutinib	1248	-4.30326	-0.866008		Sunitinib +Ibrutinib	778	4.29986	0.865325		Sunitinib +Ibrutinib	1013	-0.001698	-0.000341713
Pemetrexed +Docetaxel	1092	-2.07448	-0.417478		Pemetrexed +Docetaxel	955	2.00831	0.404161		Pemetrexed +Docetaxel	1023.5	-0.0330862	-0.00665843
Palbociclib +Crizotinib	936	-4.63993	-0.933761		Palbociclib +Crizotinib	622	4.43354	0.892226		Palbociclib +Crizotinib	779	-0.103196	-0.0207677
Lapatinib +Paclitaxel	644	4.52492	0.910616		Lapatinib +Paclitaxel	616	-4.7559	-0.957099		Lapatinib +Paclitaxel	630	-0.115489	-0.0232415
Etoposide +Paclitaxel	982	1.72075	0.346292		Paclitaxel +Etoposide	1312	-1.95847	-0.394132		Etoposide +Paclitaxel	1147	-0.118862	-0.0239204
Gefitinib +Roscovitine	1108	4.3154	0.868452		Roscovitine +Gefitinib	1751	-4.56859	-0.919405		Gefitinib +Roscovitine	1429.5	-0.126594	-0.0254764
Roscovitine +Ibrutinib	1152	-3.53527	-0.711454		Roscovitine +Ibrutinib	990	3.19218	0.64241		Roscovitine +Ibrutinib	1071	-0.171543	-0.0345221
Pemetrexed +Sorafenib	834	1.62862	0.327751		Pemetrexed +Sorafenib	797	-2.13835	-0.430332		Pemetrexed +Sorafenib	815.5	-0.254865	-0.0512902
Sunitinib +LY2784544	870	-4.87017	-0.980097		Sunitinib +LY2784544	395	4.35938	0.877301		Sunitinib +LY2784544	632.5	-0.2554	-0.0513978
DMSO +Lapatinib	1276	3.23051	0.650123		Lapatinib +DMSO	1023	-3.77816	-0.760334		DMSO +Lapatinib	1149.5	-0.273824	-0.0551057
Erlotinib +Gefitinib	1799	-0.174335	-0.0350841		Gefitinib +Erlotinib	1476	-0.564169	-0.113536		Erlotinib +Gefitinib	1637.5	-0.369252	-0.07431
Pemetrexed +Crizotinib	813	1.30379	0.262381		Pemetrexed +Crizotinib	611	-2.15113	-0.432904		Pemetrexed +Crizotinib	712	-0.423672	-0.0852617
Dactolisib +Gefitinib	1835	-4.42061	-0.889624		Gefitinib +Dactolisib	1015	3.51075	0.706519		Dactolisib +Gefitinib	1425	-0.45493	-0.0915523
Palbociclib +DMSO	1083	-1.15787	-0.233015		Palbociclib +DMSO	782	0.120625	0.0242751		Palbociclib +DMSO	932.5	-0.518623	-0.10437
Erlotinib +Roscovitine	942	1.65026	0.332106		Roscovitine +Erlotinib	1802	-2.85037	-0.573621		Erlotinib +Roscovitine	1372	-0.600053	-0.120758
Pemetrexed +Osimertinib	1175	5.9864	1.20473		Pemetrexed +Osimertinib	936	-7.194	-1.44775		Pemetrexed +Osimertinib	1055.5	-0.603797	-0.121511
Everolimus +Venetoclax	1767	-3.96695	-0.798327		Venetoclax +Everolimus	759	2.51481	0.506092		Everolimus +Venetoclax	1263	-0.726069	-0.146118
Sunitinib +Docetaxel	1177	-5.5885	-1.12466		Sunitinib +Docetaxel	861	4.08182	0.821446		Sunitinib +Docetaxel	1019	-0.753337	-0.151605
Erlotinib +Everolimus	731	0.997647	0.200771		Everolimus +Erlotinib	1554	-2.54228	-0.511621		Erlotinib +Everolimus	1142.5	-0.772318	-0.155425
Pemetrexed +LY2784544	735	-2.82166	-0.567845		Pemetrexed +LY2784544	601	0.762574	0.153464		Pemetrexed +LY2784544	668	-1.02954	-0.20719
LY2784544 +Osimertinib	688	7.52731	1.51483		Osimertinib +LY2784544	678	-9.80677	-1.97356		LY2784544 +Osimertinib	683	-1.13973	-0.229364
Pemetrexed +Venetoclax	1506	-10.6893	-2.15117		Venetoclax +Pemetrexed	1131	8.30792	1.67192		Pemetrexed +Venetoclax	1318.5	-1.1907	-0.239621
DMSO +Roscovitine	988	6.33496	1.27488		Roscovitine +DMSO	1265	-8.84675	-1.78036		DMSO +Roscovitine	1126.5	-1.2559	-0.252743
Everolimus +Docetaxel	1056	3.17037	0.638019		Everolimus +Docetaxel	2126	-5.77107	-1.1614		Everolimus +Docetaxel	1591	-1.30035	-0.261689
Sunitinib +Crizotinib	1067	-6.94266	-1.39717		Sunitinib +Crizotinib	625	4.08113	0.821306		Sunitinib +Crizotinib	846	-1.43076	-0.287934
Gefitinib +Pemetrexed	1027	8.58753	1.7282		Pemetrexed +Gefitinib	1924	-11.4529	-2.30483		Gefitinib +Pemetrexed	1475.5	-1.43268	-0.288319
Everolimus +Gefitinib	1550	-5.93143	-1.19367		Gefitinib +Everolimus	787	3.0633	0.616472		Everolimus +Gefitinib	1168.5	-1.43407	-0.288599
Pemetrexed +DMSO	835	2.52769	0.508683		Pemetrexed +DMSO	807	-5.4606	-1.09892		Pemetrexed +DMSO	821	-1.46646	-0.295117
Erlotinib +Regorafenib	1157	3.40418	0.685074		Regorafenib +Erlotinib	1796	-6.37782	-1.2835		Erlotinib +Regorafenib	1476.5	-1.48682	-0.299214
Pemetrexed +Regorafenib	919	-1.76035	-0.354261		Regorafenib +Pemetrexed	1109	-1.22694	-0.246916		Pemetrexed +Regorafenib	1014	-1.49365	-0.300588
Palbociclib +MK-2206	699	2.91529	0.586688		Palbociclib +MK-2206	517	-5.92423	-1.19222		Palbociclib +MK-2206	608	-1.50447	-0.302766
Dactolisib +LY2784544	638	-0.211636	-0.0425905		Dactolisib +LY2784544	436	-2.92362	-0.588363		Dactolisib +LY2784544	537	-1.56763	-0.315477
Roscovitine +Sorafenib	912	-4.59525	-0.924769		Roscovitine +Sorafenib	716	1.4475	0.291301		Roscovitine +Sorafenib	814	-1.57388	-0.316734
Dactolisib +Palbociclib	1640	-7.99824	-1.6096		Palbociclib +Dactolisib	1076	4.83191	0.972396		Dactolisib +Palbociclib	1358	-1.58317	-0.318604
Everolimus +DMSO	1089	0.414323	0.0833804		Everolimus +DMSO	978	-3.88642	-0.782121		Everolimus +DMSO	1033.5	-1.73605	-0.34937
Roscovitine +Trametinib	1419	-10.2118	-2.05507		Trametinib +Roscovitine	1020	6.7331	1.355		Roscovitine +Trametinib	1219.5	-1.73936	-0.350036
Palbociclib +Paclitaxel	865	-1.27259	-0.256101		Palbociclib +Paclitaxel	624	-2.34627	-0.472173		Palbociclib +Paclitaxel	744.5	-1.80943	-0.364137
Erlotinib +Trametinib	1323	-5.9592	-1.19926		Trametinib +Erlotinib	1518	2.33235	0.469373		Erlotinib +Trametinib	1420.5	-1.81342	-0.364942
Dactolisib +Regorafenib	930	1.56923	0.3158		Regorafenib +Dactolisib	1096	-5.2579	-1.05813		Dactolisib +Regorafenib	1013	-1.84434	-0.371163
Everolimus +Crizotinib	634	-1.96445	-0.395335		Everolimus +Crizotinib	583	-1.90097	-0.382561		Everolimus +Crizotinib	608.5	-1.93271	-0.388948
Palbociclib +Ibrutinib	1189	-1.13947	-0.229313		Palbociclib +Ibrutinib	938	-2.83721	-0.570974		Palbociclib +Ibrutinib	1063.5	-1.98834	-0.400143
Sunitinib +Trametinib	1332	-1.2378	-0.249101		Trametinib +Sunitinib	1471	-2.85682	-0.574919		Sunitinib +Trametinib	1401.5	-2.04731	-0.41201
Pemetrexed +Sunitinib	1314	-8.36069	-1.68254		Sunitinib +Pemetrexed	1068	4.13915	0.832982		Pemetrexed +Sunitinib	1191	-2.11077	-0.424781
Roscovitine +Etoposide	1239	-1.36629	-0.274958		Roscovitine +Etoposide	908	-3.03536	-0.610851		Roscovitine +Etoposide	1073.5	-2.20082	-0.442904
Dactolisib +Roscovitine	1298	-6.80436	-1.36934		Roscovitine +Dactolisib	1318	2.01306	0.405117		Dactolisib +Roscovitine	1308	-2.39565	-0.482112
Docetaxel +LY2784544	776	-2.34129	-0.471173		LY2784544 +Docetaxel	874	-2.56605	-0.516404		Docetaxel +LY2784544	825	-2.45367	-0.493789
Palbociclib +LY2784544	853	-1.62361	-0.326742		Palbociclib +LY2784544	609	-3.47237	-0.698796		Palbociclib +LY2784544	731	-2.54799	-0.512769
Pemetrexed +Roscovitine	1215	-9.03231	-1.8177		Roscovitine +Pemetrexed	848	3.65119	0.734783		Pemetrexed +Roscovitine	1031.5	-2.69056	-0.541461
Palbociclib +Docetaxel	1033	-4.64486	-0.934753		Palbociclib +Docetaxel	961	-0.842998	-0.169649		Palbociclib +Docetaxel	997	-2.74393	-0.552201
Roscovitine +Osimertinib	898	-9.96134	-2.00467		Roscovitine +Osimertinib	864	4.41915	0.88933		Roscovitine +Osimertinib	881	-2.7711	-0.557669
Trametinib +Venetoclax	1861	-1.5204	-0.305973		Venetoclax +Trametinib	1279	-4.14924	-0.835012		Trametinib +Venetoclax	1570	-2.83482	-0.570492
Regorafenib +Sunitinib	1630	-10.6096	-2.13513		Sunitinib +Regorafenib	954	4.82015	0.970029		Regorafenib +Sunitinib	1292	-2.89474	-0.582551
Trametinib +DMSO	969	-3.70987	-0.746593		Trametinib +DMSO	1140	-2.19244	-0.441216		Trametinib +DMSO	1054.5	-2.95116	-0.593905
Palbociclib +Etoposide	1094	-4.75967	-0.957858		Palbociclib +Etoposide	1123	-1.20439	-0.242377		Palbociclib +Etoposide	1108.5	-2.98203	-0.600118
Roscovitine +Crizotinib	1097	-7.57773	-1.52498		Roscovitine +Crizotinib	720	1.57683	0.317328		Roscovitine +Crizotinib	908.5	-3.00045	-0.603824
Roscovitine +Sunitinib	1381	-5.45885	-1.09857		Sunitinib +Roscovitine	1149	-0.754223	-0.151783		Roscovitine +Sunitinib	1265	-3.10654	-0.625174
Regorafenib +LY2784544	600	-0.764697	-0.153891		Regorafenib +LY2784544	577	-5.79063	-1.16533		Regorafenib +LY2784544	588.5	-3.27767	-0.659613
Lapatinib +Regorafenib	1034	0.388083	0.0780996		Regorafenib +Lapatinib	1348	-7.06997	-1.42279		Lapatinib +Regorafenib	1191	-3.34094	-0.672347
Palbociclib +Pemetrexed	1066	4.25954	0.85721		Pemetrexed +Palbociclib	1881	-11.2949	-2.27303		Palbociclib +Pemetrexed	1473.5	-3.51766	-0.70791
Palbociclib +Sorafenib	1066	-8.61487	-1.7337		Palbociclib +Sorafenib	709	1.51791	0.305471		Palbociclib +Sorafenib	887.5	-3.54848	-0.714113
Everolimus +Sunitinib	1376	-9.58758	-1.92945		Sunitinib +Everolimus	732	2.4052	0.484033		Everolimus +Sunitinib	1054	-3.59119	-0.722709
Palbociclib +Osimertinib	1202	-9.94005	-2.00038		Palbociclib +Osimertinib	830	2.53025	0.5092		Palbociclib +Osimertinib	1016	-3.7049	-0.745591
DMSO +Palbociclib	939	-2.77983	-0.559426		Palbociclib +DMSO	1247	-4.66815	-0.93944		DMSO +Palbociclib	1093	-3.72399	-0.749433
Lapatinib +Venetoclax	1433	-5.23246	-1.05301		Venetoclax +Lapatinib	1455	-2.50074	-0.503261		Lapatinib +Venetoclax	1444	-3.8666	-0.778133
Gefitinib +Sunitinib	1389	-0.675701	-0.135981		Sunitinib +Gefitinib	1557	-7.71034	-1.55167		Gefitinib +Sunitinib	1473	-4.19302	-0.843823
Palbociclib +Venetoclax	1586	-8.56875	-1.72442		Venetoclax +Palbociclib	1370	-0.102439	-0.0206152		Palbociclib +Venetoclax	1478	-4.33559	-0.872515
Gefitinib +Trametinib	1275	-4.22072	-0.849397		Trametinib +Gefitinib	1937	-4.92297	-0.990722		Gefitinib +Trametinib	1606	-4.57184	-0.920059
Gefitinib +Regorafenib	867	0.164436	0.0330919		Regorafenib +Gefitinib	1780	-9.69272	-1.95061		Gefitinib +Regorafenib	1323.5	-4.76414	-0.958758
Roscovitine +Venetoclax	1863	-5.51738	-1.11034		Venetoclax +Roscovitine	1013	-4.74613	-0.955133		Roscovitine +Venetoclax	1438	-5.13176	-1.03274
Lapatinib +Roscovitine	1316	-8.1341	-1.63695		Roscovitine +Lapatinib	1240	-2.16445	-0.435585		Lapatinib +Roscovitine	1278	-5.14928	-1.03627
Lapatinib +Trametinib	1263	-6.70806	-1.34996		Trametinib +Lapatinib	1358	-3.8741	-0.779642		Lapatinib +Trametinib	1310.5	-5.29108	-1.0648
DMSO +Gefitinib	1350	-5.46224	-1.09925		Gefitinib +DMSO	955	-5.21975	-1.05045		DMSO +Gefitinib	1152.5	-5.34099	-1.07485
Erlotinib +Lapatinib	1474	-4.77531	-0.961005		Lapatinib +Erlotinib	1297	-6.08844	-1.22527		Erlotinib +Lapatinib	1385.5	-5.43187	-1.09314
Gefitinib +Palbociclib	1515	-3.63866	-0.732261		Palbociclib +Gefitinib	1545	-7.62174	-1.53383		Gefitinib +Palbociclib	1530	-5.6302	-1.13305
Lapatinib +Palbociclib	1443	-3.46714	-0.697743		Palbociclib +Lapatinib	1518	-7.98941	-1.60783		Lapatinib +Palbociclib	1480.5	-5.72827	-1.15278
Regorafenib +Roscovitine	1324	-9.54569	-1.92102		Roscovitine +Regorafenib	1005	-1.96772	-0.395994		Regorafenib +Roscovitine	1164.5	-5.75671	-1.15851
Gefitinib +Lapatinib	1722	-7.08851	-1.42653		Lapatinib +Gefitinib	1614	-4.43158	-0.891832		Gefitinib +Lapatinib	1668	-5.76005	-1.15918
Erlotinib +Palbociclib	1396	-4.36411	-0.878254		Palbociclib +Erlotinib	1644	-7.22944	-1.45489		Erlotinib +Palbociclib	1520	-5.79678	-1.16657
Lapatinib +Sunitinib	1298	-2.88028	-0.57964		Sunitinib +Lapatinib	1569	-9.99934	-2.01231		Lapatinib +Sunitinib	1433.5	-6.43981	-1.29598
Palbociclib +Sunitinib	1591	-6.31857	-1.27158		Sunitinib +Palbociclib	1682	-6.80693	-1.36986		Palbociclib +Sunitinib	1636.5	-6.56275	-1.32072
Palbociclib +Regorafenib	940	-4.1083	-0.826773		Regorafenib +Palbociclib	1506	-9.67475	-1.94699		Palbociclib +Regorafenib	1223	-6.89152	-1.38688
Sunitinib +Sorafenib	1206	-8.61495	-1.73371		Sunitinib +Sorafenib	701	-6.58273	-1.32474		Sunitinib +Sorafenib	953.5	-7.59884	-1.52923
Palbociclib +Trametinib	1586	-12.1837	-2.45191		Trametinib +Palbociclib	1686	-7.13098	-1.43507		Palbociclib +Trametinib	1636	-9.65735	-1.94349
Palbociclib +Roscovitine	1328	-7.88722	-1.58726		Roscovitine +Palbociclib	1422	-11.8705	-2.38888		Palbociclib +Roscovitine	1375	-9.87887	-1.98807

## Sheet: 0011x 2.1RF
Data file S2 (2/6)	CPDM_0011x 2.1RF										Mean					Cytochrome c +ve %
n1	Total cell #	Delta Priming %	Z-score		n2	Total cell #	Delta Priming %	Z-score		Mean	Total cell #	Delta Priming %	Z-score			DMSO
AZD2014 +LY2784544	929	3.47594	0.641855		AZD2014 +LY2784544	69	36.2385	6.69166		AZD2014 +LY2784544	499	19.8572	3.66676		Mean	70.901
MK-2206 +Navitoclax	1907	10.2332	1.88963		Navitoclax +MK-2206	758	29.4396	5.4362		MK-2206 +Navitoclax	1332.5	19.8364	3.66292		StDev	5.41547
AZD2014 +Navitoclax	981	17.9482	3.31425		AZD2014 +Navitoclax	898	20.7537	3.83229		AZD2014 +Navitoclax	939.5	19.3509	3.57327		3xStDev	16.2464
GDC-0941 +S63845	1234	18.6234	3.43893		S63845 +GDC-0941	660	18.5389	3.42332		GDC-0941 +S63845	947	18.5812	3.43112		1.5xStDev	8.12321
Sunitinib +GDC-0941	442	23.9659	4.42545		Sunitinib +GDC-0941	671	13.1386	2.42613		Sunitinib +GDC-0941	556.5	18.5523	3.42579
AZD2014 +Dactolisib	674	12.6999	2.34511		Dactolisib +AZD2014	569	24.2274	4.47373		AZD2014 +Dactolisib	621.5	18.4636	3.40942
AZD2014 +MK-2206	673	8.77938	1.62117		AZD2014 +MK-2206	643	27.7243	5.11946		AZD2014 +MK-2206	658	18.2518	3.37031
Trametinib +S63845	782	23.5831	4.35477		Trametinib +S63845	1246	11.7966	2.17832		Trametinib +S63845	1014	17.6899	3.26655
Dactolisib +Pemetrexed	1035	13.4039	2.47511		Pemetrexed +Dactolisib	625	20.1412	3.7192		Dactolisib +Pemetrexed	830	16.7725	3.09715
AZD8055 +Navitoclax	1036	17.5736	3.24507		Navitoclax +AZD8055	955	15.8258	2.92234		AZD8055 +Navitoclax	995.5	16.6997	3.0837
Sunitinib +AZD8055	402	25.3384	4.67889		Sunitinib +AZD8055	583	7.47145	1.37965		Sunitinib +AZD8055	492.5	16.4049	3.02927
AZD2014 +Lapatinib	1176	13.6366	2.51809		Lapatinib +AZD2014	525	18.4765	3.41179		AZD2014 +Lapatinib	850.5	16.0566	2.96494
AZD2014 +Sunitinib	972	14.0498	2.59438		Sunitinib +AZD2014	614	17.4782	3.22745		AZD2014 +Sunitinib	793	15.764	2.91092
AZD8055 +S63845	1266	17.2266	3.181		S63845 +AZD8055	740	14.2655	2.63422		AZD8055 +S63845	1003	15.7461	2.90761
MK-2206 +S63845	1628	10.1855	1.88081		S63845 +MK-2206	661	21.034	3.88406		MK-2206 +S63845	1144.5	15.6097	2.88243
Navitoclax +S63845	1218	14.554	2.68749		S63845 +Navitoclax	1235	15.8133	2.92003		Navitoclax +S63845	1226.5	15.1837	2.80376
Dactolisib +LY2784544					Dactolisib +LY2784544	914	15.1486	2.79728		Dactolisib +LY2784544	914	15.1486	2.79728
Dactolisib +Trametinib	686	15.9129	2.93841		Trametinib +Dactolisib	562	14.3392	2.64782		Dactolisib +Trametinib	624	15.126	2.79311
Roscovitine +Trametinib	851	9.97933	1.84274		Trametinib +Roscovitine	438	19.7333	3.64388		Roscovitine +Trametinib	644.5	14.8563	2.74331
AZD2014 +Roscovitine	830	11.5049	2.12445		Roscovitine +AZD2014	739	18.0976	3.34182		AZD2014 +Roscovitine	784.5	14.8012	2.73314
Etoposide +Navitoclax	1138	15.2101	2.80864		Navitoclax +Etoposide	791	14.2182	2.62548		Etoposide +Navitoclax	964.5	14.7142	2.71706
Dactolisib +GDC-0941	1051	15.5339	2.86843		Dactolisib +GDC-0941	849	13.7503	2.53907		Dactolisib +GDC-0941	950	14.6421	2.70375
Crizotinib +Navitoclax	1993	9.20078	1.69898		Navitoclax +Crizotinib	849	19.6471	3.62796		Crizotinib +Navitoclax	1421	14.424	2.66347
Regorafenib +Trametinib	691	14.9076	2.75277		Trametinib +Regorafenib	447	13.9215	2.57069		Regorafenib +Trametinib	569	14.4145	2.66173
AZD8055 +Crizotinib	718	11.5027	2.12405		Crizotinib +AZD8055	1126	16.8621	3.1137		AZD8055 +Crizotinib	922	14.1824	2.61887
Ibrutinib +Navitoclax	1214	7.8575	1.45094		Navitoclax +Ibrutinib	949	20.4269	3.77195		Ibrutinib +Navitoclax	1081.5	14.1422	2.61144
Erlotinib +Trametinib	736	15.6276	2.88574		Trametinib +Erlotinib	871	12.0292	2.22126		Erlotinib +Trametinib	803.5	13.8284	2.5535
Everolimus +Trametinib	578	11.1593	2.06063		Trametinib +Everolimus	317	16.3113	3.01199		Everolimus +Trametinib	447.5	13.7353	2.53631
AZD2014 +GDC-0941	1003	10.7085	1.97738		AZD2014 +GDC-0941	784	16.5774	3.06112		AZD2014 +GDC-0941	893.5	13.6429	2.51925
Docetaxel +Navitoclax	1288	12.412	2.29195		Navitoclax +Docetaxel	1194	14.8602	2.74402		Docetaxel +Navitoclax	1241	13.6361	2.51799
DMSO +Navitoclax	787	8.79588	1.62421		Navitoclax +DMSO	673	18.1885	3.35862		DMSO +Navitoclax	730	13.4922	2.49141
Dactolisib +Sunitinib	782	14.6132	2.69841		Sunitinib +Dactolisib	466	12.3317	2.27712		Dactolisib +Sunitinib	624	13.4724	2.48776
Osimertinib +S63845	1648	12.7174	2.34834		S63845 +Osimertinib	1119	14.1925	2.62072		Osimertinib +S63845	1383.5	13.4549	2.48453
AZD8055 +MK-2206	759	14.076	2.59922		MK-2206 +AZD8055	1230	12.8314	2.36939		AZD8055 +MK-2206	994.5	13.4537	2.4843
Sunitinib +Navitoclax	806	19.2731	3.5589		Sunitinib +Navitoclax	1060	7.5535	1.3948		Sunitinib +Navitoclax	933	13.4133	2.47685
AZD2014 +Trametinib	821	15.0934	2.78709		Trametinib +AZD2014	500	11.7324	2.16645		AZD2014 +Trametinib	660.5	13.4129	2.47677
Trametinib +Venetoclax	994	13.1938	2.43631		Venetoclax +Trametinib	809	13.6233	2.51563		Trametinib +Venetoclax	901.5	13.4086	2.47597
Dactolisib +S63845	1127	13.6152	2.51413		Dactolisib +S63845	1350	12.7823	2.36034		Dactolisib +S63845	1238.5	13.1988	2.43723
Everolimus +Pemetrexed	887	13.1166	2.42206		Pemetrexed +Everolimus	531	13.2748	2.45127		Everolimus +Pemetrexed	709	13.1957	2.43666
Dactolisib +Palbociclib	885	11.0813	2.04623		Palbociclib +Dactolisib	705	15.1223	2.79243		Dactolisib +Palbociclib	795	13.1018	2.41933
AZD2014 +Paclitaxel	1190	7.08105	1.30756		AZD2014 +Paclitaxel	739	19.0865	3.52445		AZD2014 +Paclitaxel	964.5	13.0838	2.416
Trametinib +Navitoclax	572	18.1603	3.35341		Trametinib +Navitoclax	1053	7.83659	1.44707		Trametinib +Navitoclax	812.5	12.9985	2.40024
AZD2014 +Crizotinib	987	12.9363	2.38877		AZD2014 +Crizotinib	922	12.8804	2.37845		AZD2014 +Crizotinib	954.5	12.9084	2.38361
Roscovitine +Navitoclax	924	19.044	3.51658		Roscovitine +Navitoclax	1375	6.3252	1.16799		Roscovitine +Navitoclax	1149.5	12.6846	2.34228
AZD2014 +Venetoclax	713	5.88787	1.08723		Venetoclax +AZD2014	721	19.3961	3.5816		AZD2014 +Venetoclax	717	12.642	2.33442
Navitoclax +Osimertinib	1119	13.9305	2.57236		Osimertinib +Navitoclax	1307	11.3365	2.09336		Navitoclax +Osimertinib	1213	12.6335	2.33286
Trametinib +AZD8055	405	14.562	2.68896		Trametinib +AZD8055	817	10.6948	1.97486		Trametinib +AZD8055	611	12.6284	2.33191
Dactolisib +Paclitaxel	840	9.88802	1.82588		Dactolisib +Paclitaxel	1207	14.9542	2.76139		Dactolisib +Paclitaxel	1023.5	12.4211	2.29364
Roscovitine +AZD8055	358	10.8652	2.00632		Roscovitine +AZD8055	876	13.9089	2.56836		Roscovitine +AZD8055	617	12.387	2.28734
AZD8055 +DMSO	1182	8.62375	1.59243		DMSO +AZD8055	612	16.0631	2.96616		AZD8055 +DMSO	897	12.3434	2.27929
DMSO +AZD8055	612	16.0631	2.96616		AZD8055 +DMSO	1182	8.62375	1.59243		DMSO +AZD8055	897	12.3434	2.27929
AZD8055 +GDC-0941	696	11.9798	2.21215		GDC-0941 +AZD8055	1027	12.5457	2.31665		AZD8055 +GDC-0941	861.5	12.2628	2.2644
Crizotinib +S63845	1452	10.5791	1.95349		S63845 +Crizotinib	874	13.916	2.56968		Crizotinib +S63845	1163	12.2475	2.26159
GDC-0941 +Navitoclax	1653	11.2567	2.07862		Navitoclax +GDC-0941	779	13.186	2.43487		GDC-0941 +Navitoclax	1216	12.2213	2.25675
Dactolisib +DMSO	950	12.3178	2.27456		DMSO +Dactolisib	536	12.051	2.22528		Dactolisib +DMSO	743	12.1844	2.24992
Sunitinib +MK-2206	577	14.2369	2.62892		Sunitinib +MK-2206	525	10.075	1.86041		Sunitinib +MK-2206	551	12.1559	2.24467
Palbociclib +GDC-0941	498	19.0058	3.50954		Palbociclib +GDC-0941	703	5.26103	0.971482		Palbociclib +GDC-0941	600.5	12.1334	2.24051
AZD2014 +Gefitinib	945	5.44353	1.00518		Gefitinib +AZD2014	495	18.5977	3.43419		AZD2014 +Gefitinib	720	12.0206	2.21968
GDC-0941 +MK-2206	836	15.5219	2.86621		MK-2206 +GDC-0941	1063	8.14104	1.50329		GDC-0941 +MK-2206	949.5	11.8315	2.18475
Navitoclax +Sorafenib	1056	15.3183	2.82862		Sorafenib +Navitoclax	1670	8.28126	1.52919		Navitoclax +Sorafenib	1363	11.7998	2.1789
Dactolisib +Navitoclax	1155	12.905	2.38299		Dactolisib +Navitoclax	1027	10.4295	1.92587		Dactolisib +Navitoclax	1091	11.6673	2.15443
Everolimus +MK-2206	888	11.3557	2.09689		Everolimus +MK-2206	870	11.9686	2.21007		Everolimus +MK-2206	879	11.6621	2.15348
Dactolisib +Regorafenib	621	12.8379	2.3706		Regorafenib +Dactolisib	748	10.2671	1.89589		Dactolisib +Regorafenib	684.5	11.5525	2.13325
Dactolisib +AZD8055	930	8.81112	1.62703		Dactolisib +AZD8055	797	14.2243	2.6266		Dactolisib +AZD8055	863.5	11.5177	2.12682
AZD2014 +Everolimus	701	12.1633	2.24603		Everolimus +AZD2014	432	10.8566	2.00473		AZD2014 +Everolimus	566.5	11.5099	2.12538
AZD2014 +Regorafenib	697	11.7647	2.17242		Regorafenib +AZD2014	510	11.158	2.06039		AZD2014 +Regorafenib	603.5	11.4613	2.1164
Dactolisib +MK-2206	900	11.8356	2.18552		Dactolisib +MK-2206	908	11.0869	2.04725		Dactolisib +MK-2206	904	11.4612	2.11639
LY2784544 +Navitoclax	2003	5.89809	1.08912		Navitoclax +LY2784544	1297	16.9266	3.1256		LY2784544 +Navitoclax	1650	11.4123	2.10736
Venetoclax +AZD8055	1108	10.0826	1.86181		Venetoclax +AZD8055	486	12.689	2.3431		Venetoclax +AZD8055	797	11.3858	2.10246
Sunitinib +S63845	840	21.1718	3.90951		Sunitinib +S63845	1163	1.40822	0.260037		Sunitinib +S63845	1001.5	11.29	2.08477
Roscovitine +GDC-0941	424	10.5938	1.95621		Roscovitine +GDC-0941	854	11.9462	2.20594		Roscovitine +GDC-0941	639	11.27	2.08108
Trametinib +Crizotinib	735	15.0924	2.78691		Trametinib +Crizotinib	851	7.32838	1.35323		Trametinib +Crizotinib	793	11.2104	2.07007
Regorafenib +Navitoclax	1299	8.70818	1.60802		Regorafenib +Navitoclax	1255	13.5448	2.50113		Regorafenib +Navitoclax	1277	11.1265	2.05458
AZD2014 +S63845	1659	11.7264	2.16536		AZD2014 +S63845	1241	10.4904	1.93711		AZD2014 +S63845	1450	11.1084	2.05124
Roscovitine +S63845	1113	16.3814	3.02493		Roscovitine +S63845	1415	5.79237	1.0696		Roscovitine +S63845	1264	11.0869	2.04726
Pemetrexed +Navitoclax	1638	9.84682	1.81828		Pemetrexed +Navitoclax	1408	12.1813	2.24936		Pemetrexed +Navitoclax	1523	11.0141	2.03382
DMSO +Trametinib	798	13.895	2.56579		Trametinib +DMSO	799	8.12512	1.50035		DMSO +Trametinib	798.5	11.01	2.03307
AZD2014 +Palbociclib	705	8.21065	1.51615		Palbociclib +AZD2014	462	13.7155	2.53265		AZD2014 +Palbociclib	583.5	10.9631	2.0244
Sunitinib +Trametinib	811	14.0857	2.60101		Trametinib +Sunitinib	1028	7.75592	1.43218		Sunitinib +Trametinib	919.5	10.9208	2.0166
Lapatinib +GDC-0941	657	11.7464	2.16904		Lapatinib +GDC-0941	865	10.0397	1.85389		Lapatinib +GDC-0941	761	10.893	2.01147
Erlotinib +Sunitinib	593	13.0397	2.40786		Sunitinib +Erlotinib	844	8.73046	1.61213		Erlotinib +Sunitinib	718.5	10.8851	2.01
Regorafenib +GDC-0941	877	11.7167	2.16356		Regorafenib +GDC-0941	965	9.93718	1.83496		Regorafenib +GDC-0941	921	10.8269	1.99926
Everolimus +Roscovitine	733	11.9053	2.19838		Roscovitine +Everolimus	678	9.68194	1.78783		Everolimus +Roscovitine	705.5	10.7936	1.9931
AZD2014 +DMSO	1380	8.61218	1.59029		DMSO +AZD2014	660	12.8692	2.37637		AZD2014 +DMSO	1020	10.7407	1.98333
AZD8055 +Sorafenib	1001	7.52587	1.3897		Sorafenib +AZD8055	1189	13.9208	2.57057		AZD8055 +Sorafenib	1095	10.7234	1.98013
Pemetrexed +Roscovitine	699	14.0661	2.59738		Roscovitine +Pemetrexed	549	7.3654	1.36007		Pemetrexed +Roscovitine	624	10.7157	1.97872
AZD2014 +Erlotinib	902	7.26897	1.34226		Erlotinib +AZD2014	494	14.0508	2.59457		AZD2014 +Erlotinib	698	10.6599	1.96842
LY2784544 +S63845	1634	5.88528	1.08675		S63845 +LY2784544	664	15.3976	2.84326		LY2784544 +S63845	1149	10.6414	1.965
Everolimus +Sunitinib	899	10.7144	1.97847		Sunitinib +Everolimus	715	10.3283	1.90718		Everolimus +Sunitinib	807	10.5213	1.94283
AZD2014 +Pemetrexed	1021	10.3503	1.91125		Pemetrexed +AZD2014	508	10.4974	1.93841		AZD2014 +Pemetrexed	764.5	10.4239	1.92483
Palbociclib +AZD8055	562	19.0369	3.51528		Palbociclib +AZD8055	853	1.7856	0.329722		Palbociclib +AZD8055	707.5	10.4113	1.9225
Docetaxel +S63845	1500	5.76587	1.0647		S63845 +Docetaxel	1294	14.7096	2.71622		Docetaxel +S63845	1397	10.2378	1.89046
Dactolisib +Erlotinib	952	11.1085	2.05126		Erlotinib +Dactolisib	664	9.29119	1.71567		Dactolisib +Erlotinib	808	10.1999	1.88347
Pemetrexed +Trametinib	855	6.04965	1.11711		Trametinib +Pemetrexed	600	14.341	2.64815		Pemetrexed +Trametinib	727.5	10.1953	1.88263
Everolimus +S63845	1340	13.7926	2.54689		Everolimus +S63845	1167	6.47593	1.19582		Everolimus +S63845	1253.5	10.1343	1.87135
Everolimus +Navitoclax	1133	8.18723	1.51182		Everolimus +Navitoclax	890	11.9164	2.20043		Everolimus +Navitoclax	1011.5	10.0518	1.85613
Everolimus +AZD8055	863	12.3806	2.28615		Everolimus +AZD8055	875	7.69944	1.42175		Everolimus +AZD8055	869	10.04	1.85395
DMSO +Gefitinib	668	11.0487	2.04021		Gefitinib +DMSO	673	9.00254	1.66237		DMSO +Gefitinib	670.5	10.0256	1.85129
Ibrutinib +S63845	1337	11.768	2.17302		S63845 +Ibrutinib	1176	8.12709	1.50072		Ibrutinib +S63845	1256.5	9.94752	1.83687
AZD8055 +Osimertinib	1255	4.52794	0.836111		Osimertinib +AZD8055	1011	15.1646	2.80024		AZD8055 +Osimertinib	1133	9.84626	1.81817
Dactolisib +Roscovitine	763	11.7464	2.16905		Roscovitine +Dactolisib	799	7.85759	1.45095		Dactolisib +Roscovitine	781	9.80202	1.81
AZD8055 +Paclitaxel	1114	8.57485	1.5834		Paclitaxel +AZD8055	971	10.9716	2.02597		AZD8055 +Paclitaxel	1042.5	9.77321	1.80468
Regorafenib +AZD8055	802	10.1087	1.86663		Regorafenib +AZD8055	872	9.39672	1.73516		Regorafenib +AZD8055	837	9.75269	1.80089
Lapatinib +S63845	1242	14.2531	2.63192		Lapatinib +S63845	1051	5.14139	0.949388		Lapatinib +S63845	1146.5	9.69723	1.79065
Erlotinib +AZD8055	1209	11.8215	2.18291		Erlotinib +AZD8055	649	6.99837	1.29229		Erlotinib +AZD8055	929	9.40993	1.7376
Trametinib +MK-2206	672	17.1009	3.15779		Trametinib +MK-2206	578	1.66959	0.308301		Trametinib +MK-2206	625	9.38525	1.73304
Trametinib +GDC-0941	641	11.7599	2.17154		Trametinib +GDC-0941	834	6.96691	1.28648		Trametinib +GDC-0941	737.5	9.36341	1.72901
Sunitinib +Paclitaxel	711	14.6159	2.69892		Sunitinib +Paclitaxel	663	4.10129	0.757328		Sunitinib +Paclitaxel	687	9.3586	1.72812
Trametinib +LY2784544	382	13.5258	2.49762		Trametinib +LY2784544	864	5.14548	0.950145		Trametinib +LY2784544	623	9.33565	1.72388
Dactolisib +Lapatinib	1082	10.3495	1.91111		Lapatinib +Dactolisib	682	8.27765	1.52852		Dactolisib +Lapatinib	882	9.3136	1.71981
Gefitinib +AZD8055	1164	9.85094	1.81904		Gefitinib +AZD8055	804	8.28376	1.52965		Gefitinib +AZD8055	984	9.06735	1.67434
AZD2014 +AZD8055	831	7.47019	1.37942		AZD2014 +AZD8055	654	10.582	1.95403		AZD2014 +AZD8055	742.5	9.02609	1.66672
Sunitinib +Venetoclax	872	12.6827	2.34193		Venetoclax +Sunitinib	729	5.02803	0.928457		Sunitinib +Venetoclax	800.5	8.85535	1.63519
Everolimus +Palbociclib	891	4.55121	0.840408		Palbociclib +Everolimus	467	13.0748	2.41435		Everolimus +Palbociclib	679	8.81302	1.62738
Palbociclib +Trametinib	824	5.23194	0.96611		Trametinib +Palbociclib	730	12.3517	2.28082		Palbociclib +Trametinib	777	8.79184	1.62347
Dactolisib +Crizotinib	1015	7.19022	1.32772		Dactolisib +Crizotinib	1178	10.3341	1.90826		Dactolisib +Crizotinib	1096.5	8.76217	1.61799
Gefitinib +Navitoclax	1466	9.12075	1.6842		Gefitinib +Navitoclax	933	8.36507	1.54466		Gefitinib +Navitoclax	1199.5	8.74291	1.61443
Erlotinib +Navitoclax	1310	10.7518	1.98539		Erlotinib +Navitoclax	1005	6.47819	1.19624		Erlotinib +Navitoclax	1157.5	8.615	1.59081
Lapatinib +Navitoclax	1595	8.69528	1.60564		Lapatinib +Navitoclax	1168	8.52354	1.57392		Lapatinib +Navitoclax	1381.5	8.60941	1.58978
Venetoclax +GDC-0941	1042	6.07702	1.12216		Venetoclax +GDC-0941	614	11.007	2.03251		Venetoclax +GDC-0941	828	8.54202	1.57734
DMSO +S63845	907	10.0218	1.85058		S63845 +DMSO	987	6.95312	1.28394		DMSO +S63845	947	8.48745	1.56726
Etoposide +MK-2206	895	17.4334	3.21919		MK-2206 +Etoposide	1498	-0.504126	-0.09309		Etoposide +MK-2206	1196.5	8.46464	1.56305
Dactolisib +Everolimus	573	7.13528	1.31757		Everolimus +Dactolisib	952	9.37523	1.73119		Dactolisib +Everolimus	762.5	8.25526	1.52438
AZD8055 +Ibrutinib	1331	7.43543	1.373		Ibrutinib +AZD8055	822	9.02201	1.66597		AZD8055 +Ibrutinib	1076.5	8.22872	1.51948
Dactolisib +Venetoclax	716	8.9236	1.6478		Venetoclax +Dactolisib	821	7.23984	1.33688		Dactolisib +Venetoclax	768.5	8.08172	1.49234
Everolimus +GDC-0941	932	3.92397	0.724586		Everolimus +GDC-0941	1008	12.1332	2.24048		Everolimus +GDC-0941	970	8.0286	1.48253
Trametinib +Sorafenib	791	11.4853	2.12082		Trametinib +Sorafenib	1073	4.40033	0.812548		Trametinib +Sorafenib	932	7.9428	1.46669
Everolimus +Lapatinib	876	1.15355	0.213011		Lapatinib +Everolimus	463	14.7059	2.71553		Everolimus +Lapatinib	669.5	7.92971	1.46427
AZD8055 +Docetaxel	1324	5.54271	1.0235		Docetaxel +AZD8055	736	10.2961	1.90123		AZD8055 +Docetaxel	1030	7.91938	1.46236
AZD8055 +Etoposide	1413	6.07769	1.12228		Etoposide +AZD8055	850	9.75715	1.80172		AZD8055 +Etoposide	1131.5	7.91742	1.462
Crizotinib +GDC-0941	1016	13.4368	2.48119		GDC-0941 +Crizotinib	979	2.38988	0.441306		Crizotinib +GDC-0941	997.5	7.91334	1.46125
Gefitinib +Trametinib	808	9.66706	1.78508		Trametinib +Gefitinib	1067	6.07145	1.12113		Gefitinib +Trametinib	937.5	7.86926	1.45311
Docetaxel +MK-2206	691	11.0125	2.03353		MK-2206 +Docetaxel	1499	4.49463	0.829961		Docetaxel +MK-2206	1095	7.75357	1.43174
Regorafenib +Sunitinib	674	5.08742	0.939424		Sunitinib +Regorafenib	481	10.348	1.91081		Regorafenib +Sunitinib	577.5	7.71769	1.42512
Sunitinib +Ibrutinib	492	9.60887	1.77434		Sunitinib +Ibrutinib	828	5.51657	1.01867		Sunitinib +Ibrutinib	660	7.56272	1.3965
Trametinib +Paclitaxel	716	8.0737	1.49086		Trametinib +Paclitaxel	987	7.04501	1.3009		Trametinib +Paclitaxel	851.5	7.55935	1.39588
MK-2206 +Paclitaxel	1272	6.51171	1.20243		Paclitaxel +MK-2206	959	8.55886	1.58045		MK-2206 +Paclitaxel	1115.5	7.53529	1.39144
Venetoclax +MK-2206	657	3.19124	0.589283		Venetoclax +MK-2206	787	11.6768	2.15619		Venetoclax +MK-2206	722	7.43402	1.37274
Palbociclib +S63845	910	10.2194	1.88708		Palbociclib +S63845	1214	4.6054	0.850416		Palbociclib +S63845	1062	7.41242	1.36875
GDC-0941 +LY2784544	1040	3.58615	0.662205		LY2784544 +GDC-0941	939	11.2069	2.06943		GDC-0941 +LY2784544	989.5	7.39654	1.36582
DMSO +Sunitinib	452	8.95298	1.65322		Sunitinib +DMSO	1046	5.79226	1.06958		DMSO +Sunitinib	749	7.37262	1.3614
GDC-0941 +Osimertinib	1323	2.02132	0.373249		Osimertinib +GDC-0941	945	12.5622	2.31968		GDC-0941 +Osimertinib	1134	7.29175	1.34647
Dactolisib +Docetaxel	1260	8.85745	1.63558		Dactolisib +Docetaxel	1097	5.67194	1.04736		Dactolisib +Docetaxel	1178.5	7.26469	1.34147
Crizotinib +Docetaxel	1515	3.31575	0.612274		Docetaxel +Crizotinib	964	11.0995	2.04959		Crizotinib +Docetaxel	1239.5	7.20761	1.33093
AZD2014 +DMSO	1124	5.58238	1.03082		AZD2014 +DMSO	1162	8.80251	1.62544		AZD2014 +DMSO	1143	7.19245	1.32813
Paclitaxel +S63845	1595	-0.559478	-0.103311		S63845 +Paclitaxel	809	14.7748	2.72825		Paclitaxel +S63845	1202	7.10765	1.31247
Crizotinib +DMSO	1088	4.1753	0.770994		DMSO +Crizotinib	949	9.73724	1.79804		Crizotinib +DMSO	1018.5	6.95627	1.28452
Roscovitine +Paclitaxel	532	11.1768	2.06386		Roscovitine +Paclitaxel	1113	2.58511	0.477356		Roscovitine +Paclitaxel	822.5	6.88094	1.27061
AZD2014 +Etoposide	961	5.52687	1.02057		AZD2014 +Etoposide	863	8.13967	1.50304		AZD2014 +Etoposide	912	6.83327	1.2618
Dactolisib +Gefitinib	1108	9.69274	1.78982		Gefitinib +Dactolisib	720	3.95607	0.730513		Dactolisib +Gefitinib	914	6.82441	1.26017
Lapatinib +Roscovitine	498	10.5041	1.93965		Roscovitine +Lapatinib	1147	3.03912	0.561193		Lapatinib +Roscovitine	822.5	6.77162	1.25042
Pemetrexed +GDC-0941	930	8.995	1.66098		Pemetrexed +GDC-0941	878	4.54603	0.839453		Pemetrexed +GDC-0941	904	6.77051	1.25022
Roscovitine +Crizotinib	745	8.0494	1.48637		Roscovitine +Crizotinib	1029	5.40858	0.998728		Roscovitine +Crizotinib	887	6.72899	1.24255
Sunitinib +Etoposide	558	8.77148	1.61971		Sunitinib +Etoposide	925	4.65992	0.860484		Sunitinib +Etoposide	741.5	6.7157	1.2401
S63845 +Sorafenib	839	2.17831	0.402238		Sorafenib +S63845	1698	11.1848	2.06534		S63845 +Sorafenib	1268.5	6.68154	1.23379
Pemetrexed +AZD8055	579	9.94436	1.83629		Pemetrexed +AZD8055	732	3.39774	0.627414		Pemetrexed +AZD8055	655.5	6.67105	1.23185
Venetoclax +Navitoclax	1617	3.44776	0.63665		Venetoclax +Navitoclax	672	9.59188	1.7712		Venetoclax +Navitoclax	1144.5	6.51982	1.20392
GDC-0941 +Ibrutinib	1333	6.70529	1.23817		Ibrutinib +GDC-0941	690	6.30869	1.16494		GDC-0941 +Ibrutinib	1011.5	6.50699	1.20156
Everolimus +Paclitaxel	1100	6.84617	1.26419		Everolimus +Paclitaxel	759	6.15869	1.13724		Everolimus +Paclitaxel	929.5	6.50243	1.20071
Gefitinib +Sunitinib	806	6.07297	1.12141		Sunitinib +Gefitinib	1069	6.91615	1.27711		Gefitinib +Sunitinib	937.5	6.49456	1.19926
Pemetrexed +Sunitinib	1075	3.14805	0.581307		Sunitinib +Pemetrexed	683	9.77413	1.80485		Pemetrexed +Sunitinib	879	6.46109	1.19308
GDC-0941 +Paclitaxel	1112	9.32565	1.72204		Paclitaxel +GDC-0941	824	3.2732	0.604417		GDC-0941 +Paclitaxel	968	6.29943	1.16323
Everolimus +Gefitinib	1227	0.735242	0.135767		Gefitinib +Everolimus	777	11.8361	2.18562		Everolimus +Gefitinib	1002	6.28569	1.16069
AZD2014 +Sorafenib	1187	7.19725	1.32902		AZD2014 +Sorafenib	1188	5.34648	0.98726		AZD2014 +Sorafenib	1187.5	6.27187	1.15814
AZD8055 +LY2784544	919	10.0607	1.85777		LY2784544 +AZD8055	734	2.39769	0.442748		AZD8055 +LY2784544	826.5	6.22921	1.15026
Palbociclib +Roscovitine	594	10.1882	1.88132		Roscovitine +Palbociclib	520	2.23134	0.412031		Palbociclib +Roscovitine	557	6.20978	1.14667
DMSO +Sorafenib	1151	7.99796	1.47687		Sorafenib +DMSO	1264	4.17398	0.77075		DMSO +Sorafenib	1207.5	6.08597	1.12381
Dactolisib +Sorafenib	1084	6.1875	1.14256		Dactolisib +Sorafenib	1266	5.83268	1.07704		Dactolisib +Sorafenib	1175	6.01009	1.1098
Roscovitine +Osimertinib	616	8.96389	1.65524		Roscovitine +Osimertinib	1125	2.98789	0.551733		Roscovitine +Osimertinib	870.5	5.97589	1.10349
Lapatinib +AZD8055	852	5.49436	1.01457		Lapatinib +AZD8055	645	6.41352	1.1843		Lapatinib +AZD8055	748.5	5.95394	1.09943
DMSO +Venetoclax	583	7.08079	1.30751		Venetoclax +DMSO	866	4.7922	0.88491		DMSO +Venetoclax	724.5	5.9365	1.09621
Regorafenib +S63845	1422	2.41996	0.44686		Regorafenib +S63845	1240	9.30342	1.71793		Regorafenib +S63845	1331	5.86169	1.0824
Erlotinib +GDC-0941	801	6.95281	1.28388		Erlotinib +GDC-0941	823	4.72794	0.873043		Erlotinib +GDC-0941	812	5.84037	1.07846
Palbociclib +Navitoclax	684	10.7587	1.98665		Palbociclib +Navitoclax	1412	0.811332	0.149817		Palbociclib +Navitoclax	1048	5.785	1.06824
Pemetrexed +Regorafenib	764	2.46734	0.455609		Regorafenib +Pemetrexed	789	8.98887	1.65985		Pemetrexed +Regorafenib	776.5	5.72811	1.05773
Sunitinib +LY2784544	527	12.3611	2.28255		Sunitinib +LY2784544	718	-0.925352	-0.170872		Sunitinib +LY2784544	622.5	5.71786	1.05584
Palbociclib +Sunitinib	1037	1.58118	0.291974		Sunitinib +Palbociclib	688	9.72091	1.79503		Palbociclib +Sunitinib	862.5	5.65104	1.0435
Gefitinib +GDC-0941	824	6.75632	1.2476		Gefitinib +GDC-0941	827	4.46124	0.823796		Gefitinib +GDC-0941	825.5	5.60878	1.0357
Everolimus +Crizotinib	975	9.34798	1.72616		Everolimus +Crizotinib	835	1.86266	0.343951		Everolimus +Crizotinib	905	5.60532	1.03506
Navitoclax +Paclitaxel	1005	8.75564	1.61678		Paclitaxel +Navitoclax	1616	2.45095	0.452584		Navitoclax +Paclitaxel	1310.5	5.6033	1.03468
Pemetrexed +Paclitaxel	831	1.1052	0.204083		Pemetrexed +Paclitaxel	703	9.92563	1.83283		Pemetrexed +Paclitaxel	767	5.51542	1.01846
DMSO +Etoposide	757	8.21902	1.51769		Etoposide +DMSO	1099	2.71823	0.501938		DMSO +Etoposide	928	5.46863	1.00982
Roscovitine +MK-2206	218	6.45147	1.1913		Roscovitine +MK-2206	752	4.29368	0.792855		Roscovitine +MK-2206	485	5.37258	0.992079
Etoposide +S63845	1161	6.11399	1.12899		S63845 +Etoposide	1006	4.4731	0.825985		Etoposide +S63845	1083.5	5.29354	0.977485
Erlotinib +S63845	1387	3.05374	0.563891		Erlotinib +S63845	1097	7.50782	1.38637		Erlotinib +S63845	1242	5.28078	0.975128
Dactolisib +Etoposide	942	4.56146	0.842302		Dactolisib +Etoposide	868	5.98069	1.10437		Dactolisib +Etoposide	905	5.27108	0.973337
Lapatinib +Trametinib	656	6.2219	1.14891		Trametinib +Lapatinib	1019	4.29509	0.793114		Lapatinib +Trametinib	837.5	5.25849	0.971013
Roscovitine +Venetoclax	939	2.29045	0.422946		Venetoclax +Roscovitine	499	8.16896	1.50845		Roscovitine +Venetoclax	719	5.22971	0.965698
Sunitinib +DMSO	968	8.19981	1.51414		Sunitinib +DMSO	745	2.14813	0.396665		Sunitinib +DMSO	856.5	5.17397	0.955405
Etoposide +GDC-0941	967	9.06228	1.67341		GDC-0941 +Etoposide	1427	1.23068	0.227252		Etoposide +GDC-0941	1197	5.14648	0.950329
Everolimus +Regorafenib	624	7.03199	1.2985		Regorafenib +Everolimus	427	3.1347	0.578841		Everolimus +Regorafenib	525.5	5.08334	0.93867
AZD2014 +Docetaxel	1032	3.07559	0.567927		AZD2014 +Docetaxel	814	7.03254	1.2986		AZD2014 +Docetaxel	923	5.05407	0.933265
Gefitinib +Regorafenib	541	8.30022	1.53269		Regorafenib +Gefitinib	1096	1.75139	0.323404		Gefitinib +Regorafenib	818.5	5.0258	0.928046
Regorafenib +Roscovitine	681	5.77059	1.06557		Roscovitine +Regorafenib	807	4.26157	0.786925		Regorafenib +Roscovitine	744	5.01608	0.92625
Roscovitine +Sunitinib	851	-2.52868	-0.466937		Sunitinib +Roscovitine	602	12.3862	2.2872		Roscovitine +Sunitinib	726.5	4.92878	0.91013
Palbociclib +Venetoclax	913	6.97386	1.28777		Venetoclax +Palbociclib	548	2.80133	0.517283		Palbociclib +Venetoclax	730.5	4.8876	0.902525
Docetaxel +Paclitaxel	950	7.07497	1.30644		Paclitaxel +Docetaxel	1387	2.5931	0.478832		Docetaxel +Paclitaxel	1168.5	4.83404	0.892634
Sunitinib +Osimertinib	740	3.54945	0.655429		Sunitinib +Osimertinib	970	6.00608	1.10906		Sunitinib +Osimertinib	855	4.77777	0.882244
Trametinib +Osimertinib	570	2.79405	0.515939		Trametinib +Osimertinib	1008	6.69759	1.23675		Trametinib +Osimertinib	789	4.74582	0.876345
Trametinib +Ibrutinib	694	6.6834	1.23413		Trametinib +Ibrutinib	1151	2.7052	0.499532		Trametinib +Ibrutinib	922.5	4.6943	0.866831
Sunitinib +Docetaxel	898	2.81985	0.520703		Sunitinib +Docetaxel	954	6.24528	1.15323		Sunitinib +Docetaxel	926	4.53256	0.836966
Pemetrexed +LY2784544	870	7.74924	1.43095		Pemetrexed +LY2784544	764	1.31007	0.241913		Pemetrexed +LY2784544	817	4.52966	0.836429
AZD2014 +Ibrutinib	1040	4.67912	0.864027		AZD2014 +Ibrutinib	827	4.36293	0.805641		AZD2014 +Ibrutinib	933.5	4.52102	0.834834
Venetoclax +Paclitaxel	946	-1.76212	-0.325387		Venetoclax +Paclitaxel	725	10.5951	1.95646		Venetoclax +Paclitaxel	835.5	4.41651	0.815536
Trametinib +DMSO	775	8.5958	1.58727		Trametinib +DMSO	934	0.116748	0.0215582		Trametinib +DMSO	854.5	4.35628	0.804413
Crizotinib +Sorafenib	1197	4.84729	0.895081		Sorafenib +Crizotinib	1248	3.85831	0.71246		Crizotinib +Sorafenib	1222.5	4.3528	0.803771
Lapatinib +Etoposide	1430	-4.48686	-0.828527		Lapatinib +Etoposide	1035	13.134	2.42528		Lapatinib +Etoposide	1232.5	4.32358	0.798376
Lapatinib +MK-2206	775	3.45887	0.638701		Lapatinib +MK-2206	598	4.87476	0.900154		Lapatinib +MK-2206	686.5	4.16681	0.769428
Dactolisib +DMSO	1042	2.37242	0.438083		Dactolisib +DMSO	917	5.93389	1.09573		Dactolisib +DMSO	979.5	4.15316	0.766906
Regorafenib +Paclitaxel	1109	2.91625	0.538504		Regorafenib +Paclitaxel	983	5.30716	0.980001		Regorafenib +Paclitaxel	1046	4.11171	0.759252
Pemetrexed +Docetaxel	1535	3.51571	0.649197		Pemetrexed +Docetaxel	1148	4.67283	0.862867		Pemetrexed +Docetaxel	1341.5	4.09427	0.756032
Erlotinib +Roscovitine	574	10.7036	1.97649		Roscovitine +Erlotinib	686	-2.65097	-0.489518		Erlotinib +Roscovitine	630	4.02633	0.743486
Lapatinib +Sunitinib	707	1.02327	0.188952		Sunitinib +Lapatinib	1078	6.93747	1.28105		Lapatinib +Sunitinib	892.5	3.98037	0.735
Dactolisib +Ibrutinib	1233	2.35635	0.435115		Dactolisib +Ibrutinib	868	5.59898	1.03389		Dactolisib +Ibrutinib	1050.5	3.97767	0.734501
Gefitinib +MK-2206	799	0.383216	0.0707632		Gefitinib +MK-2206	792	7.38875	1.36438		Gefitinib +MK-2206	795.5	3.88598	0.71757
Erlotinib +Gefitinib	864	4.01233	0.740901		Gefitinib +Erlotinib	696	3.70369	0.68391		Erlotinib +Gefitinib	780	3.85801	0.712405
Pemetrexed +DMSO	1146	1.82157	0.336365		Pemetrexed +DMSO	1208	5.69771	1.05212		Pemetrexed +DMSO	1177	3.75964	0.694241
DMSO +Osimertinib	1007	9.9665	1.84038		Osimertinib +DMSO	1055	-2.55078	-0.471018		DMSO +Osimertinib	1031	3.70786	0.684679
Lapatinib +Palbociclib	484	2.18519	0.403509		Palbociclib +Lapatinib	1084	5.18857	0.958101		Lapatinib +Palbociclib	784	3.68688	0.680805
Gefitinib +S63845	1551	7.93664	1.46555		Gefitinib +S63845	969	-0.697205	-0.128743		Gefitinib +S63845	1260	3.61972	0.668403
Erlotinib +Everolimus	640	2.91751	0.538736		Everolimus +Erlotinib	748	4.16314	0.768749		Erlotinib +Everolimus	694	3.54032	0.653743
Trametinib +Etoposide	854	3.20963	0.592678		Trametinib +Etoposide	1011	3.82687	0.706654		Trametinib +Etoposide	932.5	3.51825	0.649666
Sunitinib +Crizotinib	450	4.29848	0.793741		Sunitinib +Crizotinib	590	2.57472	0.475437		Sunitinib +Crizotinib	520	3.4366	0.634589
Etoposide +LY2784544	1085	9.1243	1.68486		LY2784544 +Etoposide	1600	-2.32345	-0.429039		Etoposide +LY2784544	1342.5	3.40043	0.62791
Pemetrexed +S63845	1087	4.8464	0.894918		Pemetrexed +S63845	1274	1.86062	0.343575		Pemetrexed +S63845	1180.5	3.35351	0.619246
Roscovitine +Docetaxel	655	5.27012	0.97316		Roscovitine +Docetaxel	1224	1.41185	0.260706		Roscovitine +Docetaxel	939.5	3.34098	0.616933
Everolimus +Ibrutinib	1102	5.14218	0.949534		Everolimus +Ibrutinib	790	1.50844	0.278543		Everolimus +Ibrutinib	946	3.32531	0.614039
Trametinib +Docetaxel	718	5.02205	0.927353		Trametinib +Docetaxel	1169	1.55168	0.286527		Trametinib +Docetaxel	943.5	3.28687	0.60694
AZD2014 +Osimertinib	852	1.4559	0.26884		AZD2014 +Osimertinib	734	5.11744	0.944966		AZD2014 +Osimertinib	793	3.28667	0.606903
Venetoclax +S63845	1854	-1.84133	-0.340013		Venetoclax +S63845	893	8.39141	1.54952		Venetoclax +S63845	1373.5	3.27504	0.604756
Erlotinib +Palbociclib	676	2.70382	0.499277		Palbociclib +Erlotinib	960	3.71884	0.686706		Erlotinib +Palbociclib	818	3.21133	0.592992
Docetaxel +GDC-0941	870	6.74077	1.24472		GDC-0941 +Docetaxel	1341	-0.368662	-0.0680757		Docetaxel +GDC-0941	1105.5	3.18605	0.588324
Roscovitine +LY2784544	538	5.17939	0.956406		Roscovitine +LY2784544	1080	1.16732	0.215553		Roscovitine +LY2784544	809	3.17336	0.58598
DMSO +Paclitaxel	608	6.54566	1.2087		Paclitaxel +DMSO	1155	-0.260044	-0.0480186		DMSO +Paclitaxel	881.5	3.14281	0.580339
Erlotinib +MK-2206	788	3.57714	0.660541		Erlotinib +MK-2206	683	2.55891	0.472518		Erlotinib +MK-2206	735.5	3.06803	0.56653
DMSO +Everolimus	633	3.26187	0.602324		Everolimus +DMSO	1081	2.85316	0.526853		DMSO +Everolimus	857	3.05751	0.564588
Everolimus +Venetoclax	786	-2.66984	-0.493003		Venetoclax +Everolimus	678	8.69404	1.60541		Everolimus +Venetoclax	732	3.0121	0.556203
Venetoclax +Docetaxel	1396	-4.82954	-0.891803		Venetoclax +Docetaxel	639	10.8366	2.00105		Venetoclax +Docetaxel	1017.5	3.00355	0.554624
DMSO +MK-2206	581	4.44833	0.821411		MK-2206 +DMSO	1125	1.54033	0.284431		DMSO +MK-2206	853	2.99433	0.552921
Everolimus +Sorafenib	1084	3.92672	0.725092		Everolimus +Sorafenib	1189	2.05649	0.379743		Everolimus +Sorafenib	1136.5	2.9916	0.552418
Lapatinib +Regorafenib	735	5.36032	0.989816		Regorafenib +Lapatinib	989	0.595051	0.10988		Lapatinib +Regorafenib	862	2.97769	0.549848
DMSO +Palbociclib	361	-0.776804	-0.143442		Palbociclib +DMSO	1163	6.72332	1.2415		DMSO +Palbociclib	762	2.97326	0.549031
Gefitinib +Pemetrexed	746	4.43403	0.818772		Pemetrexed +Gefitinib	1018	1.25016	0.23085		Gefitinib +Pemetrexed	882	2.8421	0.524811
Docetaxel +LY2784544	1123	5.5488	1.02462		LY2784544 +Docetaxel	1643	0.0168147	0.00310494		Docetaxel +LY2784544	1383	2.78281	0.513863
Crizotinib +LY2784544	1464	8.09292	1.49441		LY2784544 +Crizotinib	1018	-2.844	-0.525163		Crizotinib +LY2784544	1241	2.62446	0.484623
Palbociclib +Paclitaxel	595	2.49648	0.46099		Palbociclib +Paclitaxel	855	2.70015	0.4986		Palbociclib +Paclitaxel	725	2.59831	0.479795
Venetoclax +LY2784544	887	-3.25291	-0.60067		Venetoclax +LY2784544	673	8.40811	1.55261		Venetoclax +LY2784544	780	2.5776	0.47597
Gefitinib +Lapatinib	888	5.99759	1.10749		Lapatinib +Gefitinib	906	-0.86236	-0.15924		Gefitinib +Lapatinib	897	2.56762	0.474126
Gefitinib +LY2784544	956	2.99192	0.552476		Gefitinib +LY2784544	846	1.9029	0.351381		Gefitinib +LY2784544	901	2.44741	0.451928
Gefitinib +Roscovitine	708	7.00753	1.29398		Roscovitine +Gefitinib	1096	-2.14084	-0.395319		Gefitinib +Roscovitine	902	2.43334	0.449332
Regorafenib +Venetoclax	791	3.11795	0.575749		Venetoclax +Regorafenib	553	1.6484	0.304388		Regorafenib +Venetoclax	672	2.38318	0.440068
Roscovitine +Ibrutinib	1018	6.47204	1.1951		Roscovitine +Ibrutinib	1267	-1.87314	-0.345887		Roscovitine +Ibrutinib	1142.5	2.29945	0.424607
Erlotinib +Pemetrexed	508	5.64012	1.04148		Pemetrexed +Erlotinib	1023	-1.0719	-0.197932		Erlotinib +Pemetrexed	765.5	2.28411	0.421775
DMSO +LY2784544	696	5.02117	0.927189		LY2784544 +DMSO	1031	-0.477953	-0.0882569		DMSO +LY2784544	863.5	2.27161	0.419466
Sunitinib +Sorafenib	880	7.29485	1.34704		Sunitinib +Sorafenib	1047	-2.81002	-0.518888		Sunitinib +Sorafenib	963.5	2.24241	0.414076
Palbociclib +Sorafenib	806	1.40673	0.259762		Palbociclib +Sorafenib	962	3.03005	0.559517		Palbociclib +Sorafenib	884	2.21839	0.409639
Gefitinib +Venetoclax	522	3.79544	0.700852		Venetoclax +Gefitinib	701	0.532494	0.0983283		Gefitinib +Venetoclax	611.5	2.16397	0.39959
Docetaxel +Sorafenib	1192	4.19977	0.775513		Sorafenib +Docetaxel	1443	0.115925	0.0214063		Docetaxel +Sorafenib	1317.5	2.15785	0.39846
Palbociclib +Pemetrexed	747	3.23879	0.598062		Pemetrexed +Palbociclib	724	1.05516	0.194842		Palbociclib +Pemetrexed	735.5	2.14697	0.396452
Docetaxel +Osimertinib	1491	0.031075	0.0057382		Osimertinib +Docetaxel	1631	4.2203	0.779305		Docetaxel +Osimertinib	1561	2.12569	0.392522
Palbociclib +DMSO	813	2.68231	0.495305		Palbociclib +DMSO	921	1.56317	0.288648		Palbociclib +DMSO	867	2.12274	0.391977
Palbociclib +MK-2206	469	6.52068	1.20408		Palbociclib +MK-2206	616	-2.34756	-0.433492		Palbociclib +MK-2206	542.5	2.08656	0.385296
Palbociclib +Crizotinib	586	5.15676	0.952228		Palbociclib +Crizotinib	950	-1.03554	-0.19122		Palbociclib +Crizotinib	768	2.06061	0.380504
Everolimus +LY2784544	725	1.57499	0.290831		Everolimus +LY2784544	731	2.54282	0.469547		Everolimus +LY2784544	728	2.0589	0.380189
Roscovitine +Etoposide	614	-0.390234	-0.0720591		Roscovitine +Etoposide	1241	4.49951	0.830863		Roscovitine +Etoposide	927.5	2.05464	0.379402
Venetoclax +Crizotinib	1386	0.589222	0.108804		Venetoclax +Crizotinib	664	3.42131	0.631766		Venetoclax +Crizotinib	1025	2.00527	0.370285
Erlotinib +Paclitaxel	1050	3.57488	0.660124		Erlotinib +Paclitaxel	784	0.421126	0.0777636		Erlotinib +Paclitaxel	917	1.998	0.368944
Roscovitine +DMSO	562	5.24443	0.968416		Roscovitine +DMSO	1068	-1.3065	-0.241252		Roscovitine +DMSO	815	1.96897	0.363582
Dactolisib +Osimertinib	1011	4.83187	0.892235		Dactolisib +Osimertinib	1184	-0.923871	-0.170598		Dactolisib +Osimertinib	1097.5	1.954	0.360818
Regorafenib +LY2784544	1112	0.418172	0.077218		Regorafenib +LY2784544	1053	3.32137	0.613311		Regorafenib +LY2784544	1082.5	1.86977	0.345265
Ibrutinib +MK-2206	780	7.31551	1.35085		MK-2206 +Ibrutinib	1726	-3.6833	-0.680144		Ibrutinib +MK-2206	1253	1.8161	0.335355
DMSO +Lapatinib	787	2.64064	0.48761		Lapatinib +DMSO	1081	0.822605	0.151899		DMSO +Lapatinib	934	1.73162	0.319755
Gefitinib +Etoposide	1433	-1.29345	-0.238844		Gefitinib +Etoposide	824	4.74243	0.875719		Gefitinib +Etoposide	1128.5	1.72449	0.318438
Erlotinib +Lapatinib	885	3.85532	0.711909		Lapatinib +Erlotinib	718	-0.679145	-0.125408		Erlotinib +Lapatinib	801.5	1.58809	0.29325
DMSO +Regorafenib	472	0.963355	0.177889		Regorafenib +DMSO	1213	2.21275	0.408598		DMSO +Regorafenib	842.5	1.58805	0.293243
Lapatinib +LY2784544	991	-1.04649	-0.193241		Lapatinib +LY2784544	884	4.01982	0.742285		Lapatinib +LY2784544	937.5	1.48666	0.274522
DMSO +Pemetrexed	545	1.03415	0.190962		Pemetrexed +DMSO	1191	1.88433	0.347954		DMSO +Pemetrexed	868	1.45924	0.269458
Erlotinib +Venetoclax	531	-1.54466	-0.28523		Venetoclax +Erlotinib	684	4.44798	0.821347		Erlotinib +Venetoclax	607.5	1.45166	0.268059
Osimertinib +Sorafenib	1429	7.94801	1.46765		Sorafenib +Osimertinib	1338	-5.06423	-0.935142		Osimertinib +Sorafenib	1383.5	1.44189	0.266253
Pemetrexed +Etoposide	1376	0.819187	0.151268		Pemetrexed +Etoposide	1344	2.01238	0.371598		Pemetrexed +Etoposide	1360	1.41578	0.261433
Lapatinib +Osimertinib	1469	-1.88449	-0.347982		Lapatinib +Osimertinib	981	4.65866	0.860251		Lapatinib +Osimertinib	1225	1.38709	0.256135
Crizotinib +Paclitaxel	961	2.26652	0.418528		Paclitaxel +Crizotinib	1384	0.438607	0.0809915		Crizotinib +Paclitaxel	1172.5	1.35257	0.24976
Palbociclib +Ibrutinib	611	-0.753655	-0.139167		Palbociclib +Ibrutinib	1150	3.43843	0.634927		Palbociclib +Ibrutinib	880.5	1.34239	0.24788
Palbociclib +Osimertinib	529	-0.918624	-0.16963		Palbociclib +Osimertinib	951	3.54868	0.655285		Palbociclib +Osimertinib	740	1.31503	0.242828
LY2784544 +Paclitaxel	929	2.82978	0.522536		Paclitaxel +LY2784544	943	-0.531605	-0.0981642		LY2784544 +Paclitaxel	936	1.14909	0.212186
Lapatinib +Venetoclax	682	-1.44402	-0.266646		Venetoclax +Lapatinib	962	3.7197	0.686865		Lapatinib +Venetoclax	822	1.13784	0.210109
Venetoclax +Osimertinib	1295	-2.90377	-0.536199		Venetoclax +Osimertinib	569	5.1565	0.95218		Venetoclax +Osimertinib	932	1.12637	0.20799
Lapatinib +Pemetrexed	781	3.07039	0.566966		Pemetrexed +Lapatinib	1270	-0.879125	-0.162336		Lapatinib +Pemetrexed	1025.5	1.09563	0.202315
LY2784544 +MK-2206	705	-1.59902	-0.295268		MK-2206 +LY2784544	1209	3.78194	0.698358		LY2784544 +MK-2206	957	1.09146	0.201545
LY2784544 +Osimertinib	1000	-0.370687	-0.0684496		Osimertinib +LY2784544	1157	2.53611	0.468309		LY2784544 +Osimertinib	1078.5	1.08271	0.19993
Ibrutinib +Sorafenib	1437	6.85569	1.26595		Sorafenib +Ibrutinib	1390	-4.69149	-0.866313		Ibrutinib +Sorafenib	1413.5	1.0821	0.199816
Everolimus +DMSO	1067	0.370001	0.068323		Everolimus +DMSO	849	1.78634	0.329859		Everolimus +DMSO	958	1.07817	0.199091
Venetoclax +DMSO	1172	0.437048	0.0807036		Venetoclax +DMSO	681	1.66572	0.307586		Venetoclax +DMSO	926.5	1.05139	0.194145
Erlotinib +Crizotinib	1106	2.04884	0.378331		Erlotinib +Crizotinib	940	-0.195225	-0.0360495		Erlotinib +Crizotinib	1023	0.926808	0.171141
Palbociclib +LY2784544	575	1.97659	0.364989		Palbociclib +LY2784544	910	-0.142896	-0.0263866		Palbociclib +LY2784544	742.5	0.916846	0.169301
Gefitinib +Palbociclib	680	3.32863	0.614651		Palbociclib +Gefitinib	1127	-1.56634	-0.289235		Gefitinib +Palbociclib	903.5	0.88114	0.162708
Roscovitine +Sorafenib	868	1.44114	0.266114		Roscovitine +Sorafenib	1032	0.214318	0.0395751		Roscovitine +Sorafenib	950	0.827727	0.152845
Etoposide +Paclitaxel	978	7.33944	1.35527		Paclitaxel +Etoposide	1467	-5.90563	-1.09051		Etoposide +Paclitaxel	1222.5	0.716907	0.132381
DMSO +Roscovitine	603	-0.0458141	-0.00845986		Roscovitine +DMSO	1076	1.43165	0.264363		DMSO +Roscovitine	839.5	0.692917	0.127951
Docetaxel +Ibrutinib	1235	3.68684	0.680798		Ibrutinib +Docetaxel	1209	-2.32503	-0.429331		Docetaxel +Ibrutinib	1222	0.680907	0.125734
Erlotinib +Regorafenib	640	-1.48837	-0.274836		Regorafenib +Erlotinib	950	2.8125	0.519346		Erlotinib +Regorafenib	795	0.662069	0.122255
DMSO +Erlotinib	464	-1.12384	-0.207524		Erlotinib +DMSO	757	2.26759	0.418725		DMSO +Erlotinib	610.5	0.571875	0.1056
Regorafenib +DMSO	1173	0.152118	0.0280895		Regorafenib +DMSO	1025	0.880542	0.162598		Regorafenib +DMSO	1099	0.51633	0.0953435
Venetoclax +Etoposide	1511	-0.993406	-0.183439		Venetoclax +Etoposide	476	1.90493	0.351757		Venetoclax +Etoposide	993.5	0.455761	0.0841591
Gefitinib +Sorafenib	1310	-1.33414	-0.246357		Gefitinib +Sorafenib	829	2.07699	0.383529		Gefitinib +Sorafenib	1069.5	0.371426	0.0685861
Gefitinib +DMSO	1161	-0.708902	-0.130903		Gefitinib +DMSO	1111	1.42948	0.263961		Gefitinib +DMSO	1136	0.360287	0.0665292
DMSO +Ibrutinib	1030	-2.8643	-0.528911		Ibrutinib +DMSO	1063	3.54875	0.655299		DMSO +Ibrutinib	1046.5	0.342224	0.0631939
Pemetrexed +MK-2206	704	6.26243	1.1564		Pemetrexed +MK-2206	857	-5.60816	-1.03558		Pemetrexed +MK-2206	780.5	0.327132	0.060407
Erlotinib +LY2784544	1088	-1.10753	-0.204511		Erlotinib +LY2784544	768	1.62743	0.300514		Erlotinib +LY2784544	928	0.25995	0.0480014
Lapatinib +Ibrutinib	1531	-5.91595	-1.09242		Lapatinib +Ibrutinib	979	6.42881	1.18712		Lapatinib +Ibrutinib	1255	0.25643	0.0473514
MK-2206 +Sorafenib	1445	-4.7009	-0.868051		Sorafenib +MK-2206	767	5.01867	0.926728		MK-2206 +Sorafenib	1106	0.158882	0.0293386
Palbociclib +Regorafenib	765	-3.14866	-0.581419		Regorafenib +Palbociclib	826	3.447	0.63651		Palbociclib +Regorafenib	795.5	0.149172	0.0275456
Crizotinib +MK-2206	964	0.793358	0.146498		MK-2206 +Crizotinib	1224	-0.607171	-0.112118		Crizotinib +MK-2206	1094	0.0930933	0.0171902
Pemetrexed +Venetoclax	913	-0.850297	-0.157013		Venetoclax +Pemetrexed	778	0.833537	0.153918		Pemetrexed +Venetoclax	845.5	-0.0083801	-0.00154744
Everolimus +Docetaxel	1366	1.44093	0.266077		Everolimus +Docetaxel	943	-1.47404	-0.27219		Everolimus +Docetaxel	1154.5	-0.0165526	-0.00305654
Lapatinib +Paclitaxel	984	-0.176752	-0.0326384		Lapatinib +Paclitaxel	991	0.0888859	0.0164133		Lapatinib +Paclitaxel	987.5	-0.0439332	-0.00811253
Lapatinib +Crizotinib	1265	-5.33261	-0.984699		Lapatinib +Crizotinib	670	5.19909	0.960045		Lapatinib +Crizotinib	967.5	-0.0667585	-0.0123274
Everolimus +Etoposide	1248	3.03089	0.559673		Everolimus +Etoposide	912	-3.26841	-0.603532		Everolimus +Etoposide	1080	-0.11876	-0.0219298
Venetoclax +Ibrutinib	1748	-1.77747	-0.32822		Venetoclax +Ibrutinib	627	1.32463	0.244601		Venetoclax +Ibrutinib	1187.5	-0.226419	-0.0418096
Osimertinib +Paclitaxel	931	6.74716	1.2459		Paclitaxel +Osimertinib	1188	-7.36213	-1.35946		Osimertinib +Paclitaxel	1059.5	-0.307486	-0.0567793
Erlotinib +Sorafenib	1168	-2.18739	-0.403914		Erlotinib +Sorafenib	892	1.5227	0.281176		Erlotinib +Sorafenib	1030	-0.332342	-0.0613691
GDC-0941 +Sorafenib	1129	-4.63732	-0.856309		Sorafenib +GDC-0941	643	3.95686	0.730658		GDC-0941 +Sorafenib	886	-0.34023	-0.0628255
Regorafenib +MK-2206	703	0.832828	0.153787		Regorafenib +MK-2206	1057	-1.74795	-0.322769		Regorafenib +MK-2206	880	-0.457561	-0.0844914
Venetoclax +Sorafenib	1323	-3.75344	-0.693096		Venetoclax +Sorafenib	812	2.76995	0.511488		Venetoclax +Sorafenib	1067.5	-0.491746	-0.090804
Pemetrexed +Sorafenib	1302	2.7127	0.500916		Pemetrexed +Sorafenib	1338	-3.70203	-0.683603		Pemetrexed +Sorafenib	1320	-0.494668	-0.0913435
Pemetrexed +Crizotinib	1139	3.6697	0.677632		Pemetrexed +Crizotinib	982	-4.7462	-0.876415		Pemetrexed +Crizotinib	1060.5	-0.538251	-0.0993913
Docetaxel +Etoposide	982	-4.48267	-0.827753		Etoposide +Docetaxel	870	3.38162	0.624437		Docetaxel +Etoposide	926	-0.550526	-0.101658
Palbociclib +Docetaxel	783	-0.856149	-0.158093		Palbociclib +Docetaxel	1224	-0.612327	-0.11307		Palbociclib +Docetaxel	1003.5	-0.734238	-0.135581
Gefitinib +Paclitaxel	1068	-1.90572	-0.351902		Gefitinib +Paclitaxel	613	0.310774	0.0573864		Gefitinib +Paclitaxel	840.5	-0.797471	-0.147258
Etoposide +Sorafenib	1136	6.34339	1.17135		Sorafenib +Etoposide	1598	-7.94	-1.46617		Etoposide +Sorafenib	1367	-0.798301	-0.147411
Etoposide +Ibrutinib	1044	-1.75306	-0.323714		Ibrutinib +Etoposide	1159	-0.00410102	-0.000757278		Etoposide +Ibrutinib	1101.5	-0.878581	-0.162235
Erlotinib +Docetaxel	1183	-4.17918	-0.771712		Erlotinib +Docetaxel	844	2.24081	0.41378		Erlotinib +Docetaxel	1013.5	-0.969185	-0.178966
Gefitinib +Crizotinib	1364	-2.64989	-0.489318		Gefitinib +Crizotinib	702	0.614853	0.113536		Gefitinib +Crizotinib	1033	-1.01752	-0.187891
Ibrutinib +Osimertinib	1189	-1.21193	-0.223791		Osimertinib +Ibrutinib	1491	-1.09076	-0.201416		Ibrutinib +Osimertinib	1340	-1.15135	-0.212604
Regorafenib +Sorafenib	1036	-2.83572	-0.523633		Regorafenib +Sorafenib	1352	0.485805	0.0897068		Regorafenib +Sorafenib	1194	-1.17496	-0.216963
Regorafenib +Docetaxel	1252	-1.76078	-0.325139		Regorafenib +Docetaxel	1059	-0.668126	-0.123374		Regorafenib +Docetaxel	1155.5	-1.21445	-0.224256
DMSO +GDC-0941	529	2.17625	0.401858		GDC-0941 +DMSO	889	-4.69951	-0.867793		DMSO +GDC-0941	709	-1.26163	-0.232967
Regorafenib +Crizotinib	1048	-2.6557	-0.490391		Regorafenib +Crizotinib	1099	-0.123763	-0.0228536		Regorafenib +Crizotinib	1073.5	-1.38973	-0.256622
MK-2206 +Osimertinib	1858	-8.75534	-1.61673		Osimertinib +MK-2206	954	5.67783	1.04845		MK-2206 +Osimertinib	1406	-1.53875	-0.28414
Lapatinib +DMSO	915	-3.27232	-0.604254		Lapatinib +DMSO	744	-0.0135195	-0.00249646		Lapatinib +DMSO	829.5	-1.64292	-0.303375
Lapatinib +Docetaxel	1489	-8.25539	-1.52441		Lapatinib +Docetaxel	1000	4.66603	0.861612		Lapatinib +Docetaxel	1244.5	-1.79468	-0.331398
Ibrutinib +LY2784544	949	2.54529	0.470004		LY2784544 +Ibrutinib	1748	-6.5517	-1.20981		Ibrutinib +LY2784544	1348.5	-2.0032	-0.369904
Crizotinib +Etoposide	1550	-7.66638	-1.41564		Etoposide +Crizotinib	852	3.52622	0.651138		Crizotinib +Etoposide	1201	-2.07008	-0.382253
Erlotinib +Etoposide	1379	-4.83643	-0.893077		Erlotinib +Etoposide	618	0.656346	0.121198		Erlotinib +Etoposide	998.5	-2.09004	-0.385939
Paclitaxel +Sorafenib	1452	-6.4318	-1.18767		Sorafenib +Paclitaxel	814	2.16134	0.399104		Paclitaxel +Sorafenib	1133	-2.13523	-0.394284
Erlotinib +DMSO	1024	-3.57268	-0.659718		Erlotinib +DMSO	1100	-1.13285	-0.209188		Erlotinib +DMSO	1062	-2.35277	-0.434453
Erlotinib +Osimertinib	1774	-6.09837	-1.1261		Erlotinib +Osimertinib	801	0.923381	0.170508		Erlotinib +Osimertinib	1287.5	-2.5875	-0.477797
Gefitinib +Osimertinib	1501	-9.05514	-1.67209		Gefitinib +Osimertinib	807	3.61188	0.666955		Gefitinib +Osimertinib	1154	-2.72163	-0.502566
Etoposide +Osimertinib	918	-6.28739	-1.161		Osimertinib +Etoposide	1524	0.604544	0.111633		Etoposide +Osimertinib	1221	-2.84142	-0.524686
Regorafenib +Etoposide	1302	-3.58875	-0.662684		Regorafenib +Etoposide	1101	-2.24205	-0.414009		Regorafenib +Etoposide	1201.5	-2.9154	-0.538346
Ibrutinib +Paclitaxel	921	1.98142	0.365881		Paclitaxel +Ibrutinib	1519	-7.92643	-1.46366		Ibrutinib +Paclitaxel	1220	-2.97251	-0.548891
Gefitinib +Docetaxel	1453	-5.92398	-1.0939		Gefitinib +Docetaxel	740	-0.507362	-0.0936875		Gefitinib +Docetaxel	1096.5	-3.21567	-0.593793
Palbociclib +Etoposide	809	-4.52591	-0.835736		Palbociclib +Etoposide	1168	-2.25441	-0.416291		Palbociclib +Etoposide	988.5	-3.39016	-0.626014
Everolimus +Osimertinib	1185	0.329537	0.060851		Everolimus +Osimertinib	875	-7.45387	-1.3764		Everolimus +Osimertinib	1030	-3.56217	-0.657776
Regorafenib +Ibrutinib	1091	-3.64639	-0.673328		Regorafenib +Ibrutinib	956	-3.61999	-0.668453		Regorafenib +Ibrutinib	1023.5	-3.63319	-0.67089
Pemetrexed +Osimertinib	993	-3.69437	-0.682187		Pemetrexed +Osimertinib	744	-3.61477	-0.66749		Pemetrexed +Osimertinib	868.5	-3.65457	-0.674839
Crizotinib +Osimertinib	1431	-11.0786	-2.04574		Osimertinib +Crizotinib	1250	3.60195	0.665121		Crizotinib +Osimertinib	1340.5	-3.73835	-0.690309
Crizotinib +Ibrutinib	1394	-3.33821	-0.616421		Ibrutinib +Crizotinib	808	-4.43068	-0.818151		Crizotinib +Ibrutinib	1101	-3.88444	-0.717286
LY2784544 +Sorafenib	1486	-4.53755	-0.837886		Sorafenib +LY2784544	971	-4.725	-0.872501		LY2784544 +Sorafenib	1228.5	-4.63128	-0.855194
Erlotinib +Ibrutinib	1627	-7.40146	-1.36673		Erlotinib +Ibrutinib	899	-2.17619	-0.401847		Erlotinib +Ibrutinib	1263	-4.78883	-0.884286
Gefitinib +Ibrutinib	1379	-8.20476	-1.51506		Gefitinib +Ibrutinib	671	-2.56423	-0.4735		Gefitinib +Ibrutinib	1025	-5.38449	-0.99428
Lapatinib +Sorafenib	1366	-4.4369	-0.819301		Lapatinib +Sorafenib	949	-7.09484	-1.31011		Lapatinib +Sorafenib	1157.5	-5.76587	-1.0647
Regorafenib +Osimertinib	789	-2.56237	-0.473157		Regorafenib +Osimertinib	1083	-10.1393	-1.87228		Regorafenib +Osimertinib	936	-6.35083	-1.17272
Pemetrexed +Ibrutinib	1286	-3.23504	-0.597371		Pemetrexed +Ibrutinib	906	-9.86778	-1.82215		Pemetrexed +Ibrutinib	1096	-6.55141	-1.20976

## Sheet: 0011x 2.2 LF
Data file S2 (3/6)	CPDM_0011x 2.2LF										Mean					Cytochrome c +ve %
n1	Total cell #	Delta Priming %	Z-score		n2	Total cell #	Delta Priming %	Z-score		Mean	Total cell #	Delta Priming %	Z-score			DMSO
AZD8055 +Navitoclax	2469	51.4627	8.49522		Navitoclax +AZD8055	1988	41.4146	6.83652		AZD8055 +Navitoclax	2228.5	46.4387	7.66587		Mean	79.5944
AZD2014 +Navitoclax	676	34.5757	5.70759		AZD2014 +Navitoclax	710	52.1592	8.6102		AZD2014 +Navitoclax	693	43.3675	7.15889		StDev	6.05784
Navitoclax +S63845	829	47.2823	7.80514		S63845 +Navitoclax	798	36.8642	6.08537		Navitoclax +S63845	813.5	42.0733	6.94526		3xStDev	18.1735
Dactolisib +MK-2206	782	27.5305	4.54461		Dactolisib +MK-2206	545	56.2505	9.28556		Dactolisib +MK-2206	663.5	41.8905	6.91509		1.5xStDev	9.08677
AZD2014 +GDC-0941	503	38.8278	6.4095		AZD2014 +GDC-0941	526	39.6867	6.55129		AZD2014 +GDC-0941	514.5	39.2572	6.4804
Everolimus +S63845	725	39.9788	6.59951		Everolimus +S63845	772	38.0245	6.27691		Everolimus +S63845	748.5	39.0017	6.43821
AZD2014 +S63845	696	34.2103	5.64727		AZD2014 +S63845	654	42.0729	6.9452		AZD2014 +S63845	675	38.1416	6.29624
GDC-0941 +Navitoclax	2236	41.8784	6.91308		Navitoclax +GDC-0941	2438	34.1739	5.64127		GDC-0941 +Navitoclax	2337	38.0261	6.27717
Dactolisib +Navitoclax	790	27.8793	4.60218		Dactolisib +Navitoclax	658	47.0292	7.76336		Dactolisib +Navitoclax	724	37.4543	6.18277
AZD2014 +MK-2206	588	13.6175	2.24792		AZD2014 +MK-2206	609	60.9928	10.0684		AZD2014 +MK-2206	598.5	37.3051	6.15816
MK-2206 +Navitoclax	2119	39.4751	6.51635		Navitoclax +MK-2206	2554	31.4154	5.1859		MK-2206 +Navitoclax	2336.5	35.4452	5.85113
Pemetrexed +Navitoclax	734	36.2144	5.97809		Pemetrexed +Navitoclax	628	31.6806	5.22967		Pemetrexed +Navitoclax	681	33.9475	5.60388
Everolimus +Navitoclax	2295	26.6294	4.39585		Everolimus +Navitoclax	687	39.6899	6.55182		Everolimus +Navitoclax	1491	33.1597	5.47384
AZD8055 +MK-2206	2601	29.4117	4.85514		MK-2206 +AZD8055	1810	36.1751	5.97162		AZD8055 +MK-2206	2205.5	32.7934	5.41338
DMSO +Navitoclax	552	35.5352	5.86597		Navitoclax +DMSO	700	30.0206	4.95566		DMSO +Navitoclax	626	32.7779	5.41082
Trametinib +Navitoclax	625	26.4003	4.35803		Trametinib +Navitoclax	660	38.9317	6.42665		Trametinib +Navitoclax	642.5	32.666	5.39234
GDC-0941 +S63845	2441	35.0461	5.78525		S63845 +GDC-0941	443	28.6018	4.72145		GDC-0941 +S63845	1442	31.824	5.25335
AZD8055 +S63845	2416	38.4965	6.35481		S63845 +AZD8055	860	24.9238	4.1143		AZD8055 +S63845	1638	31.7101	5.23456
Dactolisib +GDC-0941	670	25.5862	4.22364		Dactolisib +GDC-0941	476	37.6537	6.21569		Dactolisib +GDC-0941	573	31.6199	5.21966
Ibrutinib +Navitoclax	2468	35.7689	5.90456		Navitoclax +Ibrutinib	2023	26.125	4.31259		Ibrutinib +Navitoclax	2245.5	30.9469	5.10857
Etoposide +Navitoclax	2153	21.4971	3.54863		Navitoclax +Etoposide	647	38.9455	6.42893		Etoposide +Navitoclax	1400	30.2213	4.98878
Lapatinib +S63845	2632	29.8901	4.93412		Lapatinib +S63845	648	30.1415	4.97562		Lapatinib +S63845	1640	30.0158	4.95487
Roscovitine +Navitoclax	778	28.1592	4.64838		Roscovitine +Navitoclax	658	31.8577	5.25891		Roscovitine +Navitoclax	718	30.0084	4.95365
Everolimus +GDC-0941	631	24.0262	3.96613		Everolimus +GDC-0941	540	35.5773	5.87292		Everolimus +GDC-0941	585.5	29.8017	4.91952
Venetoclax +Navitoclax	2159	30.6801	5.06452		Venetoclax +Navitoclax	387	26.8759	4.43654		Venetoclax +Navitoclax	1273	28.778	4.75053
Trametinib +AZD8055	603	24.254	4.00373		Trametinib +AZD8055	611	33.1833	5.47774		Trametinib +AZD8055	607	28.7186	4.74073
Pemetrexed +S63845	633	25.1513	4.15185		Pemetrexed +S63845	849	31.8632	5.25982		Pemetrexed +S63845	741	28.5072	4.70583
Lapatinib +Navitoclax	1888	28.187	4.65297		Lapatinib +Navitoclax	566	28.7954	4.75341		Lapatinib +Navitoclax	1227	28.4912	4.70319
Palbociclib +Navitoclax	818	24.8325	4.09923		Palbociclib +Navitoclax	690	31.437	5.18947		Palbociclib +Navitoclax	754	28.1347	4.64435
Erlotinib +Navitoclax	2031	17.1539	2.83169		Erlotinib +Navitoclax	450	38.8727	6.41692		Erlotinib +Navitoclax	1240.5	28.0133	4.6243
AZD8055 +DMSO	578	25.2819	4.17341		DMSO +AZD8055	797	29.4906	4.86817		AZD8055 +DMSO	687.5	27.3863	4.52079
Dactolisib +S63845	740	31.6925	5.23164		Dactolisib +S63845	635	22.8508	3.7721		Dactolisib +S63845	687.5	27.2716	4.50187
Docetaxel +Navitoclax	1812	14.5376	2.39979		Navitoclax +Docetaxel	1449	37.5499	6.19856		Docetaxel +Navitoclax	1630.5	26.0437	4.29918
Regorafenib +S63845	757	17.4588	2.88202		Regorafenib +S63845	759	34.3723	5.67402		Regorafenib +S63845	758	25.9156	4.27802
AZD8055 +GDC-0941	2441	26.2482	4.33293		GDC-0941 +AZD8055	2754	25.3583	4.18603		AZD8055 +GDC-0941	2597.5	25.8033	4.25948
Dactolisib +Paclitaxel	841	20.2328	3.33994		Dactolisib +Paclitaxel	639	29.7475	4.91058		Dactolisib +Paclitaxel	740	24.9902	4.12526
AZD2014 +Ibrutinib	724	23.3933	3.86165		AZD2014 +Ibrutinib	552	26.208	4.3263		AZD2014 +Ibrutinib	638	24.8007	4.09397
Trametinib +S63845	2500	18.5604	3.06386		Trametinib +S63845	431	30.5634	5.04526		Trametinib +S63845	1465.5	24.5619	4.05456
AZD2014 +AZD8055	623	20.6699	3.41208		AZD2014 +AZD8055	610	27.8632	4.59952		AZD2014 +AZD8055	616.5	24.2665	4.0058
LY2784544 +Navitoclax	2318	30.7187	5.07089		Navitoclax +LY2784544	2822	17.2882	2.85386		LY2784544 +Navitoclax	2570	24.0035	3.96238
Regorafenib +Navitoclax	560	22.931	3.78534		Regorafenib +Navitoclax	2125	24.5831	4.05807		Regorafenib +Navitoclax	1342.5	23.7571	3.9217
AZD2014 +Docetaxel	750	22.1396	3.65469		AZD2014 +Docetaxel	657	24.9932	4.12575		AZD2014 +Docetaxel	703.5	23.5664	3.89022
Regorafenib +AZD8055	684	14.3039	2.36121		Regorafenib +AZD8055	860	32.6661	5.39236		Regorafenib +AZD8055	772	23.485	3.87679
Pemetrexed +AZD8055	959	26.7187	4.41059		Pemetrexed +AZD8055	735	20.0048	3.3023		Pemetrexed +AZD8055	847	23.3617	3.85644
Regorafenib +GDC-0941	568	20.967	3.46113		Regorafenib +GDC-0941	496	25.3448	4.1838		Regorafenib +GDC-0941	532	23.1559	3.82247
Palbociclib +AZD8055	617	28.7724	4.74961		Palbociclib +AZD8055	970	17.0255	2.81048		Palbociclib +AZD8055	793.5	22.8989	3.78005
Dactolisib +AZD8055	915	12.3679	2.04163		Dactolisib +AZD8055	770	33.141	5.47075		Dactolisib +AZD8055	842.5	22.7544	3.75619
Venetoclax +AZD8055	2234	12.7183	2.09947		Venetoclax +AZD8055	569	32.4384	5.35478		Venetoclax +AZD8055	1401.5	22.5784	3.72713
DMSO +S63845	551	28.4102	4.68983		S63845 +DMSO	545	16.4263	2.71157		DMSO +S63845	548	22.4183	3.7007
Everolimus +AZD8055	803	22.1	3.64816		Everolimus +AZD8055	866	22.3871	3.69555		Everolimus +AZD8055	834.5	22.2435	3.67185
MK-2206 +S63845	1630	20.3526	3.35971		S63845 +MK-2206	2516	24.0363	3.9678		MK-2206 +S63845	2073	22.1945	3.66376
Everolimus +Osimertinib	715	28.3052	4.67249		Everolimus +Osimertinib	728	15.2309	2.51424		Everolimus +Osimertinib	721.5	21.768	3.59336
AZD2014 +Etoposide	960	15.3893	2.54039		AZD2014 +Etoposide	636	27.5288	4.54432		AZD2014 +Etoposide	798	21.4591	3.54236
AZD2014 +Dactolisib	703	26.1268	4.31289		Dactolisib +AZD2014	1160	15.6925	2.59045		AZD2014 +Dactolisib	931.5	20.9097	3.45167
DMSO +GDC-0941	449	33.3752	5.50942		GDC-0941 +DMSO	1624	8.15366	1.34597		DMSO +GDC-0941	1036.5	20.7644	3.42769
Lapatinib +AZD8055	1576	10.902	1.79964		Lapatinib +AZD8055	797	29.9254	4.93994		Lapatinib +AZD8055	1186.5	20.4137	3.36979
Erlotinib +AZD8055	2787	13.067	2.15703		Erlotinib +AZD8055	729	27.6603	4.56603		Erlotinib +AZD8055	1758	20.3636	3.36153
Everolimus +Sorafenib	497	21.3563	3.52539		Everolimus +Sorafenib	574	19.0192	3.1396		Everolimus +Sorafenib	535.5	20.1877	3.33249
Everolimus +MK-2206	679	20.6011	3.40073		Everolimus +MK-2206	556	18.8727	3.11541		Everolimus +MK-2206	617.5	19.7369	3.25807
Gefitinib +Navitoclax	1954	22.468	3.70891		Gefitinib +Navitoclax	478	16.8385	2.77961		Gefitinib +Navitoclax	1216	19.6532	3.24426
Crizotinib +S63845	2453	19.1846	3.1669		S63845 +Crizotinib	1700	20.039	3.30794		Crizotinib +S63845	2076.5	19.6118	3.23742
Palbociclib +S63845	696	19.2735	3.18158		Palbociclib +S63845	830	19.91	3.28665		Palbociclib +S63845	763	19.5918	3.23412
AZD2014 +DMSO	779	25.9196	4.27869		AZD2014 +DMSO	730	12.8003	2.113		AZD2014 +DMSO	754.5	19.36	3.19585
Regorafenib +Ibrutinib	727	14.245	2.3515		Regorafenib +Ibrutinib	560	24.2808	4.00816		Regorafenib +Ibrutinib	643.5	19.2629	3.17983
Roscovitine +AZD8055	667	11.8525	1.95655		Roscovitine +AZD8055	875	26.4326	4.36337		Roscovitine +AZD8055	771	19.1425	3.15996
Trametinib +Osimertinib	591	11.04	1.82243		Trametinib +Osimertinib	571	27.1013	4.47374		Trametinib +Osimertinib	581	19.0706	3.14809
Gefitinib +S63845	2378	11.4549	1.89092		Gefitinib +S63845	512	26.6506	4.39935		Gefitinib +S63845	1445	19.0527	3.14514
Crizotinib +Navitoclax	1920	21.7659	3.59301		Navitoclax +Crizotinib	1818	16.3176	2.69362		Crizotinib +Navitoclax	1869	19.0417	3.14332
Navitoclax +Osimertinib	644	20.3265	3.3554		Osimertinib +Navitoclax	1614	17.6965	2.92125		Navitoclax +Osimertinib	1129	19.0115	3.13832
AZD2014 +Sorafenib	489	19.3606	3.19595		AZD2014 +Sorafenib	781	18.1183	2.99089		AZD2014 +Sorafenib	635	18.7395	3.09342
Regorafenib +Trametinib	589	31.7973	5.24895		Trametinib +Regorafenib	664	5.62481	0.928516		Regorafenib +Trametinib	626.5	18.7111	3.08873
AZD2014 +Paclitaxel	662	17.9107	2.95661		AZD2014 +Paclitaxel	514	19.1668	3.16397		AZD2014 +Paclitaxel	588	18.5387	3.06029
LY2784544 +S63845	672	32.3196	5.33517		S63845 +LY2784544	2470	4.4336	0.731878		LY2784544 +S63845	1571	18.3766	3.03352
AZD2014 +Osimertinib	661	17.107	2.82393		AZD2014 +Osimertinib	586	19.3842	3.19985		AZD2014 +Osimertinib	623.5	18.2456	3.01189
AZD2014 +Crizotinib	642	19.8333	3.27399		AZD2014 +Crizotinib	578	16.6423	2.74723		AZD2014 +Crizotinib	610	18.2378	3.01061
Dactolisib +Osimertinib	682	17.8794	2.95145		Dactolisib +Osimertinib	1225	18.4775	3.05018		Dactolisib +Osimertinib	953.5	18.1785	3.00081
Pemetrexed +GDC-0941	361	17.8993	2.95473		Pemetrexed +GDC-0941	494	18.4303	3.04238		Pemetrexed +GDC-0941	427.5	18.1648	2.99856
AZD2014 +Trametinib	793	30.7774	5.08059		Trametinib +AZD2014	560	4.97041	0.820492		AZD2014 +Trametinib	676.5	17.8739	2.95054
Gefitinib +AZD8055	2498	11.8922	1.96311		Gefitinib +AZD8055	526	23.8075	3.93003		Gefitinib +AZD8055	1512	17.8498	2.94657
Regorafenib +LY2784544	566	9.16954	1.51366		Regorafenib +LY2784544	505	26.397	4.35748		Regorafenib +LY2784544	535.5	17.7833	2.93557
Regorafenib +Docetaxel	710	22.0477	3.63952		Regorafenib +Docetaxel	704	13.4519	2.22058		Regorafenib +Docetaxel	707	17.7498	2.93005
Pemetrexed +LY2784544	628	17.7998	2.93831		Pemetrexed +LY2784544	558	17.3994	2.87222		Pemetrexed +LY2784544	593	17.5996	2.90527
AZD8055 +Etoposide	1175	22.7113	3.74908		Etoposide +AZD8055	2512	12.2789	2.02695		AZD8055 +Etoposide	1843.5	17.4951	2.88801
Pemetrexed +Osimertinib	600	19.0782	3.14933		Pemetrexed +Osimertinib	610	15.8025	2.60861		Pemetrexed +Osimertinib	605	17.4404	2.87897
DMSO +MK-2206	733	19.8828	3.28216		MK-2206 +DMSO	574	14.7106	2.42835		DMSO +MK-2206	653.5	17.2967	2.85525
Dactolisib +Sorafenib	613	16.119	2.66084		Dactolisib +Sorafenib	455	18.1835	3.00165		Dactolisib +Sorafenib	534	17.1513	2.83125
Sunitinib +S63845	731	12.3815	2.04388		Sunitinib +S63845	546	21.7075	3.58336		Sunitinib +S63845	638.5	17.0445	2.81362
AZD2014 +Venetoclax	732	29.0575	4.79668		Venetoclax +AZD2014	2616	4.57358	0.754984		AZD2014 +Venetoclax	1674	16.8156	2.77583
Navitoclax +Paclitaxel	3665	14.4721	2.38899		Paclitaxel +Navitoclax	2237	18.9001	3.11994		Navitoclax +Paclitaxel	2951	16.6861	2.75447
Everolimus +Docetaxel	556	13.3129	2.19763		Everolimus +Docetaxel	591	19.5289	3.22373		Everolimus +Docetaxel	573.5	16.4209	2.71068
Everolimus +Etoposide	689	22.1988	3.66447		Everolimus +Etoposide	734	10.5742	1.74554		Everolimus +Etoposide	711.5	16.3865	2.705
AZD2014 +LY2784544	386	2.32341	0.383537		AZD2014 +LY2784544	412	30.428	5.0229		AZD2014 +LY2784544	399	16.3757	2.70322
AZD2014 +DMSO	899	11.4613	1.89197		DMSO +AZD2014	830	20.9741	3.4623		AZD2014 +DMSO	864.5	16.2177	2.67714
Venetoclax +Sorafenib	538	12.9857	2.14361		Venetoclax +Sorafenib	709	18.8867	3.11773		Venetoclax +Sorafenib	623.5	15.9362	2.63067
Erlotinib +S63845	2737	6.87107	1.13424		Erlotinib +S63845	470	24.9773	4.12313		Erlotinib +S63845	1603.5	15.9242	2.62869
Pemetrexed +MK-2206	593	22.5149	3.71665		Pemetrexed +MK-2206	755	9.05325	1.49447		Pemetrexed +MK-2206	674	15.7841	2.60556
Dactolisib +Docetaxel	706	15.8539	2.61709		Dactolisib +Docetaxel	569	14.5433	2.40074		Dactolisib +Docetaxel	637.5	15.1986	2.50891
AZD2014 +Everolimus	617	15.1537	2.5015		Everolimus +AZD2014	990	15.149	2.50073		AZD2014 +Everolimus	803.5	15.1513	2.50111
Paclitaxel +S63845	675	29.609	4.88771		S63845 +Paclitaxel	3171	0.0783259	0.0129297		Paclitaxel +S63845	1923	14.8436	2.45032
AZD2014 +Erlotinib	850	26.9522	4.44913		Erlotinib +AZD2014	2257	2.61412	0.431526		AZD2014 +Erlotinib	1553.5	14.7831	2.44033
Regorafenib +Osimertinib	467	13.868	2.28927		Regorafenib +Osimertinib	552	15.398	2.54183		Regorafenib +Osimertinib	509.5	14.633	2.41555
Dactolisib +Ibrutinib	775	9.54396	1.57547		Dactolisib +Ibrutinib	559	19.5252	3.22312		Dactolisib +Ibrutinib	667	14.5346	2.3993
Everolimus +DMSO	569	14.001	2.31122		Everolimus +DMSO	581	15.0584	2.48577		Everolimus +DMSO	575	14.5297	2.3985
Regorafenib +Etoposide	703	6.91075	1.14079		Regorafenib +Etoposide	669	21.9929	3.63047		Regorafenib +Etoposide	686	14.4518	2.38563
Sunitinib +GDC-0941	446	7.71668	1.27383		Sunitinib +GDC-0941	487	20.9295	3.45495		Sunitinib +GDC-0941	466.5	14.3231	2.36439
Ibrutinib +S63845	3200	14.5256	2.39781		S63845 +Ibrutinib	2175	13.9682	2.3058		Ibrutinib +S63845	2687.5	14.2469	2.35181
Regorafenib +MK-2206	710	7.57827	1.25098		Regorafenib +MK-2206	756	20.7584	3.4267		Regorafenib +MK-2206	733	14.1684	2.33884
Lapatinib +GDC-0941	435	17.2173	2.84215		Lapatinib +GDC-0941	500	10.9937	1.81479		Lapatinib +GDC-0941	467.5	14.1055	2.32847
DMSO +LY2784544	673	16.5335	2.72928		LY2784544 +DMSO	608	11.541	1.90513		DMSO +LY2784544	640.5	14.0373	2.3172
Venetoclax +DMSO	1101	6.98637	1.15328		Venetoclax +DMSO	601	20.979	3.46312		Venetoclax +DMSO	851	13.9827	2.3082
Everolimus +LY2784544	566	10.7721	1.7782		Everolimus +LY2784544	557	16.8456	2.7808		Everolimus +LY2784544	561.5	13.8089	2.2795
Dactolisib +Trametinib	673	16.8469	2.781		Trametinib +Dactolisib	616	10.7073	1.76751		Dactolisib +Trametinib	644.5	13.7771	2.27426
Everolimus +Trametinib	809	15.7844	2.60561		Trametinib +Everolimus	569	11.5892	1.9131		Everolimus +Trametinib	689	13.6868	2.25936
Roscovitine +S63845	2226	2.95228	0.487348		Roscovitine +S63845	789	23.4047	3.86354		Roscovitine +S63845	1507.5	13.1785	2.17544
Gefitinib +Docetaxel	605	10.9076	1.80057		Gefitinib +Docetaxel	479	14.6126	2.41217		Gefitinib +Docetaxel	542	12.7601	2.10637
Pemetrexed +Sorafenib	590	11.9192	1.96756		Pemetrexed +Sorafenib	540	13.3913	2.21057		Pemetrexed +Sorafenib	565	12.6552	2.08907
Dactolisib +Etoposide	788	15.6984	2.59142		Dactolisib +Etoposide	606	9.59703	1.58423		Dactolisib +Etoposide	697	12.6477	2.08783
Pemetrexed +Ibrutinib	630	11.0614	1.82596		Pemetrexed +Ibrutinib	606	14.1297	2.33246		Pemetrexed +Ibrutinib	618	12.5955	2.07921
DMSO +Ibrutinib	507	12.127	2.00186		Ibrutinib +DMSO	652	13.0433	2.15312		DMSO +Ibrutinib	579.5	12.5851	2.07749
Everolimus +Crizotinib	617	11.1671	1.84341		Everolimus +Crizotinib	629	13.6604	2.25499		Everolimus +Crizotinib	623	12.4137	2.0492
Venetoclax +S63845	2282	1.98854	0.328259		Venetoclax +S63845	435	22.7784	3.76014		Venetoclax +S63845	1358.5	12.3835	2.0442
AZD8055 +Paclitaxel	3306	12.452	2.05551		Paclitaxel +AZD8055	2705	12.1629	2.0078		AZD8055 +Paclitaxel	3005.5	12.3075	2.03166
AZD2014 +Palbociclib	1195	8.68282	1.43332		Palbociclib +AZD2014	824	15.7109	2.59348		AZD2014 +Palbociclib	1009.5	12.1969	2.0134
GDC-0941 +Paclitaxel	3199	-0.518914	-0.0856598		Paclitaxel +GDC-0941	419	24.8707	4.10554		GDC-0941 +Paclitaxel	1809	12.1759	2.00994
Docetaxel +S63845	3134	8.28974	1.36843		S63845 +Docetaxel	1646	15.9743	2.63696		Docetaxel +S63845	2390	12.132	2.0027
Navitoclax +Sorafenib	2591	10.4974	1.73286		Sorafenib +Navitoclax	2789	13.5463	2.23615		Navitoclax +Sorafenib	2690	12.0218	1.9845
Sunitinib +Navitoclax	1505	6.83019	1.1275		Sunitinib +Navitoclax	546	17.0369	2.81236		Sunitinib +Navitoclax	1025.5	11.9335	1.96993
AZD2014 +Sunitinib	868	11.0086	1.81725		Sunitinib +AZD2014	1809	12.83	2.11791		AZD2014 +Sunitinib	1338.5	11.9193	1.96758
AZD8055 +Ibrutinib	2696	11.6867	1.92918		Ibrutinib +AZD8055	2809	12.046	1.98849		AZD8055 +Ibrutinib	2752.5	11.8663	1.95884
AZD2014 +Gefitinib	2251	1.5368	0.253688		Gefitinib +AZD2014	687	21.7413	3.58896		AZD2014 +Gefitinib	1469	11.6391	1.92132
Everolimus +Ibrutinib	2526	-2.18335	-0.360417		Everolimus +Ibrutinib	654	25.096	4.14273		Everolimus +Ibrutinib	1590	11.4563	1.89116
Pemetrexed +DMSO	647	15.6349	2.58093		Pemetrexed +DMSO	551	7.20316	1.18906		Pemetrexed +DMSO	599	11.419	1.885
Pemetrexed +Docetaxel	759	6.60467	1.09027		Pemetrexed +Docetaxel	715	16.0869	2.65556		Pemetrexed +Docetaxel	737	11.3458	1.87291
Everolimus +Paclitaxel	534	7.16959	1.18352		Everolimus +Paclitaxel	612	15.4078	2.54344		Everolimus +Paclitaxel	573	11.2887	1.86348
Dactolisib +DMSO	634	7.58796	1.25258		Dactolisib +DMSO	509	14.5059	2.39457		Dactolisib +DMSO	571.5	11.0469	1.82358
DMSO +Trametinib	494	20.8531	3.44234		Trametinib +DMSO	748	1.19108	0.196617		DMSO +Trametinib	621	11.0221	1.81948
AZD2014 +Regorafenib	801	21.2664	3.51056		Regorafenib +AZD2014	1994	0.517282	0.0853905		AZD2014 +Regorafenib	1397.5	10.8919	1.79797
Trametinib +DMSO	923	-1.83513	-0.302934		Trametinib +DMSO	498	23.5134	3.88149		Trametinib +DMSO	710.5	10.8392	1.78928
Regorafenib +Crizotinib	472	4.56198	0.75307		Regorafenib +Crizotinib	722	17.0815	2.81974		Regorafenib +Crizotinib	597	10.8218	1.7864
Sunitinib +MK-2206	489	10.261	1.69384		Sunitinib +MK-2206	569	11.3597	1.87521		Sunitinib +MK-2206	529	10.8104	1.78453
Erlotinib +Everolimus	675	6.40383	1.05711		Everolimus +Erlotinib	760	15.2161	2.5118		Erlotinib +Everolimus	717.5	10.81	1.78445
AZD8055 +Docetaxel	2743	12.9488	2.13752		Docetaxel +AZD8055	2740	8.44955	1.39481		AZD8055 +Docetaxel	2741.5	10.6992	1.76617
AZD2014 +Roscovitine	728	17.7702	2.93343		Roscovitine +AZD2014	932	3.35975	0.554612		AZD2014 +Roscovitine	830	10.565	1.74402
Regorafenib +DMSO	629	11.239	1.85529		Regorafenib +DMSO	646	9.61272	1.58682		Regorafenib +DMSO	637.5	10.4259	1.72105
Palbociclib +GDC-0941	362	14.8583	2.45274		Palbociclib +GDC-0941	513	5.98708	0.988319		Palbociclib +GDC-0941	437.5	10.4227	1.72053
Trametinib +GDC-0941	1573	0.287881	0.0475219		Trametinib +GDC-0941	492	20.2488	3.34258		Trametinib +GDC-0941	1032.5	10.2684	1.69505
Trametinib +Crizotinib	503	4.74837	0.783839		Trametinib +Crizotinib	440	15.6767	2.58784		Trametinib +Crizotinib	471.5	10.2126	1.68584
Sunitinib +Venetoclax	518	9.21973	1.52195		Venetoclax +Sunitinib	405	11.0653	1.8266		Sunitinib +Venetoclax	461.5	10.1425	1.67428
Pemetrexed +Crizotinib	675	16.4414	2.71407		Pemetrexed +Crizotinib	536	3.48398	0.575119		Pemetrexed +Crizotinib	605.5	9.96269	1.64459
Trametinib +Sorafenib	664	4.79167	0.790986		Trametinib +Sorafenib	551	14.9856	2.47375		Trametinib +Sorafenib	607.5	9.88864	1.63237
DMSO +Paclitaxel	673	5.05187	0.833939		Paclitaxel +DMSO	603	14.5026	2.39401		DMSO +Paclitaxel	638	9.77722	1.61398
DMSO +Regorafenib	410	8.35813	1.37972		Regorafenib +DMSO	589	11.195	1.84802		DMSO +Regorafenib	499.5	9.77658	1.61387
Dactolisib +Everolimus	751	13.5768	2.24119		Everolimus +Dactolisib	887	5.88589	0.971614		Dactolisib +Everolimus	819	9.73133	1.6064
AZD2014 +Lapatinib	1277	11.3174	1.86822		Lapatinib +AZD2014	2147	8.12466	1.34118		AZD2014 +Lapatinib	1712	9.72102	1.6047
Gefitinib +Trametinib	614	6.65523	1.09861		Trametinib +Gefitinib	568	12.7446	2.10382		Gefitinib +Trametinib	591	9.69991	1.60122
Crizotinib +GDC-0941	478	17.8337	2.9439		GDC-0941 +Crizotinib	2545	1.42134	0.234627		Crizotinib +GDC-0941	1511.5	9.62753	1.58927
Pemetrexed +Paclitaxel	629	4.60204	0.759683		Pemetrexed +Paclitaxel	586	14.1964	2.34348		Pemetrexed +Paclitaxel	607.5	9.39924	1.55158
Gefitinib +GDC-0941	2834	-3.90471	-0.64457		Gefitinib +GDC-0941	578	22.4302	3.70267		Gefitinib +GDC-0941	1706	9.26274	1.52905
DMSO +Docetaxel	501	13.1299	2.16742		Docetaxel +DMSO	1741	5.29629	0.874287		DMSO +Docetaxel	1121	9.21309	1.52085
Lapatinib +Trametinib	474	9.50112	1.5684		Trametinib +Lapatinib	687	8.41602	1.38928		Lapatinib +Trametinib	580.5	8.95857	1.47884
Venetoclax +Docetaxel	1546	3.49362	0.57671		Venetoclax +Docetaxel	415	14.4064	2.37814		Venetoclax +Docetaxel	980.5	8.95	1.47742
Pemetrexed +Etoposide	665	11.2153	1.85136		Pemetrexed +Etoposide	621	6.61893	1.09262		Pemetrexed +Etoposide	643	8.91709	1.47199
Erlotinib +Trametinib	685	1.76231	0.290914		Trametinib +Erlotinib	622	15.9338	2.63027		Erlotinib +Trametinib	653.5	8.84805	1.46059
Erlotinib +DMSO	509	8.24777	1.3615		Erlotinib +DMSO	573	9.37197	1.54708		Erlotinib +DMSO	541	8.80987	1.45429
Regorafenib +Sorafenib	729	13.4702	2.22359		Regorafenib +Sorafenib	613	4.0226	0.664032		Regorafenib +Sorafenib	671	8.74638	1.44381
Trametinib +Etoposide	1821	-1.90398	-0.3143		Trametinib +Etoposide	476	19.3662	3.19688		Trametinib +Etoposide	1148.5	8.73112	1.44129
Crizotinib +MK-2206	2792	-2.11835	-0.349687		MK-2206 +Crizotinib	591	19.5218	3.22256		Crizotinib +MK-2206	1691.5	8.70171	1.43644
Erlotinib +MK-2206	2643	-4.54774	-0.750719		Erlotinib +MK-2206	717	21.8835	3.61243		Erlotinib +MK-2206	1680	8.66789	1.43085
AZD8055 +LY2784544	2907	0.462123	0.0762851		LY2784544 +AZD8055	1466	16.4166	2.70997		AZD8055 +LY2784544	2186.5	8.43935	1.39313
Dactolisib +DMSO	886	4.49274	0.74164		DMSO +Dactolisib	828	12.2738	2.0261		Dactolisib +DMSO	857	8.38326	1.38387
Lapatinib +DMSO	557	5.03237	0.830719		Lapatinib +DMSO	572	11.6618	1.92508		Lapatinib +DMSO	564.5	8.3471	1.3779
AZD2014 +Pemetrexed	655	10.2632	1.6942		Pemetrexed +AZD2014	827	5.7839	0.954778		AZD2014 +Pemetrexed	741	8.02355	1.32449
Sunitinib +AZD8055	2346	2.84392	0.46946		Sunitinib +AZD8055	593	13.1542	2.17144		Sunitinib +AZD8055	1469.5	7.99908	1.32045
AZD8055 +Osimertinib	3103	7.98745	1.31853		Osimertinib +AZD8055	2053	7.59882	1.25438		AZD8055 +Osimertinib	2578	7.79313	1.28645
Palbociclib +Docetaxel	696	5.12029	0.845232		Palbociclib +Docetaxel	749	10.3747	1.71261		Palbociclib +Docetaxel	722.5	7.74749	1.27892
Lapatinib +Etoposide	1582	-7.48826	-1.23613		Lapatinib +Etoposide	491	22.9697	3.79174		Lapatinib +Etoposide	1036.5	7.74074	1.2778
Lapatinib +Docetaxel	689	7.26994	1.20009		Lapatinib +Docetaxel	619	7.86208	1.29783		Lapatinib +Docetaxel	654	7.56601	1.24896
Lapatinib +Osimertinib	468	4.5147	0.745265		Lapatinib +Osimertinib	570	10.3581	1.70987		Lapatinib +Osimertinib	519	7.4364	1.22757
Gefitinib +Lapatinib	672	9.90451	1.63499		Lapatinib +Gefitinib	665	4.62081	0.762781		Gefitinib +Lapatinib	668.5	7.26266	1.19888
Erlotinib +GDC-0941	2060	-1.59234	-0.262856		Erlotinib +GDC-0941	420	16.078	2.65407		Erlotinib +GDC-0941	1240	7.24281	1.19561
AZD8055 +Sorafenib	2460	4.90241	0.809267		Sorafenib +AZD8055	3020	9.56014	1.57814		AZD8055 +Sorafenib	2740	7.23127	1.1937
Everolimus +Regorafenib	808	7.89825	1.30381		Regorafenib +Everolimus	781	6.51882	1.0761		Everolimus +Regorafenib	794.5	7.20854	1.18995
Everolimus +Gefitinib	771	9.30494	1.53601		Gefitinib +Everolimus	783	4.74246	0.782863		Everolimus +Gefitinib	777	7.0237	1.15944
Everolimus +Roscovitine	923	8.00185	1.32091		Roscovitine +Everolimus	1387	6.03159	0.995666		Everolimus +Roscovitine	1155	7.01672	1.15829
Etoposide +S63845	2855	4.29566	0.709107		S63845 +Etoposide	837	9.71535	1.60376		Etoposide +S63845	1846	7.0055	1.15643
Lapatinib +Palbociclib	769	4.70677	0.776972		Palbociclib +Lapatinib	995	9.30226	1.53557		Lapatinib +Palbociclib	882	7.00452	1.15627
Sunitinib +Ibrutinib	2226	1.07078	0.176758		Sunitinib +Ibrutinib	485	12.8868	2.12729		Sunitinib +Ibrutinib	1355.5	6.97878	1.15202
Dactolisib +Sunitinib	790	7.04037	1.16219		Sunitinib +Dactolisib	719	6.62573	1.09374		Dactolisib +Sunitinib	754.5	6.83305	1.12797
Dactolisib +Gefitinib	1034	9.43091	1.55681		Gefitinib +Dactolisib	707	4.21023	0.695004		Dactolisib +Gefitinib	870.5	6.82057	1.12591
Gefitinib +Crizotinib	2331	-2.17136	-0.358437		Gefitinib +Crizotinib	502	15.6097	2.57677		Gefitinib +Crizotinib	1416.5	6.71917	1.10917
DMSO +Roscovitine	574	11.6535	1.9237		Roscovitine +DMSO	806	1.55061	0.255967		DMSO +Roscovitine	690	6.60205	1.08983
Erlotinib +Docetaxel	2087	-3.27913	-0.541303		Erlotinib +Docetaxel	538	16.4054	2.70813		Erlotinib +Docetaxel	1312.5	6.56314	1.08341
Trametinib +Docetaxel	765	-2.3569	-0.389066		Trametinib +Docetaxel	516	15.3041	2.52632		Trametinib +Docetaxel	640.5	6.47359	1.06863
Gefitinib +DMSO	505	6.30428	1.04068		Gefitinib +DMSO	484	6.30846	1.04137		Gefitinib +DMSO	494.5	6.30637	1.04103
Roscovitine +Osimertinib	674	1.05779	0.174614		Roscovitine +Osimertinib	529	11.5393	1.90485		Roscovitine +Osimertinib	601.5	6.29855	1.03973
Gefitinib +Venetoclax	546	2.95355	0.487559		Venetoclax +Gefitinib	416	9.59568	1.58401		Gefitinib +Venetoclax	481	6.27462	1.03578
Erlotinib +Gefitinib	513	2.78026	0.458953		Gefitinib +Erlotinib	643	9.3303	1.5402		Erlotinib +Gefitinib	578	6.05528	0.999577
Everolimus +Pemetrexed	853	0.308762	0.0509689		Pemetrexed +Everolimus	542	11.3078	1.86664		Everolimus +Pemetrexed	697.5	5.80829	0.958805
Palbociclib +Venetoclax	752	4.1833	0.690558		Venetoclax +Palbociclib	488	7.42228	1.22523		Palbociclib +Venetoclax	620	5.80279	0.957896
Crizotinib +DMSO	568	5.78487	0.954938		DMSO +Crizotinib	601	5.6812	0.937825		Crizotinib +DMSO	584.5	5.73303	0.946382
Gefitinib +Palbociclib	482	15.9395	2.63121		Palbociclib +Gefitinib	2202	-4.68687	-0.773686		Gefitinib +Palbociclib	1342	5.62631	0.928764
GDC-0941 +MK-2206	2893	6.21818	1.02647		MK-2206 +GDC-0941	2469	4.87057	0.80401		GDC-0941 +MK-2206	2681	5.54438	0.915239
Regorafenib +Paclitaxel	547	1.11874	0.184677		Regorafenib +Paclitaxel	615	9.89932	1.63413		Regorafenib +Paclitaxel	581	5.50903	0.909405
Venetoclax +LY2784544	3121	-6.13568	-1.01285		Venetoclax +LY2784544	364	17.1525	2.83145		Venetoclax +LY2784544	1742.5	5.50839	0.909299
Venetoclax +Ibrutinib	2492	-3.17135	-0.523512		Venetoclax +Ibrutinib	343	14.1698	2.33908		Venetoclax +Ibrutinib	1417.5	5.49922	0.907785
Palbociclib +Osimertinib	682	-2.27498	-0.375542		Palbociclib +Osimertinib	742	13.1477	2.17036		Palbociclib +Osimertinib	712	5.43635	0.897407
DMSO +Osimertinib	556	3.86232	0.637573		Osimertinib +DMSO	558	6.98544	1.15312		DMSO +Osimertinib	557	5.42388	0.895348
Docetaxel +Paclitaxel	3861	-5.35757	-0.884402		Paclitaxel +Docetaxel	648	16.1404	2.66437		Docetaxel +Paclitaxel	2254.5	5.3914	0.889986
Palbociclib +Ibrutinib	628	2.25516	0.372271		Palbociclib +Ibrutinib	486	8.38458	1.38409		Palbociclib +Ibrutinib	557	5.31987	0.878179
AZD8055 +Crizotinib	1947	2.13737	0.352826		Crizotinib +AZD8055	2132	8.1654	1.34791		AZD8055 +Crizotinib	2039.5	5.15139	0.850366
Trametinib +Paclitaxel	2564	-6.04847	-0.998452		Trametinib +Paclitaxel	536	16.2077	2.67549		Trametinib +Paclitaxel	1550	5.07961	0.838517
Dactolisib +Palbociclib	1013	10.1443	1.67457		Palbociclib +Dactolisib	1009	-0.251473	-0.041512		Dactolisib +Palbociclib	1011	4.9464	0.816527
Erlotinib +Lapatinib	788	3.2039	0.528885		Lapatinib +Erlotinib	818	6.65139	1.09798		Erlotinib +Lapatinib	803	4.92765	0.813432
Dactolisib +Regorafenib	677	8.00909	1.3221		Regorafenib +Dactolisib	1773	1.78822	0.295191		Dactolisib +Regorafenib	1225	4.89866	0.808646
Regorafenib +Roscovitine	782	5.60866	0.92585		Roscovitine +Regorafenib	704	4.03324	0.665788		Regorafenib +Roscovitine	743	4.82095	0.795819
DMSO +Sorafenib	515	8.53938	1.40964		Sorafenib +DMSO	601	1.09498	0.180754		DMSO +Sorafenib	558	4.81718	0.795197
Roscovitine +Ibrutinib	3092	-5.57391	-0.920114		Roscovitine +Ibrutinib	632	15.1946	2.50826		Roscovitine +Ibrutinib	1862	4.81037	0.794073
Trametinib +MK-2206	2588	-5.51288	-0.91004		Trametinib +MK-2206	572	14.8651	2.45386		Trametinib +MK-2206	1580	4.6761	0.771908
Palbociclib +Etoposide	1144	2.27888	0.376186		Palbociclib +Etoposide	602	6.91991	1.14231		Palbociclib +Etoposide	873	4.59939	0.759246
DMSO +Etoposide	626	5.98977	0.988762		Etoposide +DMSO	644	2.97429	0.490981		DMSO +Etoposide	635	4.48203	0.739871
Venetoclax +GDC-0941	2663	-4.95287	-0.817596		Venetoclax +GDC-0941	382	13.8656	2.28887		Venetoclax +GDC-0941	1522.5	4.45639	0.735639
Palbociclib +DMSO	495	3.68046	0.607554		Palbociclib +DMSO	546	5.10977	0.843496		Palbociclib +DMSO	520.5	4.39512	0.725525
Erlotinib +Roscovitine	726	1.08103	0.178451		Roscovitine +Erlotinib	746	7.52255	1.24179		Erlotinib +Roscovitine	736	4.30179	0.710119
Gefitinib +Sunitinib	310	-0.264623	-0.0436827		Sunitinib +Gefitinib	385	8.81389	1.45496		Gefitinib +Sunitinib	347.5	4.27464	0.705636
Venetoclax +Paclitaxel	3402	-7.65475	-1.26361		Venetoclax +Paclitaxel	547	16.0008	2.64134		Venetoclax +Paclitaxel	1974.5	4.17305	0.688867
Roscovitine +Docetaxel	734	1.7822	0.294197		Roscovitine +Docetaxel	731	6.39984	1.05646		Roscovitine +Docetaxel	732.5	4.09102	0.675326
Osimertinib +S63845	3071	4.94489	0.816278		S63845 +Osimertinib	3024	2.95932	0.488511		Osimertinib +S63845	3047.5	3.9521	0.652395
Gefitinib +Ibrutinib	2200	-2.76803	-0.456934		Gefitinib +Ibrutinib	594	10.4546	1.72579		Gefitinib +Ibrutinib	1397	3.84327	0.634428
Gefitinib +Paclitaxel	3515	-5.50735	-0.909127		Gefitinib +Paclitaxel	588	13.0262	2.15031		Gefitinib +Paclitaxel	2051.5	3.75944	0.62059
Roscovitine +LY2784544	443	2.79193	0.460879		Roscovitine +LY2784544	550	4.67551	0.771811		Roscovitine +LY2784544	496.5	3.73372	0.616345
S63845 +Sorafenib	2693	4.52133	0.746359		Sorafenib +S63845	2574	2.8929	0.477546		S63845 +Sorafenib	2633.5	3.70711	0.611953
Regorafenib +Sunitinib	712	0.965539	0.159387		Sunitinib +Regorafenib	669	6.21791	1.02642		Regorafenib +Sunitinib	690.5	3.59172	0.592904
Lapatinib +Paclitaxel	2932	-2.73462	-0.451418		Lapatinib +Paclitaxel	568	9.8926	1.63302		Lapatinib +Paclitaxel	1750	3.57899	0.590802
Roscovitine +Sorafenib	559	2.98882	0.493379		Roscovitine +Sorafenib	524	3.99736	0.659866		Roscovitine +Sorafenib	541.5	3.49309	0.576623
Dactolisib +Crizotinib	613	2.88618	0.476437		Dactolisib +Crizotinib	388	3.83252	0.632654		Dactolisib +Crizotinib	500.5	3.35935	0.554546
Sunitinib +Osimertinib	799	2.57869	0.425678		Sunitinib +Osimertinib	429	4.00438	0.661024		Sunitinib +Osimertinib	614	3.29154	0.543351
Venetoclax +Crizotinib	2050	-10.0926	-1.66604		Venetoclax +Crizotinib	709	16.108	2.65903		Venetoclax +Crizotinib	1379.5	3.00769	0.496495
Roscovitine +GDC-0941	1396	-6.7594	-1.11581		Roscovitine +GDC-0941	530	12.5751	2.07584		Roscovitine +GDC-0941	963	2.90785	0.480014
Dactolisib +LY2784544	758	6.17687	1.01965		Dactolisib +LY2784544	2854	-0.395179	-0.0652342		Dactolisib +LY2784544	1806	2.89084	0.477207
GDC-0941 +Ibrutinib	1361	6.42864	1.06121		Ibrutinib +GDC-0941	2984	-0.811482	-0.133955		GDC-0941 +Ibrutinib	2172.5	2.80858	0.463627
Trametinib +LY2784544	577	1.50548	0.248518		Trametinib +LY2784544	547	3.97864	0.656774		Trametinib +LY2784544	562	2.74206	0.452646
Gefitinib +Roscovitine	757	-2.02371	-0.334064		Roscovitine +Gefitinib	808	7.39756	1.22115		Gefitinib +Roscovitine	782.5	2.68693	0.443545
Venetoclax +MK-2206	2509	-8.59396	-1.41865		Venetoclax +MK-2206	518	13.3958	2.21131		Venetoclax +MK-2206	1513.5	2.40091	0.396331
Lapatinib +MK-2206	2967	-4.96378	-0.819397		Lapatinib +MK-2206	687	9.66644	1.59569		Lapatinib +MK-2206	1827	2.35133	0.388147
Roscovitine +Crizotinib	653	3.81966	0.630531		Roscovitine +Crizotinib	508	0.742804	0.122619		Roscovitine +Crizotinib	580.5	2.28123	0.376575
Dactolisib +Lapatinib	1071	9.62694	1.58917		Lapatinib +Dactolisib	1094	-5.10369	-0.842492		Dactolisib +Lapatinib	1082.5	2.26163	0.373338
Gefitinib +Regorafenib	524	7.26633	1.19949		Regorafenib +Gefitinib	2645	-3.04401	-0.50249		Gefitinib +Regorafenib	1584.5	2.11116	0.348501
Gefitinib +LY2784544	3094	-8.36005	-1.38004		Gefitinib +LY2784544	501	12.1045	1.99815		Gefitinib +LY2784544	1797.5	1.87223	0.309059
Everolimus +Palbociclib	735	3.64422	0.60157		Palbociclib +Everolimus	1965	0.0230375	0.00380292		Everolimus +Palbociclib	1350	1.83363	0.302686
DMSO +Everolimus	617	3.63759	0.600475		Everolimus +DMSO	1207	0.0265632	0.00438492		DMSO +Everolimus	912	1.83207	0.30243
Palbociclib +Sorafenib	788	-3.00644	-0.496289		Palbociclib +Sorafenib	590	5.97578	0.986452		Palbociclib +Sorafenib	689	1.48467	0.245082
Sunitinib +Docetaxel	762	-5.662	-0.934656		Sunitinib +Docetaxel	446	8.54042	1.40981		Sunitinib +Docetaxel	604	1.43921	0.237578
Erlotinib +Paclitaxel	3532	-5.97069	-0.985613		Erlotinib +Paclitaxel	640	8.62932	1.42449		Erlotinib +Paclitaxel	2086	1.32932	0.219437
Regorafenib +Venetoclax	1713	7.45142	1.23004		Venetoclax +Regorafenib	2560	-4.97707	-0.821591		Regorafenib +Venetoclax	2136.5	1.23717	0.204227
Erlotinib +Crizotinib	2694	-7.27506	-1.20093		Erlotinib +Crizotinib	490	9.04674	1.49339		Erlotinib +Crizotinib	1592	0.885839	0.14623
Etoposide +LY2784544	3830	-7.67695	-1.26727		LY2784544 +Etoposide	1524	9.39887	1.55152		Etoposide +LY2784544	2677	0.860958	0.142123
Docetaxel +LY2784544	3791	-3.0731	-0.507293		LY2784544 +Docetaxel	727	4.79333	0.79126		Docetaxel +LY2784544	2259	0.860113	0.141983
Lapatinib +LY2784544	2298	-1.1531	-0.190348		Lapatinib +LY2784544	518	2.86422	0.472813		Lapatinib +LY2784544	1408	0.855562	0.141232
Dactolisib +Pemetrexed	954	-4.36634	-0.720775		Pemetrexed +Dactolisib	750	6.02161	0.994018		Dactolisib +Pemetrexed	852	0.827631	0.136621
Venetoclax +Osimertinib	2755	-8.09529	-1.33633		Venetoclax +Osimertinib	402	9.40869	1.55314		Venetoclax +Osimertinib	1578.5	0.656704	0.108406
DMSO +Erlotinib	541	-0.786078	-0.129762		Erlotinib +DMSO	690	2.00484	0.33095		DMSO +Erlotinib	615.5	0.609383	0.100594
Sunitinib +Etoposide	3254	-5.88	-0.970643		Sunitinib +Etoposide	459	7.06697	1.16658		Sunitinib +Etoposide	1856.5	0.593484	0.0979695
Roscovitine +Etoposide	556	-3.17765	-0.524551		Roscovitine +Etoposide	698	4.3627	0.720173		Roscovitine +Etoposide	627	0.592524	0.0978111
Dactolisib +Erlotinib	974	-0.538366	-0.0888708		Erlotinib +Dactolisib	826	1.68859	0.278744		Dactolisib +Erlotinib	900	0.57511	0.0949365
DMSO +Gefitinib	330	1.14569	0.189124		Gefitinib +DMSO	745	-0.119735	-0.0197652		DMSO +Gefitinib	537.5	0.512976	0.0846796
Roscovitine +MK-2206	2284	-8.44129	-1.39345		Roscovitine +MK-2206	717	9.37985	1.54838		Roscovitine +MK-2206	1500.5	0.469282	0.0774668
Lapatinib +Crizotinib	2276	-2.86017	-0.472143		Lapatinib +Crizotinib	448	3.71642	0.613489		Lapatinib +Crizotinib	1362	0.428126	0.070673
Palbociclib +Sunitinib	802	-0.00474522	-0.000783318		Sunitinib +Palbociclib	520	0.810299	0.13376		Palbociclib +Sunitinib	661	0.402777	0.0664885
Gefitinib +Etoposide	936	2.36127	0.389787		Gefitinib +Etoposide	447	-1.62587	-0.26839		Gefitinib +Etoposide	691.5	0.367701	0.0606984
Palbociclib +Regorafenib	655	2.42322	0.400013		Regorafenib +Palbociclib	1033	-1.88471	-0.311118		Palbociclib +Regorafenib	844	0.269256	0.0444475
Everolimus +Lapatinib	2252	-2.46077	-0.406212		Lapatinib +Everolimus	714	2.98526	0.492792		Everolimus +Lapatinib	1483	0.262244	0.0432901
Erlotinib +LY2784544	3386	-4.06321	-0.670735		Erlotinib +LY2784544	453	4.50435	0.743556		Erlotinib +LY2784544	1919.5	0.22057	0.0364107
Lapatinib +Regorafenib	885	0.753846	0.124441		Regorafenib +Lapatinib	1038	-0.357868	-0.0590751		Lapatinib +Regorafenib	961.5	0.197989	0.0326831
Roscovitine +Trametinib	600	0.588506	0.0971478		Trametinib +Roscovitine	813	-0.196693	-0.0324691		Roscovitine +Trametinib	706.5	0.195907	0.0323393
Erlotinib +Regorafenib	552	6.39726	1.05603		Regorafenib +Erlotinib	2688	-6.03778	-0.996687		Erlotinib +Regorafenib	1620	0.179743	0.0296712
Lapatinib +Venetoclax	671	2.08588	0.344327		Venetoclax +Lapatinib	703	-1.7538	-0.289508		Lapatinib +Venetoclax	687	0.166041	0.0274093
Dactolisib +Roscovitine	827	3.40477	0.562043		Roscovitine +Dactolisib	1013	-3.2398	-0.53481		Dactolisib +Roscovitine	920	0.0824877	0.0136167
Gefitinib +MK-2206	2946	-6.8046	-1.12327		Gefitinib +MK-2206	620	6.80551	1.12342		Gefitinib +MK-2206	1783	0.000457802	7.55718e-05
Sunitinib +Paclitaxel	506	-4.26896	-0.704699		Sunitinib +Paclitaxel	525	4.26339	0.70378		Sunitinib +Paclitaxel	515.5	-0.00278463	-0.000459673
Pemetrexed +Trametinib	664	0.958019	0.158145		Trametinib +Pemetrexed	552	-1.03234	-0.170414		Pemetrexed +Trametinib	608	-0.0371628	-0.00613465
Sunitinib +DMSO	567	-2.85642	-0.471525		Sunitinib +DMSO	397	2.49011	0.411056		Sunitinib +DMSO	482	-0.183156	-0.0302345
Erlotinib +Palbociclib	594	-5.43007	-0.89637		Palbociclib +Erlotinib	987	5.041	0.832144		Erlotinib +Palbociclib	790.5	-0.194536	-0.0321131
Sunitinib +Sorafenib	1052	-4.96949	-0.82034		Sunitinib +Sorafenib	466	4.47656	0.738968		Sunitinib +Sorafenib	759	-0.246469	-0.0406859
Palbociclib +LY2784544	1736	-9.68497	-1.59875		Palbociclib +LY2784544	486	8.98555	1.48329		Palbociclib +LY2784544	1111	-0.349713	-0.057729
Sunitinib +LY2784544	3469	-6.11403	-1.00928		Sunitinib +LY2784544	418	5.21844	0.861435		Sunitinib +LY2784544	1943.5	-0.447796	-0.0739199
Gefitinib +Osimertinib	2680	-10.8026	-1.78324		Gefitinib +Osimertinib	505	9.898	1.63391		Gefitinib +Osimertinib	1592.5	-0.452297	-0.074663
Docetaxel +GDC-0941	2982	-3.97077	-0.655476		GDC-0941 +Docetaxel	2538	2.8076	0.463465		Docetaxel +GDC-0941	2760	-0.581588	-0.0960058
DMSO +Sunitinib	315	-0.623451	-0.102916		Sunitinib +DMSO	473	-0.657102	-0.108471		DMSO +Sunitinib	394	-0.640276	-0.105694
Roscovitine +Venetoclax	723	-2.00573	-0.331096		Venetoclax +Roscovitine	1667	0.372477	0.0614867		Roscovitine +Venetoclax	1195	-0.816625	-0.134805
Erlotinib +Ibrutinib	2484	-8.46705	-1.3977		Erlotinib +Ibrutinib	439	6.73528	1.11183		Erlotinib +Ibrutinib	1461.5	-0.865886	-0.142936
DMSO +Palbociclib	445	1.02495	0.169194		Palbociclib +DMSO	837	-2.90616	-0.479736		DMSO +Palbociclib	641	-0.940606	-0.155271
Roscovitine +Paclitaxel	2657	-8.40679	-1.38775		Roscovitine +Paclitaxel	602	6.2603	1.03342		Roscovitine +Paclitaxel	1629.5	-1.07325	-0.177166
Gefitinib +Sorafenib	2369	-8.35025	-1.37842		Gefitinib +Sorafenib	571	6.17097	1.01867		Gefitinib +Sorafenib	1470	-1.08964	-0.179872
Dactolisib +Venetoclax	2981	-4.02331	-0.664148		Venetoclax +Dactolisib	1858	0.961617	0.158739		Dactolisib +Venetoclax	2419.5	-1.53085	-0.252705
Sunitinib +Crizotinib	1893	-9.75618	-1.6105		Sunitinib +Crizotinib	456	6.62372	1.09341		Sunitinib +Crizotinib	1174.5	-1.56623	-0.258546
GDC-0941 +Sorafenib	2668	-4.49758	-0.742439		Sorafenib +GDC-0941	506	1.06786	0.176277		GDC-0941 +Sorafenib	1587	-1.71486	-0.283081
Pemetrexed +Venetoclax	806	0.824291	0.13607		Venetoclax +Pemetrexed	1941	-4.26474	-0.704003		Pemetrexed +Venetoclax	1373.5	-1.72023	-0.283967
Palbociclib +Trametinib	889	-0.543289	-0.0896835		Trametinib +Palbociclib	617	-3.0923	-0.510462		Palbociclib +Trametinib	753	-1.8178	-0.300073
Palbociclib +Paclitaxel	595	-4.78224	-0.789429		Palbociclib +Paclitaxel	574	1.13128	0.186746		Palbociclib +Paclitaxel	584.5	-1.82548	-0.301342
Lapatinib +Sorafenib	2335	-8.71612	-1.43882		Lapatinib +Sorafenib	609	5.04246	0.832385		Lapatinib +Sorafenib	1472	-1.83683	-0.303215
Erlotinib +Sunitinib	2307	-13.2098	-2.18061		Sunitinib +Erlotinib	467	9.49892	1.56804		Erlotinib +Sunitinib	1387	-1.85545	-0.306288
Docetaxel +MK-2206	2469	-2.8516	-0.470729		MK-2206 +Docetaxel	2020	-1.59538	-0.263358		Docetaxel +MK-2206	2244.5	-2.22349	-0.367044
Everolimus +Venetoclax	2293	-4.85133	-0.800834		Venetoclax +Everolimus	1400	0.306421	0.0505826		Everolimus +Venetoclax	1846.5	-2.27245	-0.375126
Palbociclib +Roscovitine	1468	-1.20163	-0.198359		Roscovitine +Palbociclib	807	-3.56449	-0.58841		Palbociclib +Roscovitine	1137.5	-2.38306	-0.393384
Crizotinib +Docetaxel	1259	-1.00013	-0.165096		Docetaxel +Crizotinib	2888	-4.01797	-0.663267		Crizotinib +Docetaxel	2073.5	-2.50905	-0.414182
Lapatinib +Sunitinib	1853	-6.84317	-1.12964		Sunitinib +Lapatinib	518	1.79482	0.29628		Lapatinib +Sunitinib	1185.5	-2.52418	-0.416679
Erlotinib +Osimertinib	3210	-7.89984	-1.30407		Erlotinib +Osimertinib	337	2.83978	0.468777		Erlotinib +Osimertinib	1773.5	-2.53003	-0.417645
GDC-0941 +LY2784544	3140	-2.2115	-0.365064		LY2784544 +GDC-0941	2268	-3.02583	-0.49949		GDC-0941 +LY2784544	2704	-2.61867	-0.432277
Erlotinib +Sorafenib	2549	-9.03865	-1.49206		Erlotinib +Sorafenib	570	3.64626	0.601907		Erlotinib +Sorafenib	1559.5	-2.6962	-0.445075
Lapatinib +Ibrutinib	3003	-9.9992	-1.65062		Lapatinib +Ibrutinib	501	4.43283	0.73175		Lapatinib +Ibrutinib	1752	-2.78319	-0.459435
Trametinib +Venetoclax	575	4.11124	0.678663		Venetoclax +Trametinib	2295	-9.72419	-1.60522		Trametinib +Venetoclax	1435	-2.80648	-0.46328
LY2784544 +Paclitaxel	3307	-5.36857	-0.886217		Paclitaxel +LY2784544	1998	-0.55011	-0.0908096		LY2784544 +Paclitaxel	2652.5	-2.95934	-0.488513
Roscovitine +DMSO	800	-8.8618	-1.46286		Roscovitine +DMSO	591	2.87811	0.475105		Roscovitine +DMSO	695.5	-2.99184	-0.493879
Lapatinib +Roscovitine	712	-4.7293	-0.78069		Roscovitine +Lapatinib	858	-1.26314	-0.208512		Lapatinib +Roscovitine	785	-2.99622	-0.494601
DMSO +Venetoclax	538	-2.99952	-0.495146		Venetoclax +DMSO	601	-3.12587	-0.516003		DMSO +Venetoclax	569.5	-3.06269	-0.505575
Erlotinib +Venetoclax	493	2.15059	0.355008		Venetoclax +Erlotinib	2486	-8.43458	-1.39234		Erlotinib +Venetoclax	1489.5	-3.142	-0.518666
DMSO +Lapatinib	560	1.4995	0.247531		Lapatinib +DMSO	1149	-8.07082	-1.33229		DMSO +Lapatinib	854.5	-3.28566	-0.542381
Ibrutinib +MK-2206	2972	-5.93334	-0.979447		MK-2206 +Ibrutinib	3059	-0.665881	-0.109921		Ibrutinib +MK-2206	3015.5	-3.29961	-0.544684
Ibrutinib +LY2784544	3519	-4.17522	-0.689225		LY2784544 +Ibrutinib	2441	-2.55131	-0.421158		Ibrutinib +LY2784544	2980	-3.36327	-0.555192
Gefitinib +Pemetrexed	1247	-9.56606	-1.57912		Pemetrexed +Gefitinib	811	2.48179	0.409682		Gefitinib +Pemetrexed	1029	-3.54214	-0.584719
Everolimus +Sunitinib	1524	-4.88686	-0.806699		Sunitinib +Everolimus	2056	-2.30337	-0.380229		Everolimus +Sunitinib	1790	-3.59511	-0.593464
Pemetrexed +Roscovitine	698	-1.83189	-0.302399		Roscovitine +Pemetrexed	756	-5.38333	-0.888655		Pemetrexed +Roscovitine	727	-3.60761	-0.595527
Trametinib +Ibrutinib	2866	-3.30206	-0.545088		Trametinib +Ibrutinib	2704	-4.03728	-0.666454		Trametinib +Ibrutinib	2785	-3.66967	-0.605771
Palbociclib +Crizotinib	2083	-4.54474	-0.750224		Palbociclib +Crizotinib	452	-3.22764	-0.532803		Palbociclib +Crizotinib	1267.5	-3.88619	-0.641513
Palbociclib +MK-2206	1875	-8.18052	-1.3504		Palbociclib +MK-2206	624	0.111759	0.0184487		Palbociclib +MK-2206	1249.5	-4.03438	-0.665976
Venetoclax +Etoposide	3092	-8.08713	-1.33499		Venetoclax +Etoposide	406	-0.708964	-0.117032		Venetoclax +Etoposide	1749	-4.39805	-0.726009
GDC-0941 +Osimertinib	2735	-4.3784	-0.722766		Osimertinib +GDC-0941	2672	-4.96238	-0.819166		GDC-0941 +Osimertinib	2703.5	-4.67039	-0.770966
MK-2206 +Sorafenib	1988	-3.64147	-0.601117		Sorafenib +MK-2206	2887	-6.11446	-1.00935		MK-2206 +Sorafenib	2437.5	-4.87796	-0.805231
Lapatinib +Pemetrexed	1141	-9.43244	-1.55706		Pemetrexed +Lapatinib	977	-0.330863	-0.0546174		Lapatinib +Pemetrexed	1059	-4.88165	-0.805839
Crizotinib +Paclitaxel	3722	-4.52291	-0.74662		Paclitaxel +Crizotinib	2531	-5.35219	-0.883515		Crizotinib +Paclitaxel	3126.5	-4.93755	-0.815067
Palbociclib +Pemetrexed	1204	-10.0966	-1.6667		Pemetrexed +Palbociclib	813	0.124618	0.0205714		Palbociclib +Pemetrexed	1008.5	-4.98598	-0.823062
Crizotinib +LY2784544	3244	-5.63479	-0.930165		LY2784544 +Crizotinib	1922	-4.36423	-0.720426		Crizotinib +LY2784544	2583	-4.99951	-0.825295
MK-2206 +Paclitaxel	3193	-4.4256	-0.730556		Paclitaxel +MK-2206	2514	-5.63891	-0.930845		MK-2206 +Paclitaxel	2853.5	-5.03226	-0.830701
Ibrutinib +Paclitaxel	3938	-5.08261	-0.839013		Paclitaxel +Ibrutinib	2104	-5.04204	-0.832315		Ibrutinib +Paclitaxel	3021	-5.06232	-0.835664
Crizotinib +Sorafenib	2317	-3.97817	-0.656697		Sorafenib +Crizotinib	2535	-6.58812	-1.08754		Crizotinib +Sorafenib	2426	-5.28314	-0.872116
Etoposide +Paclitaxel	3883	-5.0365	-0.831401		Paclitaxel +Etoposide	2643	-5.78497	-0.954955		Etoposide +Paclitaxel	3263	-5.41073	-0.893178
Paclitaxel +Sorafenib	2064	-4.59804	-0.759023		Sorafenib +Paclitaxel	3406	-6.24719	-1.03126		Paclitaxel +Sorafenib	2735	-5.42262	-0.895139
Osimertinib +Paclitaxel	3373	-5.64142	-0.931258		Paclitaxel +Osimertinib	3080	-5.34994	-0.883143		Osimertinib +Paclitaxel	3226.5	-5.49568	-0.907201
Crizotinib +Ibrutinib	2795	-6.03346	-0.995974		Ibrutinib +Crizotinib	2817	-5.00318	-0.825901		Crizotinib +Ibrutinib	2806	-5.51832	-0.910938
Docetaxel +Etoposide	1864	-4.0184	-0.663338		Etoposide +Docetaxel	2397	-7.53619	-1.24404		Docetaxel +Etoposide	2130.5	-5.7773	-0.953688
Sunitinib +Trametinib	487	-5.72429	-0.944938		Trametinib +Sunitinib	1978	-6.29613	-1.03934		Sunitinib +Trametinib	1232.5	-6.01021	-0.992137
LY2784544 +MK-2206	2777	-8.64911	-1.42775		MK-2206 +LY2784544	2870	-3.81374	-0.629554		LY2784544 +MK-2206	2823.5	-6.23142	-1.02865
DMSO +Pemetrexed	943	-8.27643	-1.36623		Pemetrexed +DMSO	888	-4.24704	-0.701081		DMSO +Pemetrexed	915.5	-6.26173	-1.03366
Docetaxel +Sorafenib	2736	-7.03676	-1.1616		Sorafenib +Docetaxel	3141	-5.78261	-0.954566		Docetaxel +Sorafenib	2938.5	-6.40969	-1.05808
Etoposide +Ibrutinib	2739	-7.0104	-1.15724		Ibrutinib +Etoposide	2758	-5.96888	-0.985315		Etoposide +Ibrutinib	2748.5	-6.48964	-1.07128
Ibrutinib +Osimertinib	3250	-7.88229	-1.30117		Osimertinib +Ibrutinib	2636	-5.10295	-0.84237		Ibrutinib +Osimertinib	2943	-6.49262	-1.07177
Etoposide +MK-2206	2816	-6.66775	-1.10068		MK-2206 +Etoposide	1850	-6.57871	-1.08598		Etoposide +MK-2206	2333	-6.62323	-1.09333
Docetaxel +Ibrutinib	2692	-8.30914	-1.37163		Ibrutinib +Docetaxel	3110	-5.26006	-0.868306		Docetaxel +Ibrutinib	2901	-6.7846	-1.11997
MK-2206 +Osimertinib	2839	-5.6078	-0.925709		Osimertinib +MK-2206	2637	-8.08896	-1.33529		MK-2206 +Osimertinib	2738	-6.84838	-1.1305
Pemetrexed +Regorafenib	614	-4.22988	-0.698248		Regorafenib +Pemetrexed	1031	-9.77432	-1.6135		Pemetrexed +Regorafenib	822.5	-7.0021	-1.15587
Etoposide +GDC-0941	2992	-4.62122	-0.762849		GDC-0941 +Etoposide	2882	-9.52198	-1.57184		Etoposide +GDC-0941	2937	-7.0716	-1.16735
Pemetrexed +Sunitinib	2121	-10.3452	-1.70774		Sunitinib +Pemetrexed	541	-4.23059	-0.698365		Pemetrexed +Sunitinib	1331	-7.28792	-1.20305
LY2784544 +Osimertinib	2300	-4.80054	-0.79245		Osimertinib +LY2784544	3196	-9.79262	-1.61652		LY2784544 +Osimertinib	2748	-7.29658	-1.20448
Erlotinib +Etoposide	2789	-10.7541	-1.77523		Erlotinib +Etoposide	2372	-3.91698	-0.646596		Erlotinib +Etoposide	2580.5	-7.33554	-1.21092
Ibrutinib +Sorafenib	3024	-8.90241	-1.46957		Sorafenib +Ibrutinib	3061	-6.55932	-1.08278		Ibrutinib +Sorafenib	3042.5	-7.73087	-1.27617
LY2784544 +Sorafenib	2678	-9.84706	-1.62551		Sorafenib +LY2784544	2824	-5.64327	-0.931564		LY2784544 +Sorafenib	2751	-7.74517	-1.27853
Roscovitine +Sunitinib	2096	-5.04164	-0.83225		Sunitinib +Roscovitine	2371	-10.5928	-1.74861		Roscovitine +Sunitinib	2233.5	-7.81722	-1.29043
Erlotinib +Pemetrexed	1566	-9.85023	-1.62603		Pemetrexed +Erlotinib	1008	-6.04393	-0.997703		Erlotinib +Pemetrexed	1287	-7.94708	-1.31187
Etoposide +Osimertinib	2365	-10.2694	-1.69523		Osimertinib +Etoposide	2138	-7.2102	-1.19023		Etoposide +Osimertinib	2251.5	-8.73981	-1.44273
Etoposide +Sorafenib	2973	-10.6843	-1.76372		Sorafenib +Etoposide	2928	-7.08076	-1.16886		Etoposide +Sorafenib	2950.5	-8.88254	-1.46629
Docetaxel +Osimertinib	2894	-10.0885	-1.66536		Osimertinib +Docetaxel	2375	-7.84228	-1.29457		Docetaxel +Osimertinib	2634.5	-8.9654	-1.47996
Crizotinib +Etoposide	2832	-11.2187	-1.85192		Etoposide +Crizotinib	3141	-7.66138	-1.2647		Crizotinib +Etoposide	2986.5	-9.44002	-1.55831
Crizotinib +Osimertinib	2931	-10.4011	-1.71697		Osimertinib +Crizotinib	2745	-8.93385	-1.47476		Crizotinib +Osimertinib	2838	-9.66749	-1.59586
Osimertinib +Sorafenib	2812	-10.9377	-1.80555		Sorafenib +Osimertinib	3213	-8.45817	-1.39623		Osimertinib +Sorafenib	3012.5	-9.69795	-1.60089

## Sheet: 0011x 2.2RF
Data file S2 (4/6)	CPDM_0011x 2.2RF										Mean					Cytochrome c +ve %
n1	Total cell #	Delta Priming %	Z-score		n2	Total cell #	Delta Priming %	Z-score		Mean	Total cell #	Delta Priming %	Z-score			DMSO
AZD8055 +Navitoclax	723	51.9827	5.96071		Navitoclax +AZD8055	623	54.5275	6.25251		AZD8055 +Navitoclax	673	53.2551	6.10661		Mean	76.1393
Etoposide +Navitoclax	412	48.685	5.58257		Navitoclax +Etoposide	470	47.3118	5.42512		Etoposide +Navitoclax	441	47.9984	5.50385		StDev	8.72089
Ibrutinib +Navitoclax	535	46.9811	5.38719		Navitoclax +Ibrutinib	442	43.8176	5.02444		Ibrutinib +Navitoclax	488.5	45.3993	5.20581		3xStDev	26.1627
Gefitinib +Navitoclax	452	48.7148	5.58598		Gefitinib +Navitoclax	308	35.6295	4.08553		Gefitinib +Navitoclax	380	42.1721	4.83576		1.5xStDev	13.0813
Navitoclax +S63845	519	35.6225	4.08473		S63845 +Navitoclax	582	41.245	4.72945		Navitoclax +S63845	550.5	38.4337	4.40709
MK-2206 +Navitoclax	585	41.6393	4.77466		Navitoclax +MK-2206	464	33.8561	3.88219		MK-2206 +Navitoclax	524.5	37.7477	4.32842
Navitoclax +Osimertinib	409	39.0442	4.47709		Osimertinib +Navitoclax	550	34.0481	3.9042		Navitoclax +Osimertinib	479.5	36.5462	4.19064
Palbociclib +Navitoclax	425	45.365	5.20188		Palbociclib +Navitoclax	496	27.285	3.1287		Palbociclib +Navitoclax	460.5	36.325	4.16529
AZD8055 +MK-2206	520	30.8961	3.54277		MK-2206 +AZD8055	709	37.2464	4.27094		AZD8055 +MK-2206	614.5	34.0712	3.90685
Venetoclax +Navitoclax	552	46.3554	5.31544		Venetoclax +Navitoclax	248	20.7258	2.37657		Venetoclax +Navitoclax	400	33.5406	3.84601
AZD2014 +S63845	488	31.7733	3.64335		AZD2014 +S63845	542	33.852	3.88171		AZD2014 +S63845	515	32.8126	3.76253
Docetaxel +Navitoclax	496	18.8309	2.15929		Navitoclax +Docetaxel	577	45.8882	5.26187		Docetaxel +Navitoclax	536.5	32.3596	3.71058
LY2784544 +Navitoclax	549	34.1463	3.91546		Navitoclax +LY2784544	503	28.7077	3.29183		LY2784544 +Navitoclax	526	31.427	3.60365
GDC-0941 +Navitoclax	626	29.6533	3.40026		Navitoclax +GDC-0941	430	30.533	3.50113		GDC-0941 +Navitoclax	528	30.0931	3.45069
DMSO +Navitoclax	278	15.5823	1.78678		Navitoclax +DMSO	579	43.9998	5.04533		DMSO +Navitoclax	428.5	29.7911	3.41606
Crizotinib +Navitoclax	607	32.8245	3.7639		Navitoclax +Crizotinib	554	25.8682	2.96623		Crizotinib +Navitoclax	580.5	29.3464	3.36506
AZD8055 +Etoposide	707	30.1018	3.45169		Etoposide +AZD8055	627	26.9278	3.08774		AZD8055 +Etoposide	667	28.5148	3.26972
Navitoclax +Sorafenib	560	22.5926	2.59063		Sorafenib +Navitoclax	587	34.2776	3.93052		Navitoclax +Sorafenib	573.5	28.4351	3.26057
Sunitinib +Navitoclax	379	43.7217	5.01345		Sunitinib +Navitoclax	334	13.037	1.49492		Sunitinib +Navitoclax	356.5	28.3794	3.25418
GDC-0941 +S63845	472	33.7881	3.87438		S63845 +GDC-0941	443	21.8738	2.50821		GDC-0941 +S63845	457.5	27.8309	3.1913
Erlotinib +Navitoclax	514	34.2636	3.92891		Erlotinib +Navitoclax	318	20.7106	2.37482		Erlotinib +Navitoclax	416	27.4871	3.15187
AZD2014 +Navitoclax	524	28.4598	3.26341		AZD2014 +Navitoclax	402	26.4633	3.03447		AZD2014 +Navitoclax	463	27.4616	3.14894
AZD8055 +S63845	794	32.4716	3.72343		S63845 +AZD8055	548	22.3293	2.56044		AZD8055 +S63845	671	27.4004	3.14193
Lapatinib +S63845	579	36.0303	4.13149		Lapatinib +S63845	600	18.5006	2.12141		Lapatinib +S63845	589.5	27.2654	3.12645
Dactolisib +S63845	573	25.1725	2.88646		Dactolisib +S63845	577	27.2385	3.12336		Dactolisib +S63845	575	26.2055	3.00491
Gefitinib +AZD8055	484	30.8903	3.5421		Gefitinib +AZD8055	459	20.8802	2.39427		Gefitinib +AZD8055	471.5	25.8852	2.96818
Lapatinib +Navitoclax	667	31.6695	3.63145		Lapatinib +Navitoclax	262	18.2234	2.08963		Lapatinib +Navitoclax	464.5	24.9465	2.86054
AZD8055 +DMSO	711	28.8204	3.30476		DMSO +AZD8055	412	20.7458	2.37886		AZD8055 +DMSO	561.5	24.7831	2.84181
AZD8055 +Osimertinib	614	33.4983	3.84116		Osimertinib +AZD8055	652	15.7228	1.80289		AZD8055 +Osimertinib	633	24.6106	2.82202
Everolimus +S63845	583	23.1711	2.65697		Everolimus +S63845	476	25.3983	2.91235		Everolimus +S63845	529.5	24.2847	2.78466
Dactolisib +Navitoclax	391	27.2781	3.1279		Dactolisib +Navitoclax	312	19.9602	2.28877		Dactolisib +Navitoclax	351.5	23.6191	2.70834
Docetaxel +S63845	676	24.5124	2.81076		S63845 +Docetaxel	493	22.27	2.55364		Docetaxel +S63845	584.5	23.3912	2.6822
LY2784544 +S63845	539	35.6584	4.08884		S63845 +LY2784544	413	10.155	1.16445		LY2784544 +S63845	476	22.9067	2.62665
AZD2014 +Docetaxel	548	23.9162	2.7424		AZD2014 +Docetaxel	652	21.6225	2.4794		AZD2014 +Docetaxel	600	22.7694	2.6109
Pemetrexed +Navitoclax	464	17.816	2.04292		Pemetrexed +Navitoclax	359	27.3257	3.13336		Pemetrexed +Navitoclax	411.5	22.5709	2.58814
Trametinib +S63845	2238	15.7691	1.8082		Trametinib +S63845	641	29.1885	3.34696		Trametinib +S63845	1439.5	22.4788	2.57758
Gefitinib +S63845	574	28.7057	3.2916		Gefitinib +S63845	468	16.1625	1.85331		Gefitinib +S63845	521	22.4341	2.57245
AZD2014 +MK-2206	2377	18.2483	2.09248		AZD2014 +MK-2206	618	26.4031	3.02757		AZD2014 +MK-2206	1497.5	22.3257	2.56002
AZD8055 +Docetaxel	609	23.2377	2.6646		Docetaxel +AZD8055	634	20.6325	2.36587		AZD8055 +Docetaxel	621.5	21.9351	2.51524
AZD8055 +GDC-0941	570	27.9634	3.20649		GDC-0941 +AZD8055	541	15.6316	1.79243		AZD8055 +GDC-0941	555.5	21.7975	2.49946
Everolimus +Navitoclax	1543	24.2918	2.78547		Everolimus +Navitoclax	1722	19.3001	2.21309		Everolimus +Navitoclax	1632.5	21.7959	2.49928
Ibrutinib +MK-2206	508	20.9137	2.39811		MK-2206 +Ibrutinib	415	22.449	2.57416		Ibrutinib +MK-2206	461.5	21.6813	2.48613
Crizotinib +S63845	602	26.1357	2.99691		S63845 +Crizotinib	405	17.1878	1.97087		Crizotinib +S63845	503.5	21.6617	2.48389
AZD8055 +Sorafenib	528	32.1102	3.68198		Sorafenib +AZD8055	582	10.1285	1.16141		AZD8055 +Sorafenib	555	21.1193	2.42169
Pemetrexed +S63845	568	27.4485	3.14745		Pemetrexed +S63845	595	13.2863	1.5235		Pemetrexed +S63845	581.5	20.3674	2.33547
GDC-0941 +MK-2206	608	13.758	1.57759		MK-2206 +GDC-0941	514	26.8903	3.08343		GDC-0941 +MK-2206	561	20.3242	2.33051
AZD2014 +Sorafenib	587	18.9074	2.16806		AZD2014 +Sorafenib	709	21.7097	2.48938		AZD2014 +Sorafenib	648	20.3085	2.32872
Docetaxel +MK-2206	669	18.5968	2.13245		MK-2206 +Docetaxel	522	21.4871	2.46387		Docetaxel +MK-2206	595.5	20.042	2.29816
Etoposide +S63845	586	27.6021	3.16505		S63845 +Etoposide	464	12.4408	1.42656		Etoposide +S63845	525	20.0214	2.2958
MK-2206 +S63845	610	27.472	3.15013		S63845 +MK-2206	434	12.5201	1.43565		MK-2206 +S63845	522	19.9961	2.29289
Regorafenib +S63845	503	9.7315	1.11588		Regorafenib +S63845	643	30.2573	3.46952		Regorafenib +S63845	573	19.9944	2.2927
Everolimus +Sorafenib	478	24.0155	2.75379		Everolimus +Sorafenib	604	15.887	1.82171		Everolimus +Sorafenib	541	19.9512	2.28775
Erlotinib +AZD8055	657	30.715	3.52201		Erlotinib +AZD8055	405	7.97912	0.914943		Erlotinib +AZD8055	531	19.3471	2.21847
Everolimus +Docetaxel	543	15.5681	1.78514		Everolimus +Docetaxel	452	23.0166	2.63925		Everolimus +Docetaxel	497.5	19.2923	2.2122
AZD8055 +LY2784544	648	14.9751	1.71715		LY2784544 +AZD8055	610	23.3406	2.6764		AZD8055 +LY2784544	629	19.1578	2.19677
Erlotinib +S63845	682	16.3738	1.87753		Erlotinib +S63845	398	21.7974	2.49945		Erlotinib +S63845	540	19.0856	2.18849
AZD2014 +GDC-0941	456	26.3571	3.02229		AZD2014 +GDC-0941	2508	11.8112	1.35435		AZD2014 +GDC-0941	1482	19.0841	2.18832
Navitoclax +Paclitaxel	523	11.7035	1.34201		Paclitaxel +Navitoclax	636	25.4454	2.91775		Navitoclax +Paclitaxel	579.5	18.5744	2.12988
Ibrutinib +S63845	591	18.6421	2.13764		S63845 +Ibrutinib	540	17.234	1.97618		Ibrutinib +S63845	565.5	17.9381	2.05691
AZD8055 +Ibrutinib	2501	11.6218	1.33264		Ibrutinib +AZD8055	590	24.2494	2.78061		AZD8055 +Ibrutinib	1545.5	17.9356	2.05662
Dactolisib +GDC-0941	563	20.3045	2.32826		Dactolisib +GDC-0941	480	15.5507	1.78316		Dactolisib +GDC-0941	521.5	17.9276	2.05571
Trametinib +Navitoclax	1960	24.1886	2.77364		Trametinib +Navitoclax	351	11.5786	1.32768		Trametinib +Navitoclax	1155.5	17.8836	2.05066
Docetaxel +GDC-0941	634	18.8197	2.158		GDC-0941 +Docetaxel	610	16.2842	1.86727		Docetaxel +GDC-0941	622	17.552	2.01263
S63845 +Sorafenib	360	15.4867	1.77582		Sorafenib +S63845	677	18.8099	2.15688		S63845 +Sorafenib	518.5	17.1483	1.96635
GDC-0941 +Ibrutinib	695	19.5519	2.24196		Ibrutinib +GDC-0941	570	14.6181	1.67621		GDC-0941 +Ibrutinib	632.5	17.085	1.95909
Regorafenib +Navitoclax	470	21.7011	2.48841		Regorafenib +Navitoclax	1714	12.2703	1.407		Regorafenib +Navitoclax	1092	16.9857	1.9477
Palbociclib +S63845	494	16.6449	1.90862		Palbociclib +S63845	548	17.1492	1.96645		Palbociclib +S63845	521	16.897	1.93754
AZD2014 +Crizotinib	553	15.4554	1.77223		AZD2014 +Crizotinib	516	17.9203	2.05488		AZD2014 +Crizotinib	534.5	16.6879	1.91355
Roscovitine +Navitoclax	421	22.8367	2.61863		Roscovitine +Navitoclax	383	10.0214	1.14912		Roscovitine +Navitoclax	402	16.4291	1.88387
AZD8055 +Crizotinib	606	26.3553	3.02209		Crizotinib +AZD8055	472	6.40378	0.734303		AZD8055 +Crizotinib	539	16.3795	1.87819
Ibrutinib +Osimertinib	497	27.3405	3.13506		Osimertinib +Ibrutinib	508	4.9483	0.567408		Ibrutinib +Osimertinib	502.5	16.1444	1.85123
Lapatinib +GDC-0941	420	28.2653	3.2411		Lapatinib +GDC-0941	452	4.00061	0.458738		Lapatinib +GDC-0941	436	16.1329	1.84992
Lapatinib +AZD8055	627	19.8454	2.27561		Lapatinib +AZD8055	393	11.6797	1.33928		Lapatinib +AZD8055	510	15.7625	1.80745
Roscovitine +S63845	488	16.3545	1.87532		Roscovitine +S63845	598	14.6261	1.67713		Roscovitine +S63845	543	15.4903	1.77623
Trametinib +Docetaxel	398	18.3387	2.10285		Trametinib +Docetaxel	422	12.2074	1.39979		Trametinib +Docetaxel	410	15.273	1.75132
Venetoclax +AZD8055	618	27.0926	3.10663		Venetoclax +AZD8055	329	3.39706	0.389531		Venetoclax +AZD8055	473.5	15.2448	1.74808
DMSO +S63845	316	16.0267	1.83774		S63845 +DMSO	418	14.3423	1.64459		DMSO +S63845	367	15.1845	1.74116
Trametinib +GDC-0941	405	26.03	2.98479		Trametinib +GDC-0941	566	4.17581	0.478829		Trametinib +GDC-0941	485.5	15.1029	1.73181
Lapatinib +Trametinib	286	11.2296	1.28766		Trametinib +Lapatinib	371	18.5455	2.12656		Lapatinib +Trametinib	328.5	14.8875	1.70711
Venetoclax +GDC-0941	376	19.3255	2.21601		Venetoclax +GDC-0941	217	9.73107	1.11583		Venetoclax +GDC-0941	296.5	14.5283	1.66592
Dactolisib +Docetaxel	446	8.71264	0.999054		Dactolisib +Docetaxel	449	20.3367	2.33195		Dactolisib +Docetaxel	447.5	14.5247	1.6655
GDC-0941 +Sorafenib	455	15.9248	1.82605		Sorafenib +GDC-0941	346	11.9949	1.37542		GDC-0941 +Sorafenib	400.5	13.9598	1.60074
AZD2014 +Venetoclax	620	27.4751	3.1505		Venetoclax +AZD2014	2176	-0.241693	-0.0277142		AZD2014 +Venetoclax	1398	13.6167	1.56139
Etoposide +Ibrutinib	336	6.23976	0.715496		Ibrutinib +Etoposide	545	20.7427	2.37851		Etoposide +Ibrutinib	440.5	13.4913	1.547
AZD2014 +Sunitinib	542	26.4687	3.03509		Sunitinib +AZD2014	2539	0.332562	0.0381339		AZD2014 +Sunitinib	1540.5	13.4006	1.53661
Dactolisib +Sorafenib	1002	12.1087	1.38847		Dactolisib +Sorafenib	572	14.5967	1.67377		Dactolisib +Sorafenib	787	13.3527	1.53112
Venetoclax +S63845	545	12.8765	1.47652		Venetoclax +S63845	381	13.726	1.57392		Venetoclax +S63845	463	13.3013	1.52522
Roscovitine +AZD8055	402	22.5235	2.5827		Roscovitine +AZD8055	490	4.07691	0.467487		Roscovitine +AZD8055	446	13.3002	1.5251
AZD2014 +Paclitaxel	647	10.7161	1.22878		AZD2014 +Paclitaxel	535	15.6551	1.79512		AZD2014 +Paclitaxel	591	13.1856	1.51195
Erlotinib +Docetaxel	580	21.9269	2.5143		Erlotinib +Docetaxel	344	4.39943	0.50447		Erlotinib +Docetaxel	462	13.1632	1.50939
AZD8055 +Paclitaxel	628	13.8125	1.58384		Paclitaxel +AZD8055	591	12.4124	1.42329		AZD8055 +Paclitaxel	609.5	13.1124	1.50357
Dactolisib +DMSO	538	7.07785	0.811598		Dactolisib +DMSO	419	19.0444	2.18377		Dactolisib +DMSO	478.5	13.0611	1.49768
AZD2014 +Lapatinib	621	25.7567	2.95344		Lapatinib +AZD2014	2469	0.307746	0.0352883		AZD2014 +Lapatinib	1545	13.0322	1.49437
Ibrutinib +LY2784544	455	15.717	1.80222		LY2784544 +Ibrutinib	615	10.253	1.17568		Ibrutinib +LY2784544	535	12.985	1.48895
Crizotinib +GDC-0941	527	9.20916	1.05599		GDC-0941 +Crizotinib	493	16.6868	1.91342		Crizotinib +GDC-0941	510	12.948	1.48471
Everolimus +AZD8055	506	7.37393	0.845548		Everolimus +AZD8055	681	18.1687	2.08335		Everolimus +AZD8055	593.5	12.7713	1.46445
Roscovitine +GDC-0941	296	11.4481	1.31272		Roscovitine +GDC-0941	527	14.0265	1.60838		Roscovitine +GDC-0941	411.5	12.7373	1.46055
AZD2014 +Trametinib	488	19.203	2.20195		Trametinib +AZD2014	2293	6.21515	0.712673		AZD2014 +Trametinib	1390.5	12.7091	1.45731
GDC-0941 +Osimertinib	537	16.0187	1.83682		Osimertinib +GDC-0941	355	9.13474	1.04745		GDC-0941 +Osimertinib	446	12.5767	1.44214
Docetaxel +Paclitaxel	693	11.7922	1.35218		Paclitaxel +Docetaxel	614	13.2929	1.52426		Docetaxel +Paclitaxel	653.5	12.5426	1.43822
Dactolisib +Paclitaxel	537	7.34313	0.842016		Dactolisib +Paclitaxel	409	17.3553	1.99008		Dactolisib +Paclitaxel	473	12.3492	1.41605
Osimertinib +S63845	587	18.7606	2.15123		S63845 +Osimertinib	453	5.93101	0.680092		Osimertinib +S63845	520	12.3458	1.41566
Dactolisib +Ibrutinib	733	14.3464	1.64506		Dactolisib +Ibrutinib	455	9.93822	1.13959		Dactolisib +Ibrutinib	594	12.1423	1.39232
AZD2014 +Erlotinib	576	21.939	2.51569		Erlotinib +AZD2014	2330	2.33159	0.267357		AZD2014 +Erlotinib	1453	12.1353	1.39152
Etoposide +GDC-0941	492	4.62804	0.530684		GDC-0941 +Etoposide	627	19.4573	2.23111		Etoposide +GDC-0941	559.5	12.0427	1.3809
AZD2014 +DMSO	555	1.91264	0.219317		AZD2014 +DMSO	565	22.0806	2.53192		AZD2014 +DMSO	560	11.9966	1.37562
Crizotinib +DMSO	454	9.62574	1.10376		DMSO +Crizotinib	280	14.159	1.62357		Crizotinib +DMSO	367	11.8924	1.36366
Trametinib +AZD8055	516	13.9689	1.60178		Trametinib +AZD8055	406	9.42413	1.08064		Trametinib +AZD8055	461	11.6965	1.34121
GDC-0941 +LY2784544	630	7.00548	0.803298		LY2784544 +GDC-0941	502	16.3512	1.87494		GDC-0941 +LY2784544	566	11.6783	1.33912
Dactolisib +DMSO	516	9.40079	1.07796		DMSO +Dactolisib	304	13.9464	1.59919		Dactolisib +DMSO	410	11.6736	1.33858
Trametinib +Sorafenib	309	10.4267	1.1956		Trametinib +Sorafenib	660	12.6432	1.44976		Trametinib +Sorafenib	484.5	11.5349	1.32268
GDC-0941 +Paclitaxel	607	11.5899	1.32898		Paclitaxel +GDC-0941	407	11.0429	1.26625		GDC-0941 +Paclitaxel	507	11.3164	1.29762
Regorafenib +Crizotinib	584	10.8237	1.24112		Regorafenib +Crizotinib	467	11.4977	1.3184		Regorafenib +Crizotinib	525.5	11.1607	1.27976
Crizotinib +MK-2206	550	8.98199	1.02994		MK-2206 +Crizotinib	497	13.26	1.52048		Crizotinib +MK-2206	523.5	11.121	1.27521
Crizotinib +Ibrutinib	524	12.2726	1.40726		Ibrutinib +Crizotinib	515	9.45203	1.08384		Crizotinib +Ibrutinib	519.5	10.8623	1.24555
Paclitaxel +S63845	531	16.6982	1.91474		S63845 +Paclitaxel	401	4.92442	0.564669		Paclitaxel +S63845	466	10.8113	1.2397
MK-2206 +Sorafenib	497	17.373	1.99211		Sorafenib +MK-2206	566	4.21642	0.483485		MK-2206 +Sorafenib	531.5	10.7947	1.2378
Dactolisib +Crizotinib	585	6.40503	0.734447		Dactolisib +Crizotinib	410	14.8846	1.70678		Dactolisib +Crizotinib	497.5	10.6448	1.22061
AZD2014 +Gefitinib	517	22.1874	2.54417		Gefitinib +AZD2014	2430	-0.905473	-0.103828		AZD2014 +Gefitinib	1473.5	10.641	1.22017
Sunitinib +S63845	373	3.6545	0.419052		Sunitinib +S63845	468	17.6034	2.01853		Sunitinib +S63845	420.5	10.6289	1.21879
Ibrutinib +Sorafenib	510	7.64517	0.87665		Sorafenib +Ibrutinib	546	13.4789	1.54559		Ibrutinib +Sorafenib	528	10.562	1.21112
Docetaxel +Sorafenib	539	11.7163	1.34347		Sorafenib +Docetaxel	696	9.27512	1.06355		Docetaxel +Sorafenib	617.5	10.4957	1.20351
Dactolisib +Etoposide	425	12.3148	1.4121		Dactolisib +Etoposide	288	8.2861	0.950143		Dactolisib +Etoposide	356.5	10.3004	1.18112
Roscovitine +Sorafenib	394	9.37706	1.07524		Roscovitine +Sorafenib	615	11.0321	1.26503		Roscovitine +Sorafenib	504.5	10.2046	1.17013
AZD2014 +LY2784544	649	10.568	1.21181		AZD2014 +LY2784544	498	9.84018	1.12835		AZD2014 +LY2784544	573.5	10.2041	1.17008
LY2784544 +Osimertinib	497	18.7694	2.15223		Osimertinib +LY2784544	527	1.57819	0.180967		LY2784544 +Osimertinib	512	10.1738	1.1666
DMSO +Sorafenib	354	9.84459	1.12885		Sorafenib +DMSO	576	10.4573	1.19911		DMSO +Sorafenib	465	10.151	1.16398
Everolimus +GDC-0941	1942	2.92208	0.335066		Everolimus +GDC-0941	388	17.3791	1.99281		Everolimus +GDC-0941	1165	10.1506	1.16394
DMSO +Regorafenib	239	15.8112	1.81303		Regorafenib +DMSO	415	4.4553	0.510877		DMSO +Regorafenib	327	10.1333	1.16195
DMSO +MK-2206	377	6.3174	0.724399		MK-2206 +DMSO	511	13.9241	1.59664		DMSO +MK-2206	444	10.1208	1.16052
Dactolisib +Osimertinib	473	9.45866	1.0846		Dactolisib +Osimertinib	343	10.6523	1.22147		Dactolisib +Osimertinib	408	10.0555	1.15303
Docetaxel +Etoposide	455	7.54983	0.865718		Etoposide +Docetaxel	379	12.1377	1.3918		Docetaxel +Etoposide	417	9.84378	1.12876
Osimertinib +Sorafenib	594	7.18901	0.824343		Sorafenib +Osimertinib	577	12.4872	1.43187		Osimertinib +Sorafenib	585.5	9.83811	1.12811
DMSO +Docetaxel	296	5.17523	0.593429		Docetaxel +DMSO	600	14.4929	1.66186		DMSO +Docetaxel	448	9.83405	1.12764
Sunitinib +Trametinib	364	6.83396	0.783631		Trametinib +Sunitinib	359	12.7438	1.4613		Sunitinib +Trametinib	361.5	9.78889	1.12246
AZD2014 +DMSO	390	17.5017	2.00687		DMSO +AZD2014	1498	2.07007	0.237369		AZD2014 +DMSO	944	9.7859	1.12212
Etoposide +Osimertinib	325	8.61635	0.988013		Osimertinib +Etoposide	475	10.7946	1.23779		Etoposide +Osimertinib	400	9.70547	1.1129
Everolimus +Trametinib	1815	-4.51563	-0.517795		Trametinib +Everolimus	351	23.7635	2.72489		Everolimus +Trametinib	1083	9.62393	1.10355
Erlotinib +DMSO	597	10.7151	1.22867		Erlotinib +DMSO	385	8.25272	0.946317		Erlotinib +DMSO	491	9.48392	1.08749
Lapatinib +Crizotinib	536	12.6693	1.45275		Lapatinib +Crizotinib	389	5.62656	0.645182		Lapatinib +Crizotinib	462.5	9.14792	1.04897
Lapatinib +DMSO	500	9.73007	1.11572		Lapatinib +DMSO	678	8.49461	0.974052		Lapatinib +DMSO	589	9.11234	1.04489
Erlotinib +Gefitinib	367	8.93394	1.02443		Gefitinib +Erlotinib	496	9.11866	1.04561		Erlotinib +Gefitinib	431.5	9.0263	1.03502
Dactolisib +MK-2206	2232	7.45636	0.855		Dactolisib +MK-2206	2198	10.2729	1.17797		Dactolisib +MK-2206	2215	8.86465	1.01648
Palbociclib +AZD8055	1701	6.45662	0.740363		Palbociclib +AZD8055	643	10.9489	1.25548		Palbociclib +AZD8055	1172	8.70278	0.997923
Crizotinib +Docetaxel	590	5.35393	0.61392		Docetaxel +Crizotinib	510	11.7753	1.35024		Crizotinib +Docetaxel	550	8.5646	0.982079
DMSO +GDC-0941	346	7.999	0.917222		GDC-0941 +DMSO	437	9.11219	1.04487		DMSO +GDC-0941	391.5	8.55559	0.981046
Gefitinib +GDC-0941	349	24.99	2.86553		Gefitinib +GDC-0941	2027	-8.00491	-0.917901		Gefitinib +GDC-0941	1188	8.49254	0.973815
Regorafenib +Docetaxel	536	4.50925	0.517063		Regorafenib +Docetaxel	424	12.0073	1.37684		Regorafenib +Docetaxel	480	8.25827	0.946952
Erlotinib +Ibrutinib	495	17.687	2.02811		Erlotinib +Ibrutinib	254	-1.32176	-0.151562		Erlotinib +Ibrutinib	374.5	8.1826	0.938276
Erlotinib +GDC-0941	434	20.8733	2.39348		Erlotinib +GDC-0941	997	-4.92028	-0.564195		Erlotinib +GDC-0941	715.5	7.97651	0.914644
Docetaxel +Ibrutinib	420	-0.0884052	-0.0101372		Ibrutinib +Docetaxel	580	15.7972	1.81142		Docetaxel +Ibrutinib	500	7.85441	0.900643
Venetoclax +DMSO	533	9.45557	1.08424		Venetoclax +DMSO	288	6.24821	0.716464		Venetoclax +DMSO	410.5	7.85189	0.900354
AZD2014 +Osimertinib	476	11.0619	1.26844		AZD2014 +Osimertinib	334	4.47946	0.513647		AZD2014 +Osimertinib	405	7.77069	0.891043
AZD2014 +Ibrutinib	569	13.8436	1.5874		AZD2014 +Ibrutinib	361	1.63279	0.187227		AZD2014 +Ibrutinib	465	7.73818	0.887316
Gefitinib +Venetoclax	404	0.165164	0.0189389		Venetoclax +Gefitinib	307	15.0512	1.72587		Gefitinib +Venetoclax	355.5	7.60816	0.872406
DMSO +Ibrutinib	339	-2.8019	-0.321286		Ibrutinib +DMSO	565	17.6231	2.02079		DMSO +Ibrutinib	452	7.41061	0.849754
Gefitinib +Docetaxel	508	12.5998	1.44479		Gefitinib +Docetaxel	353	2.01008	0.23049		Gefitinib +Docetaxel	430.5	7.30496	0.83764
Pemetrexed +DMSO	571	10.6208	1.21786		Pemetrexed +DMSO	351	3.89248	0.446339		Pemetrexed +DMSO	461	7.25664	0.832099
Pemetrexed +Trametinib	351	20.6883	2.37227		Trametinib +Pemetrexed	2301	-6.28822	-0.721053		Pemetrexed +Trametinib	1326	7.20005	0.82561
Lapatinib +Docetaxel	518	0.124427	0.0142677		Lapatinib +Docetaxel	411	13.8959	1.5934		Lapatinib +Docetaxel	464.5	7.01014	0.803834
Everolimus +Osimertinib	375	9.01328	1.03353		Everolimus +Osimertinib	1260	4.99499	0.572762		Everolimus +Osimertinib	817.5	7.00414	0.803144
Palbociclib +Etoposide	487	10.1514	1.16403		Palbociclib +Etoposide	508	3.58082	0.410603		Palbociclib +Etoposide	497.5	6.8661	0.787317
Trametinib +LY2784544	372	11.0797	1.27047		Trametinib +LY2784544	481	2.46351	0.282483		Trametinib +LY2784544	426.5	6.77158	0.776478
Everolimus +Crizotinib	547	3.08142	0.353338		Everolimus +Crizotinib	483	10.2099	1.17074		Everolimus +Crizotinib	515	6.64566	0.76204
Venetoclax +Crizotinib	510	4.87196	0.558654		Venetoclax +Crizotinib	316	8.24427	0.945347		Venetoclax +Crizotinib	413	6.55811	0.752
Paclitaxel +Sorafenib	478	10.1656	1.16566		Sorafenib +Paclitaxel	528	2.42651	0.278241		Paclitaxel +Sorafenib	503	6.29605	0.72195
LY2784544 +Sorafenib	521	10.9283	1.25311		Sorafenib +LY2784544	413	1.59736	0.183164		LY2784544 +Sorafenib	467	6.26281	0.718139
Erlotinib +Crizotinib	521	4.15329	0.476246		Erlotinib +Crizotinib	373	8.33298	0.955519		Erlotinib +Crizotinib	447	6.24313	0.715882
Trametinib +Ibrutinib	409	4.28605	0.49147		Trametinib +Ibrutinib	337	8.04048	0.921979		Trametinib +Ibrutinib	373	6.16327	0.706724
Etoposide +MK-2206	2731	-8.50304	-0.97502		MK-2206 +Etoposide	535	20.7334	2.37744		Etoposide +MK-2206	1633	6.11517	0.70121
Erlotinib +LY2784544	479	10.4037	1.19297		Erlotinib +LY2784544	370	1.45924	0.167327		Erlotinib +LY2784544	424.5	5.93149	0.680147
Trametinib +DMSO	2291	-7.53751	-0.864306		Trametinib +DMSO	455	19.2864	2.21152		Trametinib +DMSO	1373	5.87445	0.673607
Gefitinib +Sorafenib	438	5.32099	0.610143		Gefitinib +Sorafenib	510	6.39862	0.733711		Gefitinib +Sorafenib	474	5.8598	0.671927
Roscovitine +Ibrutinib	418	8.89844	1.02036		Roscovitine +Ibrutinib	405	2.74951	0.315279		Roscovitine +Ibrutinib	411.5	5.82398	0.667819
Venetoclax +Paclitaxel	577	2.77425	0.318116		Venetoclax +Paclitaxel	297	8.71369	0.999174		Venetoclax +Paclitaxel	437	5.74397	0.658645
Venetoclax +Ibrutinib	472	13.6714	1.56766		Venetoclax +Ibrutinib	246	-2.18459	-0.250501		Venetoclax +Ibrutinib	359	5.74339	0.658579
Crizotinib +Osimertinib	442	7.99267	0.916497		Osimertinib +Crizotinib	414	3.2981	0.378183		Crizotinib +Osimertinib	428	5.64538	0.64734
Dactolisib +AZD8055	500	9.35851	1.07311		Dactolisib +AZD8055	2613	1.90372	0.218294		Dactolisib +AZD8055	1556.5	5.63112	0.645704
Gefitinib +DMSO	576	3.01887	0.346165		Gefitinib +DMSO	389	8.17597	0.937516		Gefitinib +DMSO	482.5	5.59742	0.64184
Docetaxel +LY2784544	667	6.51719	0.747308		LY2784544 +Docetaxel	620	4.67626	0.536213		Docetaxel +LY2784544	643.5	5.59672	0.641761
DMSO +Everolimus	274	9.42673	1.08094		Everolimus +DMSO	529	1.75376	0.201098		DMSO +Everolimus	401.5	5.59024	0.641017
Sunitinib +Venetoclax	405	3.43296	0.393647		Venetoclax +Sunitinib	278	7.62207	0.874001		Sunitinib +Venetoclax	341.5	5.52751	0.633824
Crizotinib +Paclitaxel	491	-0.371187	-0.0425629		Paclitaxel +Crizotinib	476	11.2027	1.28458		Crizotinib +Paclitaxel	483.5	5.41573	0.621007
Lapatinib +Etoposide	879	8.24986	0.945988		Lapatinib +Etoposide	316	2.54627	0.291973		Lapatinib +Etoposide	597.5	5.39806	0.618981
Crizotinib +LY2784544	488	2.9324	0.33625		LY2784544 +Crizotinib	473	7.83455	0.898365		Crizotinib +LY2784544	480.5	5.38347	0.617308
Lapatinib +Ibrutinib	519	11.2348	1.28827		Lapatinib +Ibrutinib	274	-0.523894	-0.0600735		Lapatinib +Ibrutinib	396.5	5.35547	0.614096
Lapatinib +Sunitinib	351	2.23764	0.256584		Sunitinib +Lapatinib	303	8.3678	0.959512		Lapatinib +Sunitinib	327	5.30272	0.608048
Regorafenib +DMSO	452	4.60463	0.527999		Regorafenib +DMSO	427	5.71251	0.655037		Regorafenib +DMSO	439.5	5.15857	0.591518
Roscovitine +Docetaxel	391	5.05894	0.580095		Roscovitine +Docetaxel	429	5.18311	0.594332		Roscovitine +Docetaxel	410	5.12102	0.587213
Gefitinib +Palbociclib	422	0.755983	0.0866865		Palbociclib +Gefitinib	741	9.43543	1.08193		Gefitinib +Palbociclib	581.5	5.09571	0.58431
MK-2206 +Osimertinib	538	18.4314	2.11348		Osimertinib +MK-2206	1782	-8.55249	-0.98069		MK-2206 +Osimertinib	1160	4.93947	0.566395
DMSO +Osimertinib	257	-3.48638	-0.399773		Osimertinib +DMSO	385	13.3107	1.5263		DMSO +Osimertinib	321	4.91218	0.563266
Erlotinib +Etoposide	653	8.41927	0.965413		Erlotinib +Etoposide	326	1.24034	0.142227		Erlotinib +Etoposide	489.5	4.8298	0.55382
Regorafenib +GDC-0941	1410	3.2363	0.371098		Regorafenib +GDC-0941	486	6.13016	0.702928		Regorafenib +GDC-0941	948	4.68323	0.537013
DMSO +LY2784544	399	-1.87744	-0.21528		LY2784544 +DMSO	530	10.9661	1.25745		DMSO +LY2784544	464.5	4.54434	0.521087
Palbociclib +DMSO	503	-2.07237	-0.237633		Palbociclib +DMSO	681	11.0654	1.26884		Palbociclib +DMSO	592	4.49652	0.515603
MK-2206 +Paclitaxel	636	-1.04421	-0.119737		Paclitaxel +MK-2206	610	9.97582	1.1439		MK-2206 +Paclitaxel	623	4.4658	0.512081
Sunitinib +Docetaxel	352	2.53744	0.290961		Sunitinib +Docetaxel	408	6.36714	0.730102		Sunitinib +Docetaxel	380	4.45229	0.510532
Regorafenib +Sorafenib	560	2.82955	0.324456		Regorafenib +Sorafenib	611	5.80179	0.665275		Regorafenib +Sorafenib	585.5	4.31567	0.494865
Venetoclax +Osimertinib	575	7.02872	0.805963		Venetoclax +Osimertinib	218	1.5553	0.178342		Venetoclax +Osimertinib	396.5	4.29201	0.492152
Lapatinib +Paclitaxel	406	10.2843	1.17927		Lapatinib +Paclitaxel	496	-1.71332	-0.196462		Lapatinib +Paclitaxel	451	4.28548	0.491404
Dactolisib +Erlotinib	2671	-2.10912	-0.241847		Erlotinib +Dactolisib	563	10.6635	1.22275		Dactolisib +Erlotinib	1617	4.27719	0.490453
Ibrutinib +Paclitaxel	459	2.34171	0.268517		Paclitaxel +Ibrutinib	580	6.20203	0.711169		Ibrutinib +Paclitaxel	519.5	4.27187	0.489843
Trametinib +Osimertinib	421	5.32267	0.610336		Trametinib +Osimertinib	302	3.19817	0.366725		Trametinib +Osimertinib	361.5	4.26042	0.48853
DMSO +Etoposide	286	-4.02342	-0.461355		Etoposide +DMSO	577	12.4774	1.43075		DMSO +Etoposide	431.5	4.227	0.484698
Lapatinib +Sorafenib	374	5.57856	0.639678		Lapatinib +Sorafenib	540	2.86569	0.3286		Lapatinib +Sorafenib	457	4.22212	0.484139
Pemetrexed +Sorafenib	602	1.0247	0.117499		Pemetrexed +Sorafenib	459	7.30081	0.837163		Pemetrexed +Sorafenib	530.5	4.16275	0.477331
Dactolisib +Trametinib	506	10.2609	1.17658		Trametinib +Dactolisib	318	-1.9436	-0.222867		Dactolisib +Trametinib	412	4.15863	0.476859
Crizotinib +Etoposide	552	4.5291	0.519339		Etoposide +Crizotinib	454	3.76114	0.43128		Crizotinib +Etoposide	503	4.14512	0.47531
Crizotinib +Sorafenib	541	5.58916	0.640894		Sorafenib +Crizotinib	463	2.39581	0.27472		Crizotinib +Sorafenib	502	3.99249	0.457807
Palbociclib +Trametinib	373	5.53136	0.634266		Trametinib +Palbociclib	461	2.43774	0.279529		Palbociclib +Trametinib	417	3.98455	0.456897
Roscovitine +Trametinib	311	0.7453	0.0854614		Trametinib +Roscovitine	422	7.14346	0.819121		Roscovitine +Trametinib	366.5	3.94438	0.452291
Dactolisib +Lapatinib	570	15.4365	1.77006		Lapatinib +Dactolisib	2581	-7.69786	-0.882691		Dactolisib +Lapatinib	1575.5	3.86934	0.443687
Erlotinib +Sunitinib	232	-2.63642	-0.302311		Sunitinib +Erlotinib	356	10.2725	1.17792		Erlotinib +Sunitinib	294	3.81806	0.437806
Erlotinib +Sorafenib	499	9.5399	1.09391		Erlotinib +Sorafenib	408	-1.96047	-0.224802		Erlotinib +Sorafenib	453.5	3.78971	0.434556
Gefitinib +Etoposide	543	11.6581	1.3368		Gefitinib +Etoposide	277	-4.12478	-0.472977		Gefitinib +Etoposide	410	3.76664	0.43191
Sunitinib +DMSO	288	-4.05468	-0.464938		Sunitinib +DMSO	491	11.3887	1.30591		Sunitinib +DMSO	389.5	3.66699	0.420483
Etoposide +Sorafenib	637	0.663587	0.0760917		Sorafenib +Etoposide	619	6.61668	0.758715		Etoposide +Sorafenib	628	3.64013	0.417404
DMSO +Venetoclax	254	1.22829	0.140845		Venetoclax +DMSO	513	5.96821	0.684358		DMSO +Venetoclax	383.5	3.59825	0.412601
DMSO +Sunitinib	185	-2.71471	-0.311288		Sunitinib +DMSO	377	9.50995	1.09048		DMSO +Sunitinib	281	3.39762	0.389595
AZD2014 +AZD8055	466	6.59222	0.755911		AZD2014 +AZD8055	1983	-0.180184	-0.0206612		AZD2014 +AZD8055	1224.5	3.20602	0.367625
Venetoclax +Docetaxel	559	6.10673	0.700241		Venetoclax +Docetaxel	293	0.154758	0.0177457		Venetoclax +Docetaxel	426	3.13074	0.358993
Pemetrexed +AZD8055	740	3.79288	0.434918		Pemetrexed +AZD8055	471	2.46186	0.282294		Pemetrexed +AZD8055	605.5	3.12737	0.358606
AZD2014 +Everolimus	2085	2.59326	0.297362		Everolimus +AZD2014	2608	3.6578	0.41943		AZD2014 +Everolimus	2346.5	3.12553	0.358396
Pemetrexed +Docetaxel	503	2.75661	0.316093		Pemetrexed +Docetaxel	406	3.34197	0.383214		Pemetrexed +Docetaxel	454.5	3.04929	0.349653
Gefitinib +Paclitaxel	403	6.26366	0.718236		Gefitinib +Paclitaxel	499	-0.194833	-0.022341		Gefitinib +Paclitaxel	451	3.03441	0.347948
Pemetrexed +Ibrutinib	399	0.0272239	0.00312169		Pemetrexed +Ibrutinib	447	5.78178	0.662981		Pemetrexed +Ibrutinib	423	2.9045	0.333051
Pemetrexed +Osimertinib	375	1.17113	0.13429		Pemetrexed +Osimertinib	395	4.54894	0.521614		Pemetrexed +Osimertinib	385	2.86003	0.327952
Trametinib +Crizotinib	1617	-2.94325	-0.337494		Trametinib +Crizotinib	356	8.43679	0.967422		Trametinib +Crizotinib	986.5	2.74677	0.314964
AZD2014 +Palbociclib	2249	1.89526	0.217324		Palbociclib +AZD2014	2561	3.57849	0.410335		AZD2014 +Palbociclib	2405	2.73687	0.31383
Dactolisib +LY2784544	685	14.2176	1.63029		Dactolisib +LY2784544	2867	-8.94816	-1.02606		Dactolisib +LY2784544	1776	2.6347	0.302113
AZD2014 +Etoposide	2032	-7.50349	-0.860404		AZD2014 +Etoposide	474	12.7648	1.46371		AZD2014 +Etoposide	1253	2.63067	0.301651
Gefitinib +Osimertinib	511	8.42626	0.966216		Gefitinib +Osimertinib	265	-3.33778	-0.382734		Gefitinib +Osimertinib	388	2.54424	0.291741
Erlotinib +Paclitaxel	578	8.62356	0.988839		Erlotinib +Paclitaxel	531	-3.62081	-0.415188		Erlotinib +Paclitaxel	554.5	2.50137	0.286825
Everolimus +Etoposide	414	1.84401	0.211447		Everolimus +Etoposide	458	2.90028	0.332567		Everolimus +Etoposide	436	2.37215	0.272007
AZD2014 +Dactolisib	2449	4.63245	0.53119		Dactolisib +AZD2014	2438	0.0334552	0.00383621		AZD2014 +Dactolisib	2443.5	2.33295	0.267513
Regorafenib +Sunitinib	378	14.1604	1.62374		Sunitinib +Regorafenib	2541	-9.56404	-1.09668		Regorafenib +Sunitinib	1459.5	2.29819	0.263527
Gefitinib +Ibrutinib	517	7.15848	0.820843		Gefitinib +Ibrutinib	347	-2.61617	-0.299988		Gefitinib +Ibrutinib	432	2.27116	0.260427
Venetoclax +Etoposide	550	14.551	1.66852		Venetoclax +Etoposide	226	-10.2053	-1.17021		Venetoclax +Etoposide	388	2.17284	0.249154
Gefitinib +MK-2206	448	17.9674	2.06028		Gefitinib +MK-2206	2435	-13.6662	-1.56706		Gefitinib +MK-2206	1441.5	2.15062	0.246606
Docetaxel +Osimertinib	362	0.553819	0.0635049		Osimertinib +Docetaxel	513	3.38706	0.388385		Docetaxel +Osimertinib	437.5	1.97044	0.225945
Regorafenib +MK-2206	2737	-7.41284	-0.850009		Regorafenib +MK-2206	436	11.3475	1.30119		Regorafenib +MK-2206	1586.5	1.96734	0.225589
Trametinib +MK-2206	2146	-2.49545	-0.286146		Trametinib +MK-2206	839	6.1136	0.701029		Trametinib +MK-2206	1492.5	1.80907	0.207442
DMSO +Paclitaxel	456	-0.336548	-0.038591		Paclitaxel +DMSO	587	3.57875	0.410365		DMSO +Paclitaxel	521.5	1.6211	0.185887
Palbociclib +Ibrutinib	2661	-9.71955	-1.11451		Palbociclib +Ibrutinib	373	12.7348	1.46026		Palbociclib +Ibrutinib	1517	1.50761	0.172873
Everolimus +LY2784544	673	-3.51768	-0.403362		Everolimus +LY2784544	457	6.3165	0.724295		Everolimus +LY2784544	565	1.39941	0.160466
Everolimus +Ibrutinib	1816	-15.0863	-1.7299		Everolimus +Ibrutinib	387	17.7109	2.03086		Everolimus +Ibrutinib	1101.5	1.31231	0.150479
Pemetrexed +GDC-0941	597	11.5703	1.32674		Pemetrexed +GDC-0941	2442	-9.39456	-1.07725		Pemetrexed +GDC-0941	1519.5	1.08789	0.124745
Gefitinib +LY2784544	366	9.74482	1.11741		Gefitinib +LY2784544	3153	-7.66121	-0.878489		Gefitinib +LY2784544	1759.5	1.0418	0.119461
Regorafenib +AZD8055	599	11.8541	1.35928		Regorafenib +AZD8055	2461	-10.0395	-1.15121		Regorafenib +AZD8055	1530	0.907289	0.104036
Etoposide +LY2784544	472	-3.69186	-0.423335		LY2784544 +Etoposide	594	5.07501	0.581937		Etoposide +LY2784544	533	0.691576	0.0793011
Pemetrexed +MK-2206	626	9.2899	1.06525		Pemetrexed +MK-2206	2912	-8.26247	-0.947434		Pemetrexed +MK-2206	1769	0.513718	0.0589066
Lapatinib +MK-2206	482	6.39701	0.733527		Lapatinib +MK-2206	411	-5.66477	-0.649564		Lapatinib +MK-2206	446.5	0.366116	0.0419815
AZD2014 +Roscovitine	1994	-5.16065	-0.591758		Roscovitine +AZD2014	2589	5.72006	0.655903		AZD2014 +Roscovitine	2291.5	0.279703	0.0320727
DMSO +Lapatinib	330	6.56682	0.752999		Lapatinib +DMSO	351	-6.30326	-0.722777		DMSO +Lapatinib	340.5	0.131783	0.0151112
DMSO +Palbociclib	250	-1.89015	-0.216738		Palbociclib +DMSO	442	2.13767	0.245121		DMSO +Palbociclib	346	0.123762	0.0141914
Everolimus +Paclitaxel	633	-0.249578	-0.0286184		Everolimus +Paclitaxel	623	0.217652	0.0249575		Everolimus +Paclitaxel	628	-0.0159628	-0.00183041
LY2784544 +MK-2206	2597	-10.2019	-1.16982		MK-2206 +LY2784544	522	9.78534	1.12206		LY2784544 +MK-2206	1559.5	-0.208284	-0.0238833
Lapatinib +Venetoclax	2178	-9.33327	-1.07022		Venetoclax +Lapatinib	441	8.87973	1.01821		Lapatinib +Venetoclax	1309.5	-0.226772	-0.0260033
Everolimus +DMSO	17	-12.7496	-1.46196		Everolimus +DMSO	562	12.2528	1.40499		Everolimus +DMSO	289.5	-0.248407	-0.0284841
Palbociclib +GDC-0941	2344	-9.38636	-1.07631		Palbociclib +GDC-0941	514	8.83958	1.01361		Palbociclib +GDC-0941	1429	-0.273391	-0.031349
Erlotinib +Roscovitine	575	5.49093	0.62963		Roscovitine +Erlotinib	2311	-6.65319	-0.762903		Erlotinib +Roscovitine	1443	-0.581131	-0.0666366
Roscovitine +Osimertinib	327	-1.76779	-0.202708		Roscovitine +Osimertinib	345	0.555405	0.0636867		Roscovitine +Osimertinib	336	-0.606194	-0.0695105
Sunitinib +Ibrutinib	2349	-9.80289	-1.12407		Sunitinib +Ibrutinib	343	8.24736	0.945701		Sunitinib +Ibrutinib	1346	-0.777765	-0.0891841
Lapatinib +LY2784544	390	2.11828	0.242898		Lapatinib +LY2784544	424	-3.7632	-0.431515		Lapatinib +LY2784544	407	-0.822456	-0.0943087
Palbociclib +Sorafenib	2496	-14.9668	-1.7162		Palbociclib +Sorafenib	504	13.2225	1.51618		Palbociclib +Sorafenib	1500	-0.872157	-0.100008
Gefitinib +Trametinib	398	-4.47587	-0.513235		Trametinib +Gefitinib	494	2.57482	0.295248		Gefitinib +Trametinib	446	-0.950522	-0.108994
Gefitinib +Sunitinib	1910	-10.2185	-1.17172		Sunitinib +Gefitinib	372	8.29589	0.951267		Gefitinib +Sunitinib	1141	-0.961279	-0.110227
Erlotinib +Trametinib	2640	-6.85884	-0.786484		Trametinib +Erlotinib	312	4.74334	0.543906		Erlotinib +Trametinib	1476	-1.05775	-0.121289
Erlotinib +Palbociclib	322	-0.90825	-0.104146		Palbociclib +Erlotinib	467	-1.73364	-0.198792		Erlotinib +Palbociclib	394.5	-1.32095	-0.151469
Trametinib +Etoposide	1831	-8.50514	-0.975261		Trametinib +Etoposide	427	5.81408	0.666684		Trametinib +Etoposide	1129	-1.34553	-0.154288
Regorafenib +Trametinib	375	-2.83838	-0.325469		Trametinib +Regorafenib	478	0.1321	0.0151476		Regorafenib +Trametinib	426.5	-1.35314	-0.155161
Regorafenib +Etoposide	422	-3.64443	-0.417897		Regorafenib +Etoposide	352	0.581356	0.0666624		Regorafenib +Etoposide	387	-1.53154	-0.175617
DMSO +Pemetrexed	385	10.0408	1.15135		Pemetrexed +DMSO	2576	-13.3387	-1.52952		DMSO +Pemetrexed	1480.5	-1.64897	-0.189083
Palbociclib +Docetaxel	2206	-11.0469	-1.26672		Palbociclib +Docetaxel	613	7.64074	0.876142		Palbociclib +Docetaxel	1409.5	-1.70308	-0.195288
Etoposide +Paclitaxel	552	1.89919	0.217775		Paclitaxel +Etoposide	632	-5.54787	-0.636158		Etoposide +Paclitaxel	592	-1.82434	-0.209192
Pemetrexed +Roscovitine	393	8.96731	1.02826		Roscovitine +Pemetrexed	2633	-12.6309	-1.44835		Pemetrexed +Roscovitine	1513	-1.83179	-0.210046
Sunitinib +GDC-0941	2182	-5.22364	-0.598981		Sunitinib +GDC-0941	396	1.32848	0.152333		Sunitinib +GDC-0941	1289	-1.94758	-0.223324
Dactolisib +Everolimus	2315	-2.89927	-0.332451		Everolimus +Dactolisib	2021	-1.35971	-0.155914		Dactolisib +Everolimus	2168	-2.12949	-0.244182
AZD2014 +Regorafenib	2512	-0.917904	-0.105253		Regorafenib +AZD2014	2381	-3.64273	-0.417702		AZD2014 +Regorafenib	2446.5	-2.28032	-0.261478
Everolimus +Roscovitine	1947	-7.97605	-0.914592		Roscovitine +Everolimus	379	3.33366	0.382262		Everolimus +Roscovitine	1163	-2.3212	-0.266165
AZD2014 +Pemetrexed	2638	-3.00019	-0.344023		Pemetrexed +AZD2014	2273	-1.93246	-0.22159		AZD2014 +Pemetrexed	2455.5	-2.46633	-0.282807
Pemetrexed +AZD2014	2273	-1.93246	-0.22159		AZD2014 +Pemetrexed	2638	-3.00019	-0.344023		Pemetrexed +AZD2014	2455.5	-2.46633	-0.282807
Trametinib +Paclitaxel	2690	-4.38015	-0.50226		Trametinib +Paclitaxel	428	-0.839392	-0.0962507		Trametinib +Paclitaxel	1559	-2.60977	-0.299255
Gefitinib +Crizotinib	382	2.5965	0.297733		Gefitinib +Crizotinib	2319	-7.88572	-0.904234		Gefitinib +Crizotinib	1350.5	-2.64461	-0.30325
Venetoclax +MK-2206	500	9.84439	1.12883		Venetoclax +MK-2206	1954	-15.2344	-1.74688		Venetoclax +MK-2206	1227	-2.69499	-0.309027
Everolimus +Pemetrexed	2744	-7.09008	-0.812999		Pemetrexed +Everolimus	288	1.60516	0.184059		Everolimus +Pemetrexed	1516	-2.74246	-0.31447
Regorafenib +Paclitaxel	578	-6.60429	-0.757295		Regorafenib +Paclitaxel	448	1.03272	0.11842		Regorafenib +Paclitaxel	513	-2.78578	-0.319438
Palbociclib +Sunitinib	460	5.74231	0.658454		Sunitinib +Palbociclib	2659	-11.9136	-1.3661		Palbociclib +Sunitinib	1559.5	-3.08566	-0.353824
Gefitinib +Lapatinib	442	4.19103	0.480574		Lapatinib +Gefitinib	2605	-10.4516	-1.19846		Gefitinib +Lapatinib	1523.5	-3.13028	-0.358941
Roscovitine +MK-2206	2196	-7.19786	-0.825358		Roscovitine +MK-2206	641	0.916147	0.105052		Roscovitine +MK-2206	1418.5	-3.14085	-0.360153
Venetoclax +Sorafenib	389	3.36577	0.385944		Venetoclax +Sorafenib	1840	-9.68757	-1.11085		Venetoclax +Sorafenib	1114.5	-3.1609	-0.362451
Everolimus +MK-2206	2488	-3.70043	-0.424318		Everolimus +MK-2206	2410	-2.66042	-0.305063		Everolimus +MK-2206	2449	-3.18043	-0.364691
Roscovitine +DMSO	2638	-14.4566	-1.6577		Roscovitine +DMSO	593	8.08581	0.927177		Roscovitine +DMSO	1615.5	-3.18539	-0.36526
Regorafenib +Osimertinib	2258	-15.8022	-1.81199		Regorafenib +Osimertinib	209	9.38099	1.07569		Regorafenib +Osimertinib	1233.5	-3.21059	-0.368149
Sunitinib +Osimertinib	2189	-12.2969	-1.41005		Sunitinib +Osimertinib	434	5.80664	0.665832		Sunitinib +Osimertinib	1311.5	-3.24514	-0.372111
Lapatinib +Regorafenib	327	-6.26183	-0.718027		Regorafenib +Lapatinib	556	-0.427948	-0.0490716		Lapatinib +Regorafenib	441.5	-3.34489	-0.383549
Sunitinib +AZD8055	1981	-1.11461	-0.127809		Sunitinib +AZD8055	1633	-5.59936	-0.642063		Sunitinib +AZD8055	1807	-3.35698	-0.384936
Dactolisib +Gefitinib	2614	-0.653441	-0.0749282		Gefitinib +Dactolisib	2555	-6.09939	-0.6994		Dactolisib +Gefitinib	2584.5	-3.37642	-0.387164
Trametinib +Venetoclax	389	2.30928	0.264799		Venetoclax +Trametinib	2535	-9.7253	-1.11517		Trametinib +Venetoclax	1462	-3.70801	-0.425187
Pemetrexed +Sunitinib	357	4.39029	0.503422		Sunitinib +Pemetrexed	2802	-11.956	-1.37096		Pemetrexed +Sunitinib	1579.5	-3.78285	-0.433768
Regorafenib +Ibrutinib	416	7.74525	0.888126		Regorafenib +Ibrutinib	2177	-15.6141	-1.79043		Regorafenib +Ibrutinib	1296.5	-3.93444	-0.451151
DMSO +Gefitinib	1759	-15.5684	-1.78518		Gefitinib +DMSO	379	7.69358	0.882201		DMSO +Gefitinib	1069	-3.93741	-0.451491
Roscovitine +Paclitaxel	2517	-8.25914	-0.947053		Roscovitine +Paclitaxel	744	0.303605	0.0348135		Roscovitine +Paclitaxel	1630.5	-3.97777	-0.45612
Gefitinib +Regorafenib	2699	-13.294	-1.52438		Regorafenib +Gefitinib	683	5.15768	0.591417		Gefitinib +Regorafenib	1691	-4.06814	-0.466482
Sunitinib +Etoposide	2431	-10.7081	-1.22787		Sunitinib +Etoposide	408	2.49796	0.286434		Sunitinib +Etoposide	1419.5	-4.10509	-0.470719
Venetoclax +LY2784544	2698	-14.6283	-1.67738		Venetoclax +LY2784544	495	6.33271	0.726154		Venetoclax +LY2784544	1596.5	-4.14777	-0.475613
Palbociclib +Osimertinib	2544	-6.76955	-0.776245		Palbociclib +Osimertinib	422	-1.54899	-0.177619		Palbociclib +Osimertinib	1483	-4.15927	-0.476932
Erlotinib +Regorafenib	482	5.44119	0.623926		Regorafenib +Erlotinib	3048	-13.9176	-1.5959		Erlotinib +Regorafenib	1765	-4.23823	-0.485986
Roscovitine +Crizotinib	2063	-10.342	-1.18588		Roscovitine +Crizotinib	533	1.12626	0.129146		Roscovitine +Crizotinib	1298	-4.60785	-0.52837
Erlotinib +MK-2206	518	3.15563	0.361847		Erlotinib +MK-2206	2370	-12.3872	-1.42041		Erlotinib +MK-2206	1444	-4.61578	-0.529279
Lapatinib +Palbociclib	419	1.45336	0.166652		Palbociclib +Lapatinib	2672	-10.9681	-1.25768		Lapatinib +Palbociclib	1545.5	-4.75736	-0.545513
Roscovitine +LY2784544	368	1.72419	0.197708		Roscovitine +LY2784544	2589	-11.4755	-1.31587		Roscovitine +LY2784544	1478.5	-4.87567	-0.55908
Palbociclib +Pemetrexed	3292	-13.2916	-1.52411		Pemetrexed +Palbociclib	810	3.29788	0.378158		Palbociclib +Pemetrexed	2051	-4.99686	-0.572975
Pemetrexed +LY2784544	2863	-11.14	-1.2774		Pemetrexed +LY2784544	392	0.599583	0.0687525		Pemetrexed +LY2784544	1627.5	-5.27023	-0.604323
Sunitinib +Sorafenib	294	-5.86217	-0.672198		Sunitinib +Sorafenib	482	-4.86977	-0.558403		Sunitinib +Sorafenib	388	-5.36597	-0.615301
Pemetrexed +Crizotinib	584	2.19762	0.251995		Pemetrexed +Crizotinib	2341	-13.6598	-1.56634		Pemetrexed +Crizotinib	1462.5	-5.73111	-0.657171
Erlotinib +Pemetrexed	2946	-9.53999	-1.09392		Pemetrexed +Erlotinib	587	-2.01894	-0.231506		Erlotinib +Pemetrexed	1766.5	-5.77947	-0.662715
Dactolisib +Palbociclib	2717	-4.20946	-0.482686		Palbociclib +Dactolisib	2797	-7.47176	-0.856765		Dactolisib +Palbociclib	2757	-5.84061	-0.669726
Palbociclib +Paclitaxel	2689	-12.4377	-1.42619		Palbociclib +Paclitaxel	581	0.686837	0.0787576		Palbociclib +Paclitaxel	1635	-5.87543	-0.673718
Dactolisib +Sunitinib	2166	-5.29561	-0.607233		Sunitinib +Dactolisib	2725	-6.47446	-0.742408		Dactolisib +Sunitinib	2445.5	-5.88504	-0.674821
Regorafenib +LY2784544	2983	-11.3692	-1.30367		Regorafenib +LY2784544	324	-0.415284	-0.0476194		Regorafenib +LY2784544	1653.5	-5.89223	-0.675645
Roscovitine +Sunitinib	2627	-10.0479	-1.15216		Sunitinib +Roscovitine	330	-2.20052	-0.252327		Roscovitine +Sunitinib	1478.5	-6.1242	-0.702245
Palbociclib +Venetoclax	423	1.68198	0.192868		Venetoclax +Palbociclib	2273	-14.1719	-1.62505		Palbociclib +Venetoclax	1348	-6.24496	-0.716092
Erlotinib +Everolimus	2270	-4.66323	-0.534719		Everolimus +Erlotinib	2820	-7.96145	-0.912917		Erlotinib +Everolimus	2545	-6.31234	-0.723818
Everolimus +Palbociclib	591	-1.3716	-0.157278		Palbociclib +Everolimus	2378	-11.4108	-1.30845		Everolimus +Palbociclib	1484.5	-6.39122	-0.732863
DMSO +Erlotinib	273	-1.64024	-0.188081		Erlotinib +DMSO	2902	-11.146	-1.27808		DMSO +Erlotinib	1587.5	-6.39311	-0.733079
Dactolisib +Venetoclax	1886	-5.57617	-0.639403		Venetoclax +Dactolisib	2635	-7.23569	-0.829697		Dactolisib +Venetoclax	2260.5	-6.40593	-0.73455
Palbociclib +Crizotinib	2239	-13.8062	-1.58312		Palbociclib +Crizotinib	548	0.987205	0.1132		Palbociclib +Crizotinib	1393.5	-6.40952	-0.734962
LY2784544 +Paclitaxel	2430	-12.7908	-1.46669		Paclitaxel +LY2784544	503	-0.187662	-0.0215187		LY2784544 +Paclitaxel	1466.5	-6.48923	-0.744102
Dactolisib +Roscovitine	2214	-7.03717	-0.806933		Roscovitine +Dactolisib	2547	-6.15472	-0.705745		Dactolisib +Roscovitine	2380.5	-6.59595	-0.756339
Regorafenib +Venetoclax	614	-1.02366	-0.11738		Venetoclax +Regorafenib	2477	-12.2438	-1.40396		Regorafenib +Venetoclax	1545.5	-6.63371	-0.760669
Lapatinib +Roscovitine	417	-2.56727	-0.294382		Roscovitine +Lapatinib	2558	-11.4504	-1.31298		Lapatinib +Roscovitine	1487.5	-7.00882	-0.803682
DMSO +Trametinib	1638	-8.35026	-0.957501		Trametinib +DMSO	303	-5.79297	-0.664263		DMSO +Trametinib	970.5	-7.07161	-0.810882
Everolimus +Sunitinib	2292	-4.58441	-0.525682		Sunitinib +Everolimus	2603	-9.82103	-1.12615		Everolimus +Sunitinib	2447.5	-7.20272	-0.825916
Sunitinib +Paclitaxel	2541	-11.7778	-1.35052		Sunitinib +Paclitaxel	428	-2.79665	-0.320684		Sunitinib +Paclitaxel	1484.5	-7.28721	-0.835604
DMSO +Roscovitine	312	0.120177	0.0137804		Roscovitine +DMSO	2207	-14.7468	-1.69098		DMSO +Roscovitine	1259.5	-7.31333	-0.838599
Pemetrexed +Regorafenib	413	-1.74846	-0.200491		Regorafenib +Pemetrexed	2684	-12.8803	-1.47694		Pemetrexed +Regorafenib	1548.5	-7.31436	-0.838717
Pemetrexed +Paclitaxel	745	-2.6789	-0.307182		Pemetrexed +Paclitaxel	2324	-12.0909	-1.38643		Pemetrexed +Paclitaxel	1534.5	-7.38492	-0.846808
Dactolisib +Pemetrexed	2494	-5.77483	-0.662184		Pemetrexed +Dactolisib	2256	-9.47437	-1.0864		Dactolisib +Pemetrexed	2375	-7.6246	-0.874292
Regorafenib +Roscovitine	2716	-14.6059	-1.67482		Roscovitine +Regorafenib	471	-1.0355	-0.118738		Regorafenib +Roscovitine	1593.5	-7.82072	-0.896779
Osimertinib +Paclitaxel	470	-1.14522	-0.131319		Paclitaxel +Osimertinib	2613	-14.6159	-1.67596		Osimertinib +Paclitaxel	1541.5	-7.88054	-0.90364
Sunitinib +Crizotinib	2250	-15.0999	-1.73146		Sunitinib +Crizotinib	336	-1.43515	-0.164564		Sunitinib +Crizotinib	1293	-8.26751	-0.948012
Everolimus +Gefitinib	2727	-7.27639	-0.834364		Gefitinib +Everolimus	2494	-10.1704	-1.16621		Everolimus +Gefitinib	2610.5	-8.7234	-1.00029
Everolimus +Lapatinib	2365	-9.22539	-1.05785		Lapatinib +Everolimus	2129	-8.35534	-0.958083		Everolimus +Lapatinib	2247	-8.79037	-1.00797
Lapatinib +Osimertinib	2342	-8.24867	-0.945852		Lapatinib +Osimertinib	247	-9.36083	-1.07338		Lapatinib +Osimertinib	1294.5	-8.80475	-1.00962
Dactolisib +Regorafenib	2715	-8.54759	-0.980128		Regorafenib +Dactolisib	2573	-9.07454	-1.04055		Dactolisib +Regorafenib	2644	-8.81106	-1.01034
Palbociclib +LY2784544	2665	-12.2803	-1.40815		Palbociclib +LY2784544	564	-5.73351	-0.657446		Palbociclib +LY2784544	1614.5	-9.0069	-1.0328
Erlotinib +Venetoclax	319	-3.80199	-0.435964		Venetoclax +Erlotinib	2369	-15.1653	-1.73896		Erlotinib +Venetoclax	1344	-9.48365	-1.08746
Lapatinib +Pemetrexed	2680	-9.95988	-1.14207		Pemetrexed +Lapatinib	2559	-9.79297	-1.12293		Lapatinib +Pemetrexed	2619.5	-9.87643	-1.1325
Palbociclib +MK-2206	2268	-10.8748	-1.24699		Palbociclib +MK-2206	2587	-9.4093	-1.07894		Palbociclib +MK-2206	2427.5	-10.1421	-1.16296
Palbociclib +Roscovitine	2438	-11.8774	-1.36194		Roscovitine +Palbociclib	2346	-8.56172	-0.981749		Palbociclib +Roscovitine	2392	-10.2195	-1.17185
Everolimus +Venetoclax	2926	-10.8353	-1.24245		Venetoclax +Everolimus	2685	-10.1867	-1.16807		Everolimus +Venetoclax	2805.5	-10.511	-1.20526
Erlotinib +Osimertinib	2806	-13.5977	-1.55921		Erlotinib +Osimertinib	201	-7.91395	-0.90747		Erlotinib +Osimertinib	1503.5	-10.7558	-1.23334
Gefitinib +Pemetrexed	3167	-10.6529	-1.22154		Pemetrexed +Gefitinib	2489	-10.9418	-1.25466		Gefitinib +Pemetrexed	2828	-10.7974	-1.2381
Everolimus +Regorafenib	2626	-11.3694	-1.3037		Regorafenib +Everolimus	2452	-10.877	-1.24723		Everolimus +Regorafenib	2539	-11.1232	-1.27547
Pemetrexed +Etoposide	1657	-16.7994	-1.92634		Pemetrexed +Etoposide	445	-5.44956	-0.624886		Pemetrexed +Etoposide	1051	-11.1245	-1.27562
Sunitinib +MK-2206	2214	-11.6059	-1.33082		Sunitinib +MK-2206	2700	-10.7297	-1.23035		Sunitinib +MK-2206	2457	-11.1678	-1.28058
Roscovitine +Venetoclax	2721	-10.8633	-1.24566		Venetoclax +Roscovitine	2500	-11.6893	-1.34038		Roscovitine +Venetoclax	2610.5	-11.2763	-1.29302
Erlotinib +Lapatinib	2584	-10.7454	-1.23215		Lapatinib +Erlotinib	2718	-11.9579	-1.37118		Erlotinib +Lapatinib	2651	-11.3517	-1.30166
Sunitinib +LY2784544	2462	-13.5515	-1.55391		Sunitinib +LY2784544	3071	-9.79774	-1.12348		Sunitinib +LY2784544	2766.5	-11.6746	-1.3387
Pemetrexed +Venetoclax	2381	-13.0081	-1.4916		Venetoclax +Pemetrexed	2918	-10.4786	-1.20155		Pemetrexed +Venetoclax	2649.5	-11.7434	-1.34658
Gefitinib +Roscovitine	2771	-13.0891	-1.50089		Roscovitine +Gefitinib	2761	-11.4029	-1.30754		Gefitinib +Roscovitine	2766	-12.246	-1.40422
Roscovitine +Etoposide	2334	-13.6467	-1.56482		Roscovitine +Etoposide	393	-11.781	-1.35089		Roscovitine +Etoposide	1363.5	-12.7138	-1.45786
Palbociclib +Regorafenib	2739	-15.1173	-1.73346		Regorafenib +Palbociclib	2796	-11.2493	-1.28992		Palbociclib +Regorafenib	2767.5	-13.1833	-1.51169

## Sheet: 0106x 3.2 RF
Data file S2 (5/6)	CPDM_0106x 3.2RF										Mean					Cytochrome c +ve %
n1	Total cell #	Delta Priming %	Z-score		n2	Total cell #	Delta Priming %	Z-score		Mean	Total cell #	Delta Priming %	Z-score			DMSO
AZD2014 +Navitoclax	758	46.883	9.7732		AZD2014 +Navitoclax	134	64.4039	10.4069		AZD2014 +Navitoclax	446	55.6434	10.0901		Mean	88.4039
AZD2014 +S63845	200	52.7894	11.0045		AZD2014 +S63845	190	49.4333	7.98784		AZD2014 +S63845	195	51.1114	9.49614		StDev	6.18857
Pemetrexed +MK-2206	268	54.9829	11.4617		Pemetrexed +MK-2206	156	38.1623	6.16658		Pemetrexed +MK-2206	212	46.5726	8.81414		3*StDev	18.5657
AZD2014 +Ibrutinib	434	39.2252	8.17686		AZD2014 +Ibrutinib	130	58.4039	9.43738		AZD2014 +Ibrutinib	282	48.8145	8.80712		1.5*sTdEV	9.28286
Pemetrexed +Crizotinib	516	47.4895	9.89963		Pemetrexed +Crizotinib	128	41.5901	6.72048		Pemetrexed +Crizotinib	322	44.5398	8.31005
Pemetrexed +Osimertinib	324	51.3193	10.698		Pemetrexed +Osimertinib	124	33.9594	5.48744		Pemetrexed +Osimertinib	224	42.6393	8.09271
AZD2014 +Osimertinib	450	39.797	8.29606		AZD2014 +Osimertinib	114	48.4039	7.82149		AZD2014 +Osimertinib	282	44.1004	8.05878
Everolimus +Ibrutinib	318	56.0903	11.6925		Everolimus +Ibrutinib	98	21.0962	3.40889		Everolimus +Ibrutinib	208	38.5932	7.55072
AZD2014 +Paclitaxel	460	43.6253	9.09411		AZD2014 +Paclitaxel	248	35.0705	5.66698		AZD2014 +Paclitaxel	354	39.3479	7.38055
Dactolisib +Paclitaxel	330	34.0665	7.10148		Dactolisib +Paclitaxel	280	47.0258	7.59882		Dactolisib +Paclitaxel	305	40.5462	7.35015
AZD2014 +MK-2206	248	45.1379	9.40942		AZD2014 +MK-2206	80	32.3433	5.22629		AZD2014 +MK-2206	164	38.7406	7.31786
AZD2014 +DMSO	666	29.6065	6.17175		AZD2014 +DMSO	290	52.1062	8.41975		AZD2014 +DMSO	478	40.8564	7.29575
Dactolisib +MK-2206	310	41.7375	8.70058		Dactolisib +MK-2206	104	35.3736	5.71595		Dactolisib +MK-2206	207	38.5555	7.20826
AZD2014 +Crizotinib	706	47.3455	9.86961		AZD2014 +Crizotinib	170	27.7901	4.49055		AZD2014 +Crizotinib	438	37.5678	7.18008
Dactolisib +Osimertinib	162	36.1028	7.52597		Dactolisib +Osimertinib	86	38.4039	6.20561		Dactolisib +Osimertinib	124	37.2533	6.86579
Venetoclax +LY2784544	384	48.5353	10.1176		Venetoclax +LY2784544	264	19.7978	3.19909		Venetoclax +LY2784544	324	34.1666	6.65837
Pemetrexed +GDC-0941	144	51.1796	10.6689		Pemetrexed +GDC-0941	98	16.345	2.64117		Pemetrexed +GDC-0941	121	33.7623	6.65502
AZD2014 +Docetaxel	518	48.3649	10.0821		AZD2014 +Docetaxel	62	18.4039	2.97385		AZD2014 +Docetaxel	290	33.3844	6.52798
Pemetrexed +Paclitaxel	322	44.3867	9.25283		Pemetrexed +Paclitaxel	140	22.7692	3.67923		Pemetrexed +Paclitaxel	231	33.578	6.46603
Everolimus +Osimertinib	380	43.6132	9.09159		Everolimus +Osimertinib	144	23.0053	3.71739		Everolimus +Osimertinib	262	33.3093	6.40449
AZD2014 +AZD8055	738	27.4834	5.72917		AZD2014 +AZD8055	108	42.5705	6.8789		AZD2014 +AZD8055	423	35.027	6.30403
Dactolisib +Etoposide	494	32.3174	6.73687		Dactolisib +Etoposide	134	35.9039	5.80164		Dactolisib +Etoposide	314	34.1106	6.26925
Sunitinib +Navitoclax	362	38.5927	8.04501		Sunitinib +Navitoclax	144	25.4728	4.11611		Sunitinib +Navitoclax	253	32.0328	6.08056
Trametinib +Osimertinib	500	31.7494	6.61845		Trametinib +Osimertinib	222	33.1658	5.3592		Trametinib +Osimertinib	361	32.4576	5.98883
Pemetrexed +Docetaxel	758	36.2269	7.55184		Pemetrexed +Docetaxel	444	25.9796	4.198		Pemetrexed +Docetaxel	601	31.1033	5.87492
Venetoclax +Docetaxel	290	42.3506	8.82837		Venetoclax +Docetaxel	192	17.8815	2.88944		Venetoclax +Docetaxel	241	30.116	5.8589
Pemetrexed +Navitoclax	582	45.1254	9.40681		Pemetrexed +Navitoclax	52	14.1614	2.28832		Pemetrexed +Navitoclax	317	29.6434	5.84757
Pemetrexed +AZD8055	186	31.8046	6.62996		Pemetrexed +AZD8055	142	29.5898	4.78136		Pemetrexed +AZD8055	164	30.6972	5.70566
Venetoclax +AZD8055	580	42.0322	8.76201		Venetoclax +AZD8055	356	16.0595	2.59503		Venetoclax +AZD8055	468	29.0459	5.67852
MK-2206 +Paclitaxel	276	49.1726	10.2505		MK-2206 +Paclitaxel	518	5.9485	0.961208		MK-2206 +Paclitaxel	397	27.5605	5.60585
Dactolisib +Navitoclax	340	34.4445	7.18029		Dactolisib +Navitoclax	76	24.2862	3.92437		Dactolisib +Navitoclax	208	29.3654	5.55233
Regorafenib +Docetaxel	420	39.8906	8.31557		Regorafenib +Docetaxel	176	16.6777	2.69492		Regorafenib +Docetaxel	298	28.2841	5.50525
AZD2014 +Sorafenib	476	30.9987	6.46197		AZD2014 +Sorafenib	136	28.1475	4.5483		AZD2014 +Sorafenib	306	29.5731	5.50514
AZD2014 +LY2784544	408	32.0157	6.67397		AZD2014 +LY2784544	92	26.5158	4.28463		AZD2014 +LY2784544	250	29.2657	5.4793
Everolimus +LY2784544	440	26.7591	5.57819		Everolimus +LY2784544	186	33.1407	5.35515		Everolimus +LY2784544	313	29.9499	5.46667
Gefitinib +Docetaxel	386	41.8046	8.71456		Gefitinib +Docetaxel	232	13.2145	2.1353		Gefitinib +Docetaxel	309	27.5095	5.42493
Regorafenib +Osimertinib	522	39.6015	8.25531		Regorafenib +Osimertinib	132	16.0262	2.58965		Regorafenib +Osimertinib	327	27.8139	5.42248
Dactolisib +GDC-0941	556	37.554	7.82848		Dactolisib +GDC-0941	88	18.114	2.92701		Dactolisib +GDC-0941	322	27.834	5.37774
Dactolisib +Ibrutinib	150	32.1892	6.71014		Dactolisib +Ibrutinib	80	23.9808	3.87501		Dactolisib +Ibrutinib	115	28.085	5.29258
Erlotinib +MK-2206	234	52.3159	10.9058		Erlotinib +MK-2206	256	-1.98739	-0.321138		Erlotinib +MK-2206	245	25.1643	5.29231
Regorafenib +GDC-0941	328	28.875	6.01926		Regorafenib +GDC-0941	178	26.7191	4.31749		Regorafenib +GDC-0941	253	27.797	5.16838
Pemetrexed +Ibrutinib	390	34.1446	7.11777		Pemetrexed +Ibrutinib	86	19.6539	3.17583		Pemetrexed +Ibrutinib	238	26.8993	5.1468
Dactolisib +Docetaxel	514	25.582	5.33282		Dactolisib +Docetaxel	154	29.1208	4.70557		Dactolisib +Docetaxel	334	27.3514	5.0192
AZD2014 +GDC-0941	312	32.0007	6.67084		AZD2014 +GDC-0941	178	20.7187	3.3479		AZD2014 +GDC-0941	245	26.3597	5.00937
Trametinib +MK-2206	274	44.0773	9.18833		Trametinib +MK-2206	174	5.07054	0.819339		Trametinib +MK-2206	224	24.5739	5.00383
Pemetrexed +DMSO	410	18.2742	3.80943		Pemetrexed +DMSO	244	37.8988	6.124		Pemetrexed +DMSO	327	28.0865	4.96672
Pemetrexed +Etoposide	694	40.4536	8.43293		Pemetrexed +Etoposide	142	9.2372	1.49262		Pemetrexed +Etoposide	418	24.8454	4.96277
Lapatinib +Navitoclax	190	42.1922	8.79536		Lapatinib +Navitoclax	146	6.03672	0.975462		Lapatinib +Navitoclax	168	24.1144	4.88541
AZD2014 +Etoposide	460	25.8569	5.39011		AZD2014 +Etoposide	174	26.8149	4.33297		AZD2014 +Etoposide	317	26.3359	4.86154
Palbociclib +Navitoclax	692	38.9739	8.12448		Palbociclib +Navitoclax	170	9.83244	1.58881		Palbociclib +Navitoclax	431	24.4032	4.85664
Roscovitine +Ibrutinib	336	32.6846	6.81342		Roscovitine +Ibrutinib	204	17.8579	2.88562		Roscovitine +Ibrutinib	270	25.2713	4.84952
Everolimus +Docetaxel	662	23.9275	4.98792		Everolimus +Docetaxel	164	28.351	4.58118		Everolimus +Docetaxel	413	26.1392	4.78455
Everolimus +Navitoclax	368	27.3766	5.70691		Everolimus +Navitoclax	120	23.7487	3.83751		Everolimus +Navitoclax	244	25.5627	4.77221
Regorafenib +Ibrutinib	512	25.0427	5.22038		Regorafenib +Ibrutinib	94	26.472	4.27757		Regorafenib +Ibrutinib	303	25.7574	4.74898
Dactolisib +LY2784544	318	19.1902	4.00038		Dactolisib +LY2784544	182	33.0871	5.34649		Dactolisib +LY2784544	250	26.1387	4.67343
Pemetrexed +LY2784544	586	27.0783	5.64472		Pemetrexed +LY2784544	302	22.6301	3.65675		Pemetrexed +LY2784544	444	24.8542	4.65074
Dactolisib +S63845	436	28.4025	5.92077		Dactolisib +S63845	160	19.7518	3.19166		Dactolisib +S63845	298	24.0772	4.55622
Erlotinib +Docetaxel	374	36.5136	7.6116		Erlotinib +Docetaxel	228	8.91669	1.44083		Erlotinib +Docetaxel	301	22.7151	4.52621
AZD8055 +Navitoclax	448	28.343	5.90837		AZD8055 +Navitoclax	702	18.6651	3.01605		AZD8055 +Navitoclax	575	23.5041	4.46221
Ibrutinib +Paclitaxel	310	46.1636	9.62323		Ibrutinib +Paclitaxel	1198	-5.63804	-0.91104		Ibrutinib +Paclitaxel	754	20.2628	4.35609
Erlotinib +Paclitaxel	186	36.4474	7.59781		Erlotinib +Paclitaxel	182	6.35841	1.02744		Erlotinib +Paclitaxel	184	21.4029	4.31263
Everolimus +Paclitaxel	554	26.0346	5.42716		Everolimus +Paclitaxel	342	19.3716	3.13022		Everolimus +Paclitaxel	448	22.7031	4.27869
Gefitinib +Ibrutinib	282	43.6428	9.09775		Gefitinib +Ibrutinib	292	-3.36083	-0.543071		Gefitinib +Ibrutinib	287	20.141	4.27734
Pemetrexed +S63845	420	27.5309	5.73907		Pemetrexed +S63845	140	17.2327	2.7846		Pemetrexed +S63845	280	22.3818	4.26184
Everolimus +MK-2206	174	40.0889	8.35691		Everolimus +MK-2206	84	0.308629	0.0498708		Everolimus +MK-2206	129	20.1988	4.20339
Dactolisib +DMSO	786	19.1721	3.99661		Dactolisib +DMSO	202	26.9039	4.34735		Dactolisib +DMSO	494	23.038	4.17198
Regorafenib +MK-2206	172	29.8998	6.2329		Regorafenib +MK-2206	60	12.9493	2.09246		Regorafenib +MK-2206	116	21.4246	4.16268
Navitoclax +S63845	474	15.3038	3.19021		Navitoclax +S63845	654	31.1186	5.0284		Navitoclax +S63845	564	23.2112	4.10931
Dactolisib +AZD8055	376	16.6085	3.4622		Dactolisib +AZD8055	156	29.313	4.73663		Dactolisib +AZD8055	266	22.9607	4.09941
Gefitinib +MK-2206	240	31.24	6.51227		Gefitinib +MK-2206	410	9.46156	1.52888		Gefitinib +MK-2206	325	20.3508	4.02057
Palbociclib +Docetaxel	768	17.4625	3.64022		Palbociclib +Docetaxel	310	27.1633	4.38926		Palbociclib +Docetaxel	539	22.3129	4.01474
Sunitinib +Paclitaxel	312	18.8161	3.92239		Sunitinib +Paclitaxel	188	25.0705	4.0511		Sunitinib +Paclitaxel	250	21.9433	3.98674
Sunitinib +S63845	540	20.722	4.31969		Sunitinib +S63845	268	21.7609	3.51631		Sunitinib +S63845	404	21.2414	3.918
Gefitinib +Sorafenib	468	27.5889	5.75116		Gefitinib +Sorafenib	170	12.8086	2.06972		Gefitinib +Sorafenib	319	20.1988	3.91044
Everolimus +Crizotinib	448	16.066	3.34911		Everolimus +Crizotinib	278	27.1288	4.3837		Everolimus +Crizotinib	363	21.5974	3.86641
Palbociclib +AZD8055	610	25.5256	5.32106		Palbociclib +AZD8055	378	14.7848	2.38905		Palbociclib +AZD8055	494	20.1552	3.85506
Lapatinib +Ibrutinib	234	34.8601	7.26692		Lapatinib +Ibrutinib	334	2.25002	0.363577		Lapatinib +Ibrutinib	284	18.5551	3.81525
MK-2206 +S63845	408	41.8928	8.73294		MK-2206 +S63845	592	-6.83909	-1.10512		MK-2206 +S63845	500	17.5268	3.81391
Dactolisib +Sorafenib	404	17.6176	3.67255		Dactolisib +Sorafenib	342	24.0099	3.87972		Dactolisib +Sorafenib	373	20.8138	3.77614
AZD8055 +LY2784544	446	37.7867	7.877		AZD8055 +LY2784544	722	-2.51494	-0.406384		AZD8055 +LY2784544	584	17.6359	3.73531
Ibrutinib +MK-2206	376	34.9891	7.29381		Ibrutinib +MK-2206	640	0.962444	0.15552		Ibrutinib +MK-2206	508	17.9758	3.72466
Roscovitine +Etoposide	448	29.1814	6.08313		Roscovitine +Etoposide	288	8.08129	1.30584		Roscovitine +Etoposide	368	18.6313	3.69449
Palbociclib +MK-2206	310	34.6749	7.22832		Palbociclib +MK-2206	194	0.403868	0.0652603		Palbociclib +MK-2206	252	17.5394	3.64679
MK-2206 +Sorafenib	410	34.202	7.12973		MK-2206 +Sorafenib	442	1.0059	0.162542		MK-2206 +Sorafenib	426	17.604	3.64614
Dactolisib +Crizotinib	392	25.0369	5.21918		Dactolisib +Crizotinib	232	12.7898	2.06669		Dactolisib +Crizotinib	312	18.9134	3.64293
Lapatinib +Docetaxel	352	26.0025	5.42046		Lapatinib +Docetaxel	296	10.9368	1.76725		Lapatinib +Docetaxel	324	18.4696	3.59386
Gefitinib +LY2784544	370	21.9268	4.57085		Gefitinib +LY2784544	208	15.8113	2.55492		Gefitinib +LY2784544	289	18.8691	3.56288
MK-2206 +Osimertinib	456	36.0712	7.51939		MK-2206 +Osimertinib	520	-2.53109	-0.408995		MK-2206 +Osimertinib	488	16.7701	3.5552
Roscovitine +AZD8055	452	22.3788	4.66508		Roscovitine +AZD8055	430	15.0217	2.42734		Roscovitine +AZD8055	441	18.7003	3.54621
Everolimus +Pemetrexed	472	23.8737	4.9767		Everolimus +Pemetrexed	312	12.3871	2.00161		Everolimus +Pemetrexed	392	18.1304	3.48916
Everolimus +Etoposide	550	26.3742	5.49794		Everolimus +Etoposide	232	8.93019	1.44301		Everolimus +Etoposide	391	17.6522	3.47048
Erlotinib +Sorafenib	192	17.9221	3.73602		Erlotinib +Sorafenib	126	19.8268	3.20378		Erlotinib +Sorafenib	159	18.8744	3.4699
Erlotinib +Ibrutinib	248	38.7065	8.06874		Erlotinib +Ibrutinib	314	-7.18437	-1.16091		Erlotinib +Ibrutinib	281	15.7611	3.45392
Paclitaxel +S63845	296	38.1379	7.95021		Paclitaxel +S63845	988	-6.62765	-1.07095		Paclitaxel +S63845	642	15.7551	3.43963
Everolimus +Sorafenib	356	8.61659	1.79621		Everolimus +Sorafenib	156	31.4146	5.07623		Everolimus +Sorafenib	256	20.0156	3.43622
Venetoclax +Ibrutinib	264	29.8082	6.21381		Venetoclax +Ibrutinib	420	4.03021	0.651235		Venetoclax +Ibrutinib	342	16.9192	3.43252
Erlotinib +Osimertinib	242	35.8955	7.48275		Erlotinib +Osimertinib	222	-3.87683	-0.626451		Erlotinib +Osimertinib	232	16.0093	3.42815
Regorafenib +Etoposide	310	20.3244	4.23681		Regorafenib +Etoposide	176	15.6986	2.5367		Regorafenib +Etoposide	243	18.0115	3.38676
Venetoclax +GDC-0941	138	32.4029	6.75468		Venetoclax +GDC-0941	154	-0.384009	-0.0620513		Venetoclax +GDC-0941	146	16.0094	3.34632
Trametinib +GDC-0941	254	23.0791	4.81105		Trametinib +GDC-0941	196	11.2187	1.81281		Trametinib +GDC-0941	225	17.1489	3.31193
Gefitinib +GDC-0941	176	32.757	6.8285		Gefitinib +GDC-0941	400	-1.28921	-0.208322		Gefitinib +GDC-0941	288	15.7339	3.31009
Navitoclax +Paclitaxel	294	31.1985	6.50362		Navitoclax +Paclitaxel	672	0.721122	0.116525		Navitoclax +Paclitaxel	483	15.9598	3.31007
Trametinib +Navitoclax	476	34.3687	7.16447		Trametinib +Navitoclax	166	-3.45659	-0.558545		Trametinib +Navitoclax	321	15.456	3.30296
Ibrutinib +LY2784544	554	34.1593	7.12083		Ibrutinib +LY2784544	640	-3.24659	-0.524611		Ibrutinib +LY2784544	597	15.4564	3.29811
GDC-0941 +MK-2206	328	31.0864	6.48025		GDC-0941 +MK-2206	514	0.69611	0.112483		GDC-0941 +MK-2206	421	15.8912	3.29637
Roscovitine +DMSO	608	15.6397	3.26024		Roscovitine +DMSO	320	20.4286	3.30101		Roscovitine +DMSO	464	18.0341	3.28063
AZD8055 +MK-2206	708	34.4038	7.1718		AZD8055 +MK-2206	542	-3.83528	-0.619736		AZD8055 +MK-2206	625	15.2843	3.27603
Gefitinib +Osimertinib	134	34.9418	7.28395		Gefitinib +Osimertinib	160	-4.9722	-0.803449		Gefitinib +Osimertinib	147	14.9848	3.24025
LY2784544 +MK-2206	456	35.3657	7.3723		LY2784544 +MK-2206	696	-5.68034	-0.917877		LY2784544 +MK-2206	576	14.8427	3.22721
Erlotinib +Navitoclax	362	32.135	6.69884		Erlotinib +Navitoclax	184	-1.98075	-0.320065		Erlotinib +Navitoclax	273	15.0771	3.18939
Trametinib +AZD8055	422	15.1996	3.1685		Trametinib +AZD8055	302	19.8622	3.2095		Trametinib +AZD8055	362	17.5309	3.189
Trametinib +Ibrutinib	494	32.8219	6.84203		Trametinib +Ibrutinib	150	-3.54058	-0.572115		Trametinib +Ibrutinib	322	14.6407	3.13496
Pemetrexed +Sorafenib	332	17.6379	3.67679		Pemetrexed +Sorafenib	224	15.5143	2.50692		Pemetrexed +Sorafenib	278	16.5761	3.09185
Palbociclib +Roscovitine	664	30.4761	6.35302		Palbociclib +Roscovitine	506	-1.29955	-0.209992		Palbociclib +Roscovitine	585	14.5883	3.07152
MK-2206 +Navitoclax	452	26.5835	5.54158		MK-2206 +Navitoclax	500	3.63037	0.586625		MK-2206 +Navitoclax	476	15.1069	3.0641
Dactolisib +Regorafenib	618	23.0475	4.80447		Dactolisib +Regorafenib	562	8.13519	1.31455		Dactolisib +Regorafenib	590	15.5914	3.05951
Palbociclib +Ibrutinib	398	15.2716	3.18352		Palbociclib +Ibrutinib	150	17.6463	2.85143		Palbociclib +Ibrutinib	274	16.459	3.01747
Lapatinib +MK-2206	188	29.7808	6.20808		Lapatinib +MK-2206	232	-1.11226	-0.179728		Lapatinib +MK-2206	210	14.3343	3.01418
Sunitinib +Osimertinib	686	19.5568	4.07679		Sunitinib +Osimertinib	162	12.0313	1.94412		Sunitinib +Osimertinib	424	15.794	3.01046
Gefitinib +Navitoclax	220	28.8794	6.02018		Gefitinib +Navitoclax	182	-0.137799	-0.0222667		Gefitinib +Navitoclax	201	14.3708	2.99896
Gefitinib +DMSO	212	24.0175	5.00667		Gefitinib +DMSO	284	6.0786	0.98223		Gefitinib +DMSO	248	15.048	2.99445
Erlotinib +Etoposide	230	33.1507	6.91058		Erlotinib +Etoposide	260	-5.97113	-0.964865		Erlotinib +Etoposide	245	13.5898	2.97286
Everolimus +Palbociclib	484	29.6424	6.17924		Everolimus +Palbociclib	372	-1.92798	-0.31154		Everolimus +Palbociclib	428	13.8572	2.93385
LY2784544 +Osimertinib	950	29.1295	6.07232		LY2784544 +Osimertinib	452	-1.65773	-0.26787		LY2784544 +Osimertinib	701	13.7359	2.90222
LY2784544 +Navitoclax	552	26.9927	5.62689		LY2784544 +Navitoclax	834	0.764156	0.123479		LY2784544 +Navitoclax	693	13.8785	2.87519
Dactolisib +Sunitinib	860	22.0508	4.59669		Dactolisib +Sunitinib	412	7.11203	1.14922		Dactolisib +Sunitinib	636	14.5814	2.87296
Paclitaxel +Sorafenib	510	27.1052	5.65033		Paclitaxel +Sorafenib	800	0.433943	0.07012		Paclitaxel +Sorafenib	655	13.7696	2.86023
Lapatinib +Sorafenib	448	23.443	4.88691		Lapatinib +Sorafenib	184	4.71403	0.761731		Lapatinib +Sorafenib	316	14.0785	2.82432
LY2784544 +Paclitaxel	608	27.4355	5.71919		LY2784544 +Paclitaxel	802	-0.763052	-0.1233		LY2784544 +Paclitaxel	705	13.3362	2.79795
Sunitinib +Sorafenib	510	27.921	5.82039		Sunitinib +Sorafenib	262	-1.39563	-0.225517		Sunitinib +Sorafenib	386	13.2627	2.79744
Regorafenib +S63845	584	12.2222	2.54782		Regorafenib +S63845	156	18.8205	3.04118		Regorafenib +S63845	370	15.5213	2.7945
Trametinib +Etoposide	414	21.4897	4.47973		Trametinib +Etoposide	214	5.94233	0.960211		Trametinib +Etoposide	314	13.716	2.71997
Lapatinib +Etoposide	236	22.1718	4.62192		Lapatinib +Etoposide	206	4.92452	0.795744		Lapatinib +Etoposide	221	13.5482	2.70883
Venetoclax +S63845	286	17.3237	3.61129		Venetoclax +S63845	180	11.05	1.78555		Venetoclax +S63845	233	14.1868	2.69842
Gefitinib +S63845	286	31.3462	6.53442		Gefitinib +S63845	350	-7.08485	-1.14483		Gefitinib +S63845	318	12.1307	2.6948
DMSO +Docetaxel	350	27.5637	5.74591		DMSO +Docetaxel	484	-2.24336	-0.3625		DMSO +Docetaxel	417	12.6602	2.69171
Venetoclax +Osimertinib	344	25.1379	5.24023		Venetoclax +Osimertinib	142	0.776318	0.125444		Venetoclax +Osimertinib	243	12.9571	2.68284
Trametinib +LY2784544	338	19.61	4.08789		Trametinib +LY2784544	434	7.76751	1.25514		Trametinib +LY2784544	386	13.6888	2.67151
Crizotinib +MK-2206	446	29.1934	6.08565		Crizotinib +MK-2206	552	-4.66362	-0.753586		Crizotinib +MK-2206	499	12.2649	2.66603
Everolimus +GDC-0941	180	14.332	2.98765		Everolimus +GDC-0941	272	14.4621	2.3369		Everolimus +GDC-0941	226	14.3971	2.66227
Regorafenib +Sunitinib	758	20.7788	4.33154		Regorafenib +Sunitinib	464	6.1122	0.98766		Regorafenib +Sunitinib	611	13.4455	2.6596
Sunitinib +Ibrutinib	464	17.0903	3.56263		Sunitinib +Ibrutinib	150	10.8113	1.74698		Sunitinib +Ibrutinib	307	13.9508	2.6548
Venetoclax +MK-2206	366	32.1892	6.71014		Venetoclax +MK-2206	258	-8.68916	-1.40407		Venetoclax +MK-2206	312	11.75	2.65304
GDC-0941 +Paclitaxel	556	30.88	6.43722		GDC-0941 +Paclitaxel	540	-7.19492	-1.16261		GDC-0941 +Paclitaxel	548	11.8425	2.6373
Lapatinib +AZD8055	316	14.3687	2.99529		Lapatinib +AZD8055	268	14.054	2.27097		Lapatinib +AZD8055	292	14.2114	2.63313
Lapatinib +DMSO	274	25.0222	5.21611		Lapatinib +DMSO	302	0.134635	0.0217555		Lapatinib +DMSO	288	12.5784	2.61893
Everolimus +Trametinib	576	20.091	4.18815		Everolimus +Trametinib	448	6.3361	1.02384		Everolimus +Trametinib	512	13.2135	2.60599
Docetaxel +MK-2206	526	24.5152	5.11042		Docetaxel +MK-2206	734	0.197849	0.03197		Docetaxel +MK-2206	630	12.3565	2.5712
Palbociclib +S63845	548	24.8612	5.18256		Palbociclib +S63845	320	-0.306788	-0.0495733		Palbociclib +S63845	434	12.2772	2.56649
Gefitinib +Paclitaxel	244	16.6198	3.46455		Gefitinib +Paclitaxel	250	10.068	1.62688		Gefitinib +Paclitaxel	247	13.3439	2.54572
DMSO +MK-2206	378	27.6666	5.76737		DMSO +MK-2206	600	-4.3618	-0.704815		DMSO +MK-2206	489	11.6524	2.53128
AZD8055 +DMSO	828	27.1789	5.66571		AZD8055 +DMSO	490	-4.54065	-0.733716		AZD8055 +DMSO	659	11.3191	2.46599
Etoposide +MK-2206	428	28.7837	6.00024		Etoposide +MK-2206	762	-6.89833	-1.11469		Etoposide +MK-2206	595	10.9427	2.44278
Trametinib +Paclitaxel	336	14.6688	3.05785		Trametinib +Paclitaxel	208	11.2879	1.82399		Trametinib +Paclitaxel	272	12.9784	2.44092
Crizotinib +S63845	586	18.6841	3.89488		Crizotinib +S63845	512	6.05704	0.978746		Crizotinib +S63845	549	12.3706	2.43681
Venetoclax +DMSO	308	27.3708	5.70569		Venetoclax +DMSO	300	-5.16756	-0.835017		Venetoclax +DMSO	304	11.1016	2.43534
AZD2014 +Sunitinib	644	17.3096	3.60835		AZD2014 +Sunitinib	356	7.69069	1.24272		AZD2014 +Sunitinib	500	12.5002	2.42554
Regorafenib +Paclitaxel	404	19.7797	4.12327		Regorafenib +Paclitaxel	132	4.27689	0.691094		Regorafenib +Paclitaxel	268	12.0283	2.40718
Palbociclib +Osimertinib	408	14.8479	3.09519		Palbociclib +Osimertinib	120	10.1896	1.64652		Palbociclib +Osimertinib	264	12.5188	2.37085
Roscovitine +Docetaxel	434	17.9888	3.74994		Roscovitine +Docetaxel	176	6.1122	0.98766		Roscovitine +Docetaxel	305	12.0505	2.3688
Palbociclib +GDC-0941	474	20.5381	4.28135		Palbociclib +GDC-0941	160	2.78482	0.449995		Palbociclib +GDC-0941	317	11.6614	2.36567
Roscovitine +Navitoclax	392	17.1828	3.58191		Roscovitine +Navitoclax	268	6.90961	1.11651		Roscovitine +Navitoclax	330	12.0462	2.34921
DMSO +S63845	386	24.0546	5.0144		DMSO +S63845	538	-1.99235	-0.32194		DMSO +S63845	462	11.0311	2.34623
Ibrutinib +Osimertinib	236	27.3601	5.70348		Ibrutinib +Osimertinib	608	-6.32317	-1.02175		Ibrutinib +Osimertinib	422	10.5185	2.34086
Sunitinib +LY2784544	400	13.9328	2.90442		Sunitinib +LY2784544	438	10.968	1.7723		Sunitinib +LY2784544	419	12.4504	2.33836
Roscovitine +Osimertinib	406	22.5289	4.69635		Roscovitine +Osimertinib	122	-0.232495	-0.0375684		Roscovitine +Osimertinib	264	11.1482	2.32939
Lapatinib +LY2784544	318	20.7099	4.31717		Lapatinib +LY2784544	172	2.09434	0.338421		Lapatinib +LY2784544	245	11.4021	2.3278
GDC-0941 +Ibrutinib	402	20.3589	4.24401		GDC-0941 +Ibrutinib	650	2.01863	0.326187		GDC-0941 +Ibrutinib	526	11.1888	2.2851
Roscovitine +Crizotinib	458	20.6935	4.31375		Roscovitine +Crizotinib	556	1.31012	0.2117		Roscovitine +Crizotinib	507	11.0018	2.26272
Erlotinib +S63845	250	25.348	5.28403		Erlotinib +S63845	204	-4.72478	-0.763469		Erlotinib +S63845	227	10.3116	2.26028
DMSO +Paclitaxel	374	23.2797	4.85287		DMSO +Paclitaxel	438	-2.27198	-0.367125		DMSO +Paclitaxel	406	10.5039	2.24287
Lapatinib +Paclitaxel	186	20.7245	4.32022		Lapatinib +Paclitaxel	252	1.01384	0.163824		Lapatinib +Paclitaxel	219	10.8692	2.24202
Trametinib +Crizotinib	512	18.7629	3.91131		Trametinib +Crizotinib	232	3.47708	0.561855		Trametinib +Crizotinib	372	11.12	2.23658
Roscovitine +GDC-0941	412	18.3197	3.81892		Roscovitine +GDC-0941	206	3.93958	0.63659		Roscovitine +GDC-0941	309	11.1297	2.22776
Pemetrexed +Regorafenib	670	17.5914	3.66709		Pemetrexed +Regorafenib	592	4.68971	0.757802		Pemetrexed +Regorafenib	631	11.1405	2.21244
AZD8055 +Ibrutinib	530	23.875	4.97697		AZD8055 +Ibrutinib	636	-3.47113	-0.560894		AZD8055 +Ibrutinib	583	10.2019	2.20804
Everolimus +Roscovitine	630	15.3259	3.19483		Everolimus +Roscovitine	296	7.45421	1.20451		Everolimus +Roscovitine	463	11.3901	2.19967
Dactolisib +Palbociclib	662	19.8703	4.14215		Dactolisib +Palbociclib	444	1.57591	0.254648		Dactolisib +Palbociclib	553	10.7231	2.1984
Everolimus +Lapatinib	812	17.378	3.6226		Everolimus +Lapatinib	462	4.09527	0.661747		Everolimus +Lapatinib	637	10.7366	2.14217
Gefitinib +Etoposide	214	23.5754	4.91452		Gefitinib +Etoposide	180	-4.02669	-0.650665		Gefitinib +Etoposide	197	9.77436	2.13193
Regorafenib +LY2784544	656	19.683	4.1031		Regorafenib +LY2784544	206	0.936334	0.151301		Regorafenib +LY2784544	431	10.3096	2.1272
Dactolisib +Trametinib	690	19.7038	4.10744		Dactolisib +Trametinib	478	0.801527	0.129517		Dactolisib +Trametinib	584	10.2527	2.11848
Crizotinib +LY2784544	820	24.1128	5.02654		Crizotinib +LY2784544	596	-4.90814	-0.793097		Crizotinib +LY2784544	708	9.60234	2.11672
Gefitinib +AZD8055	364	21.1985	4.41903		Gefitinib +AZD8055	316	-1.15658	-0.186889		Gefitinib +AZD8055	340	10.021	2.11607
Regorafenib +Sorafenib	680	6.32381	1.31826		Regorafenib +Sorafenib	250	17.8606	2.88606		Regorafenib +Sorafenib	465	12.0922	2.10216
Crizotinib +Paclitaxel	392	24.5074	5.1088		Crizotinib +Paclitaxel	932	-5.93946	-0.959747		Crizotinib +Paclitaxel	662	9.28398	2.07453
DMSO +Etoposide	186	22.9449	4.78309		DMSO +Etoposide	558	-4.04512	-0.653643		DMSO +Etoposide	372	9.44991	2.06472
Lapatinib +Roscovitine	478	9.39195	1.95784		Lapatinib +Roscovitine	404	13.0086	2.10203		Lapatinib +Roscovitine	441	11.2002	2.02993
Venetoclax +Etoposide	256	19.4087	4.04593		Venetoclax +Etoposide	242	-0.167559	-0.0270756		Venetoclax +Etoposide	249	9.62059	2.00943
Roscovitine +S63845	532	23.871	4.97614		Roscovitine +S63845	296	-5.96935	-0.964577		Roscovitine +S63845	414	8.95083	2.00578
Sunitinib +Docetaxel	494	13.8112	2.87908		Sunitinib +Docetaxel	230	6.85625	1.10789		Sunitinib +Docetaxel	362	10.3337	1.99348
Venetoclax +Paclitaxel	366	14.1336	2.94629		Venetoclax +Paclitaxel	194	6.40047	1.03424		Venetoclax +Paclitaxel	280	10.2671	1.99027
AZD2014 +Lapatinib	916	17.9076	3.733		AZD2014 +Lapatinib	490	1.43353	0.231642		AZD2014 +Lapatinib	703	9.67056	1.98232
Sunitinib +AZD8055	434	13.6183	2.83886		Sunitinib +AZD8055	276	6.74029	1.08915		Sunitinib +AZD8055	355	10.1793	1.96401
Pemetrexed +Roscovitine	920	14.6628	3.05659		Pemetrexed +Roscovitine	414	5.34124	0.863082		Pemetrexed +Roscovitine	667	10.002	1.95984
Erlotinib +GDC-0941	208	19.4469	4.05388		Erlotinib +GDC-0941	124	-1.32827	-0.214633		Erlotinib +GDC-0941	166	9.05929	1.91962
Everolimus +S63845	396	10.9212	2.27663		Everolimus +S63845	180	9.61599	1.55383		Everolimus +S63845	288	10.2686	1.91523
Palbociclib +Sunitinib	942	15.3984	3.20994		Palbociclib +Sunitinib	418	3.3957	0.548705		Palbociclib +Sunitinib	680	9.39704	1.87932
Regorafenib +AZD8055	462	14.4901	3.02061		Regorafenib +AZD8055	192	4.38852	0.709134		Regorafenib +AZD8055	327	9.43934	1.86487
Trametinib +S63845	766	19.5542	4.07626		Trametinib +S63845	180	-2.51718	-0.406747		Trametinib +S63845	473	8.51851	1.83475
GDC-0941 +Navitoclax	300	18.6477	3.88729		GDC-0941 +Navitoclax	628	-1.40165	-0.22649		GDC-0941 +Navitoclax	464	8.62303	1.8304
Trametinib +Docetaxel	422	8.6183	1.79657		Trametinib +Docetaxel	222	11.198	1.80946		Trametinib +Docetaxel	322	9.90814	1.80301
Regorafenib +Crizotinib	354	15.0444	3.13614		Regorafenib +Crizotinib	610	2.80381	0.453063		Regorafenib +Crizotinib	482	8.9241	1.7946
Venetoclax +Navitoclax	238	24.6768	5.14411		Venetoclax +Navitoclax	476	-9.73278	-1.5727		Venetoclax +Navitoclax	357	7.472	1.7857
LY2784544 +S63845	498	21.5241	4.48689		LY2784544 +S63845	974	-5.97394	-0.965318		LY2784544 +S63845	736	7.77506	1.76079
Docetaxel +Paclitaxel	438	22.2898	4.64652		Docetaxel +Paclitaxel	1264	-7.10926	-1.14877		Docetaxel +Paclitaxel	851	7.59027	1.74887
DMSO +Ibrutinib	358	14.5124	3.02525		DMSO +Ibrutinib	506	2.75765	0.445603		DMSO +Ibrutinib	432	8.63504	1.73543
AZD8055 +Paclitaxel	528	19.8726	4.14263		AZD8055 +Paclitaxel	556	-4.27741	-0.691179		AZD8055 +Paclitaxel	542	7.7976	1.72573
Palbociclib +Crizotinib	532	16.5633	3.45279		Palbociclib +Crizotinib	260	-0.167562	-0.027076		Palbociclib +Crizotinib	396	8.19789	1.71285
Gefitinib +Crizotinib	238	17.5399	3.65635		Gefitinib +Crizotinib	212	-1.59613	-0.257916		Gefitinib +Crizotinib	225	7.97187	1.69922
Pemetrexed +Sunitinib	804	18.9694	3.95434		Pemetrexed +Sunitinib	440	-3.62788	-0.586223		Pemetrexed +Sunitinib	622	7.67074	1.68406
Sunitinib +MK-2206	302	22.6301	4.71745		Sunitinib +MK-2206	168	-8.37033	-1.35255		Sunitinib +MK-2206	235	7.12987	1.68245
Venetoclax +Sorafenib	312	20.2828	4.22815		Venetoclax +Sorafenib	134	-5.71378	-0.923279		Venetoclax +Sorafenib	223	7.28453	1.65243
Lapatinib +Osimertinib	252	10.0192	2.0886		Lapatinib +Osimertinib	302	7.20729	1.16461		Lapatinib +Osimertinib	277	8.61326	1.62661
Lapatinib +S63845	322	16.6194	3.46447		Lapatinib +S63845	214	-1.33298	-0.215393		Lapatinib +S63845	268	7.64321	1.62454
AZD8055 +Osimertinib	722	14.6104	3.04568		AZD8055 +Osimertinib	554	1.24778	0.201627		AZD8055 +Osimertinib	638	7.92911	1.62366
Erlotinib +DMSO	140	15.1017	3.14809		Erlotinib +DMSO	240	0.221626	0.0358122		Erlotinib +DMSO	190	7.66165	1.59195
Sunitinib +GDC-0941	384	8.01041	1.66985		Sunitinib +GDC-0941	236	8.93019	1.44301		Sunitinib +GDC-0941	310	8.4703	1.55643
Lapatinib +Crizotinib	228	15.7176	3.27649		Lapatinib +Crizotinib	118	-1.06982	-0.17287		Lapatinib +Crizotinib	173	7.3239	1.55181
Palbociclib +Regorafenib	676	10.7917	2.24963		Palbociclib +Regorafenib	450	5.23905	0.846569		Palbociclib +Regorafenib	563	8.01538	1.5481
Everolimus +Regorafenib	566	16.3633	3.41109		Everolimus +Regorafenib	592	-2.18596	-0.353225		Everolimus +Regorafenib	579	7.08869	1.52893
Palbociclib +LY2784544	668	17.0824	3.56098		Palbociclib +LY2784544	224	-3.2628	-0.52723		Palbociclib +LY2784544	446	6.90978	1.51687
Erlotinib +LY2784544	246	13.9637	2.91086		Erlotinib +LY2784544	608	0.612423	0.0989603		Erlotinib +LY2784544	427	7.28804	1.50491
Everolimus +DMSO	478	4.386	0.914304		Everolimus +DMSO	254	12.9094	2.086		Everolimus +DMSO	366	8.64768	1.50015
GDC-0941 +Osimertinib	176	16.9195	3.52703		GDC-0941 +Osimertinib	438	-3.47873	-0.562122		GDC-0941 +Osimertinib	307	6.72039	1.48246
Regorafenib +Navitoclax	526	1.59963	0.333459		Regorafenib +Navitoclax	102	15.9039	2.56988		Regorafenib +Navitoclax	314	8.75175	1.45167
Everolimus +Sunitinib	548	7.43174	1.54922		Everolimus +Sunitinib	480	8.24481	1.33226		Everolimus +Sunitinib	514	7.83827	1.44074
Palbociclib +DMSO	390	11.2252	2.34001		Palbociclib +DMSO	168	2.9872	0.482697		Palbociclib +DMSO	279	7.10622	1.41135
Crizotinib +Ibrutinib	454	13.2059	2.7529		Crizotinib +Ibrutinib	420	0.0212124	0.00342767		Crizotinib +Ibrutinib	437	6.61358	1.37817
AZD2014 +Everolimus	484	10.7429	2.23947		AZD2014 +Everolimus	582	2.94642	0.476107		AZD2014 +Everolimus	533	6.84468	1.35779
Dactolisib +Pemetrexed	574	11.0329	2.29992		Dactolisib +Pemetrexed	464	2.43305	0.393152		Dactolisib +Pemetrexed	519	6.73299	1.34653
Lapatinib +Pemetrexed	908	9.68522	2.01898		Lapatinib +Pemetrexed	546	4.02292	0.650056		Lapatinib +Pemetrexed	727	6.85407	1.33452
Etoposide +Paclitaxel	298	15.3652	3.20302		Etoposide +Paclitaxel	864	-3.34569	-0.540623		Etoposide +Paclitaxel	581	6.00975	1.3312
AZD2014 +Regorafenib	604	9.16446	1.91042		AZD2014 +Regorafenib	480	4.65338	0.751931		AZD2014 +Regorafenib	542	6.90892	1.33117
DMSO +LY2784544	414	14.8349	3.09247		DMSO +LY2784544	566	-3.11512	-0.503366		DMSO +LY2784544	490	5.85988	1.29455
Palbociclib +Paclitaxel	428	7.58889	1.58198		Palbociclib +Paclitaxel	270	6.19798	1.00152		Palbociclib +Paclitaxel	349	6.89344	1.29175
Regorafenib +DMSO	516	4.16977	0.869228		Regorafenib +DMSO	250	10.2789	1.66094		Regorafenib +DMSO	383	7.22432	1.26509
AZD2014 +Palbociclib	582	9.89401	2.0625		AZD2014 +Palbociclib	340	2.82882	0.457104		AZD2014 +Palbociclib	461	6.36141	1.2598
Trametinib +Sorafenib	602	14.2124	2.9627		Trametinib +Sorafenib	1382	-2.90616	-0.469601		Trametinib +Sorafenib	992	5.6531	1.24655
Pemetrexed +Trametinib	720	13.8866	2.8948		Pemetrexed +Trametinib	484	-2.85229	-0.460896		Pemetrexed +Trametinib	602	5.51716	1.21695
Roscovitine +Sorafenib	364	12.1441	2.53156		Roscovitine +Sorafenib	252	-0.6197	-0.100136		Roscovitine +Sorafenib	308	5.76222	1.21571
AZD8055 +Sorafenib	610	13.7351	2.86321		AZD8055 +Sorafenib	910	-2.85616	-0.461521		AZD8055 +Sorafenib	760	5.43947	1.20085
Roscovitine +Paclitaxel	380	9.13979	1.90527		Roscovitine +Paclitaxel	274	2.9499	0.47667		Roscovitine +Paclitaxel	327	6.04484	1.19097
AZD2014 +Trametinib	786	6.57386	1.37038		AZD2014 +Trametinib	524	5.97633	0.965705		AZD2014 +Trametinib	655	6.2751	1.16804
AZD8055 +Crizotinib	954	16.2907	3.39594		AZD8055 +Crizotinib	588	-7.06488	-1.1416		AZD8055 +Crizotinib	771	4.61288	1.12717
GDC-0941 +LY2784544	674	14.5774	3.0388		GDC-0941 +LY2784544	946	-5.36651	-0.867165		GDC-0941 +LY2784544	810	4.60547	1.08582
Dactolisib +Roscovitine	760	12.1201	2.52654		Dactolisib +Roscovitine	516	-2.32326	-0.375412		Dactolisib +Roscovitine	638	4.89841	1.07557
Gefitinib +Regorafenib	674	10.9339	2.27928		Gefitinib +Regorafenib	564	-1.18212	-0.191016		Gefitinib +Regorafenib	619	4.87591	1.04413
AZD2014 +Dactolisib	386	8.37003	1.74481		AZD2014 +Dactolisib	364	2.00612	0.324165		AZD2014 +Dactolisib	375	5.18807	1.03449
AZD2014 +Roscovitine	558	12.0066	2.50289		AZD2014 +Roscovitine	1128	-3.25441	-0.525874		AZD2014 +Roscovitine	843	4.37609	0.988507
Docetaxel +GDC-0941	236	7.57602	1.57929		Docetaxel +GDC-0941	424	2.21717	0.358268		Docetaxel +GDC-0941	330	4.89659	0.96878
Everolimus +Gefitinib	972	5.67024	1.18202		Everolimus +Gefitinib	576	4.64755	0.75099		Everolimus +Gefitinib	774	5.1589	0.966503
DMSO +Osimertinib	594	12.7964	2.66754		DMSO +Osimertinib	874	-4.7003	-0.759513		DMSO +Osimertinib	734	4.04807	0.954013
Navitoclax +Osimertinib	490	11.8425	2.46867		Navitoclax +Osimertinib	506	-3.47023	-0.560749		Navitoclax +Osimertinib	498	4.18611	0.953961
Dactolisib +Gefitinib	828	8.9071	1.85677		Dactolisib +Gefitinib	534	0.0560297	0.00905374		Dactolisib +Gefitinib	681	4.48156	0.932911
Everolimus +AZD8055	198	9.97434	2.07925		Everolimus +AZD8055	198	-2.75835	-0.445718		Everolimus +AZD8055	198	3.60799	0.816764
Palbociclib +Trametinib	850	12.2331	2.5501		Palbociclib +Trametinib	1162	-5.98248	-0.966699		Palbociclib +Trametinib	1006	3.1253	0.791702
LY2784544 +Sorafenib	668	11.2787	2.35116		LY2784544 +Sorafenib	828	-4.91828	-0.794736		LY2784544 +Sorafenib	748	3.18022	0.77821
Dactolisib +Everolimus	592	9.09092	1.89509		Dactolisib +Everolimus	862	-2.17329	-0.351178		Dactolisib +Everolimus	727	3.45882	0.771955
GDC-0941 +S63845	302	3.09977	0.646177		GDC-0941 +S63845	412	5.48478	0.886275		GDC-0941 +S63845	357	4.29228	0.766226
AZD8055 +Etoposide	656	9.2436	1.92692		AZD8055 +Etoposide	626	-2.76496	-0.446785		AZD8055 +Etoposide	641	3.23932	0.740065
Palbociclib +Sorafenib	478	5.8732	1.22432		Palbociclib +Sorafenib	286	1.0624	0.171672		Palbociclib +Sorafenib	382	3.4678	0.697998
Venetoclax +Crizotinib	162	9.054	1.88739		Venetoclax +Crizotinib	228	-3.53161	-0.570667		Venetoclax +Crizotinib	195	2.76119	0.658362
Crizotinib +GDC-0941	416	8.41494	1.75417		Crizotinib +GDC-0941	314	-3.14375	-0.507993		Crizotinib +GDC-0941	365	2.63559	0.62309
Roscovitine +LY2784544	372	8.58895	1.79045		Roscovitine +LY2784544	396	-3.52465	-0.569541		Roscovitine +LY2784544	384	2.53215	0.610453
AZD2014 +Venetoclax	492	7.13754	1.48789		AZD2014 +Venetoclax	488	-1.67521	-0.270694		AZD2014 +Venetoclax	490	2.73117	0.608597
Regorafenib +Trametinib	582	3.4436	0.717851		Regorafenib +Trametinib	528	2.9872	0.482696		Regorafenib +Trametinib	555	3.2154	0.600274
Dactolisib +Lapatinib	614	6.04406	1.25994		Dactolisib +Lapatinib	514	-0.618056	-0.0998706		Dactolisib +Lapatinib	564	2.713	0.580035
Erlotinib +AZD8055	244	4.009	0.835714		Erlotinib +AZD8055	330	1.76531	0.285253		Erlotinib +AZD8055	287	2.88715	0.560483
Roscovitine +Trametinib	844	5.20793	1.08564		Roscovitine +Trametinib	376	0.213822	0.0345511		Roscovitine +Trametinib	610	2.71087	0.560096
GDC-0941 +Sorafenib	472	8.05037	1.67818		GDC-0941 +Sorafenib	736	-3.81455	-0.616386		GDC-0941 +Sorafenib	604	2.11791	0.530894
Regorafenib +Roscovitine	860	6.37334	1.32858		Regorafenib +Roscovitine	540	-2.05845	-0.332621		Regorafenib +Roscovitine	700	2.15745	0.497981
Roscovitine +MK-2206	360	4.28321	0.892875		Roscovitine +MK-2206	200	0.624711	0.100946		Roscovitine +MK-2206	280	2.45396	0.496911
Etoposide +Ibrutinib	436	8.7807	1.83042		Etoposide +Ibrutinib	574	-6.25925	-1.01142		Etoposide +Ibrutinib	505	1.26072	0.409499
AZD2014 +Pemetrexed	634	3.03646	0.632979		AZD2014 +Pemetrexed	252	0.979625	0.158296		AZD2014 +Pemetrexed	443	2.00804	0.395637
Docetaxel +Etoposide	412	6.53682	1.36266		Docetaxel +Etoposide	674	-3.84928	-0.621998		Docetaxel +Etoposide	543	1.34377	0.370331
Ibrutinib +Navitoclax	350	2.75696	0.574714		Ibrutinib +Navitoclax	500	0.895202	0.144654		Ibrutinib +Navitoclax	425	1.82608	0.359684
Sunitinib +Etoposide	432	7.84918	1.63623		Sunitinib +Etoposide	240	-5.82255	-0.940855		Sunitinib +Etoposide	336	1.01331	0.34769
Sunitinib +DMSO	594	0.271091	0.0565116		Sunitinib +DMSO	234	3.47579	0.561647		Sunitinib +DMSO	414	1.87344	0.309079
Crizotinib +DMSO	514	6.19675	1.29177		Crizotinib +DMSO	574	-4.17138	-0.674046		Crizotinib +DMSO	544	1.01269	0.308863
Osimertinib +Paclitaxel	596	6.88394	1.43502		Osimertinib +Paclitaxel	508	-5.81357	-0.939404		Osimertinib +Paclitaxel	552	0.535186	0.247809
Sunitinib +Trametinib	1062	0.60276	0.125651		Sunitinib +Trametinib	488	2.17447	0.351369		Sunitinib +Trametinib	775	1.38862	0.23851
AZD8055 +GDC-0941	422	6.7696	1.41119		AZD8055 +GDC-0941	498	-5.82341	-0.940994		AZD8055 +GDC-0941	460	0.473095	0.235096
Docetaxel +Sorafenib	580	5.82347	1.21396		Docetaxel +Sorafenib	914	-4.72617	-0.763694		Docetaxel +Sorafenib	747	0.548649	0.225132
Erlotinib +Everolimus	652	4.67972	0.975531		Erlotinib +Everolimus	536	-3.31192	-0.535168		Erlotinib +Everolimus	594	0.683897	0.220182
Gefitinib +Pemetrexed	856	0.938168	0.19557		Gefitinib +Pemetrexed	520	1.1581	0.187135		Gefitinib +Pemetrexed	688	1.04813	0.191352
Gefitinib +Lapatinib	796	2.35172	0.490239		Gefitinib +Lapatinib	502	-0.901691	-0.145703		Gefitinib +Lapatinib	649	0.725016	0.172268
DMSO +Sunitinib	472	2.661	0.554711		DMSO +Sunitinib	470	-1.72888	-0.279366		DMSO +Sunitinib	471	0.466064	0.137673
Palbociclib +Etoposide	472	0.518901	0.10817		Palbociclib +Etoposide	188	0.855976	0.138316		Palbociclib +Etoposide	330	0.687439	0.123243
Etoposide +LY2784544	504	4.39199	0.915551		Etoposide +LY2784544	670	-4.54022	-0.733645		Etoposide +LY2784544	587	-0.0741135	0.090953
Regorafenib +Venetoclax	666	0.888826	0.185284		Regorafenib +Venetoclax	604	-0.117186	-0.0189358		Regorafenib +Venetoclax	635	0.38582	0.0831742
S63845 +Sorafenib	466	0.130298	0.0271619		S63845 +Sorafenib	292	0.753074	0.121688		S63845 +Sorafenib	379	0.441686	0.0744249
Crizotinib +Osimertinib	646	4.77925	0.996279		Crizotinib +Osimertinib	356	-5.41636	-0.875219		Crizotinib +Osimertinib	501	-0.318554	0.0605299
Gefitinib +Sunitinib	706	2.53374	0.528182		Gefitinib +Sunitinib	514	-2.80244	-0.452841		Gefitinib +Sunitinib	610	-0.134348	0.0376707
DMSO +Trametinib	554	1.67627	0.349435		DMSO +Trametinib	376	-1.90863	-0.308413		DMSO +Trametinib	465	-0.116181	0.0205109
Docetaxel +LY2784544	558	5.48285	1.14295		Docetaxel +LY2784544	1456	-6.83186	-1.10395		Docetaxel +LY2784544	1007	-0.674503	0.0195023
Gefitinib +Palbociclib	750	1.1614	0.242104		Gefitinib +Palbociclib	532	-1.34706	-0.21767		Gefitinib +Palbociclib	641	-0.0928331	0.0122173
Palbociclib +Venetoclax	744	0.0929482	0.0193759		Palbociclib +Venetoclax	734	-0.189212	-0.0305745		Palbociclib +Venetoclax	739	-0.048132	-0.00559927
Palbociclib +Pemetrexed	688	5.22159	1.08849		Palbociclib +Pemetrexed	1124	-6.93826	-1.12114		Palbociclib +Pemetrexed	906	-0.858333	-0.0163254
Erlotinib +Roscovitine	604	-0.0389092	-0.008111		Erlotinib +Roscovitine	454	-0.655539	-0.105927		Erlotinib +Roscovitine	529	-0.347224	-0.0570192
Docetaxel +Osimertinib	352	4.50538	0.939189		Docetaxel +Osimertinib	630	-6.69542	-1.0819		Docetaxel +Osimertinib	491	-1.09502	-0.0713561
Osimertinib +Sorafenib	560	2.3475	0.489359		Osimertinib +Sorafenib	462	-4.01538	-0.648838		Osimertinib +Sorafenib	511	-0.833937	-0.0797392
Docetaxel +Ibrutinib	448	2.65455	0.553367		Docetaxel +Ibrutinib	666	-4.42081	-0.71435		Docetaxel +Ibrutinib	557	-0.883127	-0.0804918
Docetaxel +S63845	584	2.35652	0.49124		Docetaxel +S63845	504	-4.12486	-0.666529		Docetaxel +S63845	544	-0.884169	-0.0876448
Erlotinib +Pemetrexed	828	4.61309	0.961641		Erlotinib +Pemetrexed	376	-7.04328	-1.13811		Erlotinib +Pemetrexed	602	-1.2151	-0.0882353
AZD2014 +DMSO	576	-5.39239	-1.12409		AZD2014 +DMSO	284	5.59685	0.904385		AZD2014 +DMSO	430	0.102229	-0.109855
Trametinib +Venetoclax	862	2.13173	0.44438		Trametinib +Venetoclax	692	-4.29086	-0.693352		Trametinib +Venetoclax	777	-1.07956	-0.124486
Roscovitine +Venetoclax	754	-1.64582	-0.343086		Roscovitine +Venetoclax	534	0.468004	0.075624		Roscovitine +Venetoclax	644	-0.588906	-0.133731
Erlotinib +Crizotinib	354	1.26785	0.264296		Erlotinib +Crizotinib	160	-3.70793	-0.599158		Erlotinib +Crizotinib	257	-1.22004	-0.167431
AZD2014 +Erlotinib	858	1.09407	0.22807		AZD2014 +Erlotinib	364	-3.99879	-0.646158		AZD2014 +Erlotinib	611	-1.45236	-0.209044
Gefitinib +Roscovitine	736	-2.41655	-0.503753		Gefitinib +Roscovitine	588	0.206045	0.0332945		Gefitinib +Roscovitine	662	-1.10525	-0.235229
Crizotinib +Navitoclax	356	-0.503119	-0.10488		Crizotinib +Navitoclax	648	-2.26535	-0.366053		Crizotinib +Navitoclax	502	-1.38423	-0.235467
Dactolisib +Erlotinib	756	0.338127	0.0704857		Dactolisib +Erlotinib	474	-3.45084	-0.557615		Dactolisib +Erlotinib	615	-1.55636	-0.243565
Pemetrexed +Venetoclax	830	-1.69542	-0.353427		Pemetrexed +Venetoclax	414	-1.55411	-0.251127		Pemetrexed +Venetoclax	622	-1.62477	-0.302277
Dactolisib +Venetoclax	642	0.924261	0.192671		Dactolisib +Venetoclax	568	-5.0502	-0.816053		Dactolisib +Venetoclax	605	-2.06297	-0.311691
Crizotinib +Sorafenib	444	4.62509	0.964143		Crizotinib +Sorafenib	954	-9.91417	-1.60201		Crizotinib +Sorafenib	699	-2.64454	-0.318935
Erlotinib +Regorafenib	800	-0.692289	-0.144314		Erlotinib +Regorafenib	672	-3.31694	-0.535978		Erlotinib +Regorafenib	736	-2.00461	-0.340146
Lapatinib +Regorafenib	770	-0.226468	-0.0472094		Lapatinib +Regorafenib	522	-4.28619	-0.692598		Lapatinib +Regorafenib	646	-2.25633	-0.369904
Lapatinib +GDC-0941	366	0.537807	0.112111		Lapatinib +GDC-0941	118	-5.34613	-0.863872		Lapatinib +GDC-0941	242	-2.40416	-0.375881
DMSO +GDC-0941	286	-1.67801	-0.349797		DMSO +GDC-0941	478	-2.53084	-0.408954		DMSO +GDC-0941	382	-2.10443	-0.379376
Sunitinib +Crizotinib	476	-1.96013	-0.408608		Sunitinib +Crizotinib	228	-2.28877	-0.369838		Sunitinib +Crizotinib	352	-2.12445	-0.389223
Gefitinib +Trametinib	924	-1.74105	-0.362938		Gefitinib +Trametinib	574	-3.14858	-0.508773		Gefitinib +Trametinib	749	-2.44481	-0.435856
DMSO +Sorafenib	448	0.329794	0.0687486		DMSO +Sorafenib	364	-5.84472	-0.944438		DMSO +Sorafenib	406	-2.75746	-0.437845
Trametinib +DMSO	462	-3.44999	-0.719182		Trametinib +DMSO	274	-1.23899	-0.200206		Trametinib +DMSO	368	-2.34449	-0.459694
DMSO +Lapatinib	522	-2.07063	-0.431643		DMSO +Lapatinib	448	-3.89521	-0.62942		DMSO +Lapatinib	485	-2.98292	-0.530531
Lapatinib +Sunitinib	1064	-3.62488	-0.755639		Lapatinib +Sunitinib	608	-1.92351	-0.310817		Lapatinib +Sunitinib	836	-2.77419	-0.533228
Navitoclax +Sorafenib	622	-12.8346	-2.6755		Navitoclax +Sorafenib	634	9.46616	1.52962		Navitoclax +Sorafenib	628	-1.68423	-0.572939
Erlotinib +Trametinib	730	-2.27171	-0.473559		Erlotinib +Trametinib	546	-4.47841	-0.723658		Erlotinib +Trametinib	638	-3.37506	-0.598608
Gefitinib +Venetoclax	550	-2.08548	-0.434738		Gefitinib +Venetoclax	520	-4.82149	-0.779095		Gefitinib +Venetoclax	535	-3.45348	-0.606916
Roscovitine +Sunitinib	814	-8.10801	-1.69019		Roscovitine +Sunitinib	570	2.75122	0.444564		Roscovitine +Sunitinib	692	-2.6784	-0.622814
Etoposide +GDC-0941	284	-4.55831	-0.950223		Etoposide +GDC-0941	516	-2.13248	-0.344584		Etoposide +GDC-0941	400	-3.3454	-0.647404
Erlotinib +Lapatinib	666	-4.65146	-0.969641		Erlotinib +Lapatinib	620	-2.46827	-0.398843		Erlotinib +Lapatinib	643	-3.55986	-0.684242
Etoposide +Osimertinib	428	-3.1267	-0.651789		Etoposide +Osimertinib	450	-4.81042	-0.777307		Etoposide +Osimertinib	439	-3.96856	-0.714548
Lapatinib +Trametinib	844	-5.32697	-1.11046		Lapatinib +Trametinib	548	-2.13409	-0.344844		Lapatinib +Trametinib	696	-3.73053	-0.72765
AZD8055 +S63845	658	-4.53396	-0.945146		AZD8055 +S63845	854	-3.27686	-0.529503		AZD8055 +S63845	756	-3.90541	-0.737324
Etoposide +S63845	486	-1.50318	-0.313353		Etoposide +S63845	686	-7.376	-1.19188		Etoposide +S63845	586	-4.43959	-0.752614
Ibrutinib +S63845	612	-5.72004	-1.1924		Ibrutinib +S63845	576	-2.73164	-0.441401		Ibrutinib +S63845	594	-4.22584	-0.816898
DMSO +Gefitinib	430	-4.24971	-0.885892		DMSO +Gefitinib	554	-5.0007	-0.808055		DMSO +Gefitinib	492	-4.62521	-0.846973
AZD2014 +Gefitinib	640	-6.40971	-1.33616		AZD2014 +Gefitinib	446	-2.41664	-0.390501		AZD2014 +Gefitinib	543	-4.41318	-0.863333
Ibrutinib +Sorafenib	442	-8.55109	-1.78256		Ibrutinib +Sorafenib	492	0.276777	0.0447238		Ibrutinib +Sorafenib	467	-4.13716	-0.868916
DMSO +Erlotinib	452	-3.34194	-0.69666		DMSO +Erlotinib	1032	-6.82027	-1.10208		DMSO +Erlotinib	742	-5.08111	-0.899368
DMSO +Venetoclax	478	-5.9227	-1.23464		DMSO +Venetoclax	472	-4.53779	-0.733253		DMSO +Venetoclax	475	-5.23024	-0.983948
DMSO +Pemetrexed	542	-11.177	-2.32995		DMSO +Pemetrexed	358	2.20595	0.356456		DMSO +Pemetrexed	450	-4.48553	-0.986749
Lapatinib +Palbociclib	1118	-3.74954	-0.781628		Lapatinib +Palbociclib	1154	-7.52149	-1.21538		Lapatinib +Palbociclib	1136	-5.63552	-0.998506
DMSO +Everolimus	412	-7.69445	-1.60398		DMSO +Everolimus	372	-2.85458	-0.461266		DMSO +Everolimus	392	-5.27451	-1.03262
Sunitinib +Venetoclax	742	-6.79406	-1.41629		Sunitinib +Venetoclax	1540	-4.05635	-0.655459		Sunitinib +Venetoclax	1141	-5.42521	-1.03587
Osimertinib +S63845	452	-5.10901	-1.06502		Osimertinib +S63845	1206	-6.35093	-1.02624		Osimertinib +S63845	829	-5.72997	-1.04563
Etoposide +Navitoclax	258	-8.83072	-1.84085		Etoposide +Navitoclax	560	-1.80447	-0.29158		Etoposide +Navitoclax	409	-5.31759	-1.06621
DMSO +Palbociclib	322	-6.52876	-1.36098		DMSO +Palbociclib	434	-4.90712	-0.792933		DMSO +Palbociclib	378	-5.71794	-1.07696
Etoposide +Sorafenib	530	-3.93851	-0.82102		Etoposide +Sorafenib	1072	-8.34621	-1.34865		Etoposide +Sorafenib	801	-6.14236	-1.08483
Lapatinib +Venetoclax	708	-7.54018	-1.57182		Lapatinib +Venetoclax	656	-3.77702	-0.610321		Lapatinib +Venetoclax	682	-5.6586	-1.09107
Erlotinib +Sunitinib	608	-7.5062	-1.56474		Erlotinib +Sunitinib	1534	-3.97199	-0.641827		Erlotinib +Sunitinib	1071	-5.7391	-1.10328
Erlotinib +Palbociclib	726	-8.63524	-1.8001		Erlotinib +Palbociclib	478	-3.28915	-0.531487		Erlotinib +Palbociclib	602	-5.96219	-1.16579
DMSO +Regorafenib	472	-9.95371	-2.07494		DMSO +Regorafenib	632	-4.03311	-0.651703		DMSO +Regorafenib	552	-6.99341	-1.36332
Erlotinib +Gefitinib	548	-9.05547	-1.8877		Erlotinib +Gefitinib	654	-5.67642	-0.917243		Erlotinib +Gefitinib	601	-7.36594	-1.40247
Dactolisib +DMSO	550	-10.1156	-2.1087		Dactolisib +DMSO	450	-4.5971	-0.742837		Dactolisib +DMSO	500	-7.35636	-1.42577
Crizotinib +Etoposide	454	-8.27118	-1.72421		Crizotinib +Etoposide	618	-7.45264	-1.20426		Crizotinib +Etoposide	536	-7.86191	-1.46423
Everolimus +Venetoclax	596	-11.2151	-2.33788		Everolimus +Venetoclax	530	-4.08282	-0.659735		Everolimus +Venetoclax	563	-7.64894	-1.49881
AZD8055 +Docetaxel	574	-11.1158	-2.31718		AZD8055 +Docetaxel	1018	-4.58107	-0.740246		AZD8055 +Docetaxel	796	-7.84841	-1.52871
Docetaxel +Navitoclax	330	-18.7548	-3.90961		Docetaxel +Navitoclax	594	-0.895278	-0.144666		Docetaxel +Navitoclax	462	-9.82503	-2.02714
Erlotinib +Venetoclax	374	-15.3027	-3.19		Erlotinib +Venetoclax	866	-6.87329	-1.11064		Erlotinib +Venetoclax	620	-11.088	-2.15032
DMSO +Navitoclax	218	-27.0348	-5.63567		DMSO +Navitoclax	368	4.37026	0.706182		DMSO +Navitoclax	293	-11.3323	-2.46474
DMSO +Roscovitine	580	-20.9979	-4.37721		DMSO +Roscovitine	458	-5.07738	-0.820444		DMSO +Roscovitine	519	-13.0376	-2.59883
Crizotinib +Docetaxel	396	-21.6758	-4.51853		Crizotinib +Docetaxel	576	-6.25645	-1.01097		Crizotinib +Docetaxel	486	-13.9661	-2.76475

## Sheet: 0184x 3.3LF
Data file S2 (6/6)	CPDM_0184x 3.3LF										Mean					Cytochrome c +ve %
n1	Total cell #	Delta Priming %	Z-score		n2	Total cell #	Delta Priming %	Z-score		Mean	Total cell #	Delta Priming %	Z-score			DMSO
MK-2206 +S63845	541	35.7943	5.46908		S63845 +MK-2206	618	42.3032	6.46359		MK-2206 +S63845	579.5	39.0487	5.96634		Mean	75.0099
Navitoclax +S63845	745	31.2601	4.7763		S63845 +Navitoclax	668	46.7405	7.14158		Navitoclax +S63845	706.5	39.0003	5.95894		StDev	6.54484
AZD2014 +S63845	570	34.841	5.32343		AZD2014 +S63845	484	42.5231	6.4972		AZD2014 +S63845	527	38.6821	5.91031		3xStDev	19.6345
GDC-0941 +S63845	488	35.0088	5.34907		S63845 +GDC-0941	628	33.5726	5.12962		GDC-0941 +S63845	558	34.2907	5.23935		1.5xStDev	9.81726
AZD8055 +S63845	634	36.0787	5.51253		S63845 +AZD8055	610	30.9297	4.72581		AZD8055 +S63845	622	33.5042	5.11917
Trametinib +S63845	469	35.2617	5.38771		Trametinib +S63845	516	29.5241	4.51105		Trametinib +S63845	492.5	32.3929	4.94938
Paclitaxel +S63845	441	27.5342	4.20701		S63845 +Paclitaxel	424	27.5235	4.20538		Paclitaxel +S63845	432.5	27.5289	4.20619
Sunitinib +MK-2206	237	26.5657	4.05903		Sunitinib +MK-2206	222	26.7354	4.08496		Sunitinib +MK-2206	229.5	26.6506	4.072
Venetoclax +S63845	571	32.6092	4.98243		Venetoclax +S63845	394	18.234	2.78602		Venetoclax +S63845	482.5	25.4216	3.88422
Trametinib +MK-2206	228	31.0347	4.74185		Trametinib +MK-2206	248	16.9775	2.59403		Trametinib +MK-2206	238	24.0061	3.66794
Roscovitine +S63845	371	28.7125	4.38704		Roscovitine +S63845	538	19.1155	2.92069		Roscovitine +S63845	454.5	23.914	3.65387
Gefitinib +S63845	440	35.8253	5.47383		Gefitinib +S63845	397	11.8997	1.81818		Gefitinib +S63845	418.5	23.8625	3.646
Everolimus +S63845	421	22.4394	3.42856		Everolimus +S63845	351	24.9808	3.81686		Everolimus +S63845	386	23.7101	3.62271
AZD2014 +Sunitinib	290	20.176	3.08273		Sunitinib +AZD2014	284	24.1039	3.68288		AZD2014 +Sunitinib	287	22.1399	3.3828
Sunitinib +S63845	365	30.1977	4.61397		Sunitinib +S63845	424	13.7776	2.10511		Sunitinib +S63845	394.5	21.9877	3.35954
LY2784544 +S63845	515	22.8324	3.48861		S63845 +LY2784544	429	20.3653	3.11166		LY2784544 +S63845	472	21.5989	3.30013
Trametinib +AZD8055	226	23.5821	3.60316		Trametinib +AZD8055	271	17.0307	2.60216		Trametinib +AZD8055	248.5	20.3064	3.10266
Dactolisib +S63845	407	19.0217	2.90636		Dactolisib +S63845	507	20.2539	3.09463		Dactolisib +S63845	457	19.6378	3.00049
Osimertinib +S63845	676	30.8443	4.71277		S63845 +Osimertinib	532	8.27115	1.26377		Osimertinib +S63845	604	19.5577	2.98827
Ibrutinib +S63845	443	19.9265	3.04461		S63845 +Ibrutinib	475	18.7148	2.85948		Ibrutinib +S63845	459	19.3207	2.95204
Dactolisib +MK-2206	231	13.5309	2.06741		Dactolisib +MK-2206	206	24.5353	3.7488		Dactolisib +MK-2206	218.5	19.0331	2.90811
Lapatinib +S63845	388	32.7541	5.00457		Lapatinib +S63845	390	4.64543	0.709785		Lapatinib +S63845	389	18.6998	2.85718
Sunitinib +AZD8055	237	28.1918	4.30748		Sunitinib +AZD8055	271	8.72355	1.33289		Sunitinib +AZD8055	254	18.4577	2.82019
Gefitinib +MK-2206	212	17.8929	2.73389		Gefitinib +MK-2206	208	18.1121	2.76739		Gefitinib +MK-2206	210	18.0025	2.75064
Crizotinib +S63845	488	16.586	2.5342		S63845 +Crizotinib	497	18.9784	2.89975		Crizotinib +S63845	492.5	17.7822	2.71698
AZD2014 +Navitoclax	484	7.28599	1.11324		AZD2014 +Navitoclax	285	27.0661	4.13549		AZD2014 +Navitoclax	384.5	17.1761	2.62437
AZD8055 +Navitoclax	474	23.7135	3.62324		Navitoclax +AZD8055	493	10.4262	1.59304		AZD8055 +Navitoclax	483.5	17.0698	2.60814
Palbociclib +S63845	363	21.5224	3.28845		Palbociclib +S63845	354	12.2884	1.87757		Palbociclib +S63845	358.5	16.9054	2.58301
AZD2014 +AZD8055	300	5.68521	0.868655		AZD2014 +AZD8055	248	28.0263	4.28219		AZD2014 +AZD8055	274	16.8558	2.57542
AZD2014 +Gefitinib	255	9.41657	1.43878		Gefitinib +AZD2014	212	24.0037	3.66757		AZD2014 +Gefitinib	233.5	16.7101	2.55317
Roscovitine +AZD8055	278	14.3082	2.18617		Roscovitine +AZD8055	303	18.9609	2.89707		Roscovitine +AZD8055	290.5	16.6345	2.54162
DMSO +MK-2206	304	18.4376	2.81712		MK-2206 +DMSO	409	14.8038	2.2619		DMSO +MK-2206	356.5	16.6207	2.53951
Dactolisib +AZD8055	303	16.5313	2.52585		Dactolisib +AZD8055	237	16.2848	2.48819		Dactolisib +AZD8055	270	16.4081	2.50702
AZD2014 +Lapatinib	302	8.04597	1.22936		Lapatinib +AZD2014	225	24.6708	3.7695		AZD2014 +Lapatinib	263.5	16.3584	2.49943
Everolimus +Trametinib	159	15.5109	2.36994		Trametinib +Everolimus	197	16.347	2.49769		Everolimus +Trametinib	178	15.929	2.43382
Sunitinib +GDC-0941	206	13.2784	2.02883		Sunitinib +GDC-0941	243	18.3322	2.80101		Sunitinib +GDC-0941	224.5	15.8053	2.41492
GDC-0941 +Navitoclax	486	11.6634	1.78207		Navitoclax +GDC-0941	506	19.8103	3.02686		GDC-0941 +Navitoclax	496	15.7368	2.40447
AZD8055 +MK-2206	263	16.0128	2.44663		MK-2206 +AZD8055	307	14.9865	2.28982		AZD8055 +MK-2206	285	15.4996	2.36822
AZD2014 +Trametinib	148	23.1226	3.53295		Trametinib +AZD2014	281	7.42689	1.13477		AZD2014 +Trametinib	214.5	15.2748	2.33386
AZD2014 +MK-2206	186	17.012	2.59929		AZD2014 +MK-2206	226	13.4851	2.06042		AZD2014 +MK-2206	206	15.2485	2.32986
Erlotinib +S63845	343	21.3104	3.25605		Erlotinib +S63845	385	8.9361	1.36537		Erlotinib +S63845	364	15.1232	2.31071
S63845 +Sorafenib	368	17.2985	2.64307		Sorafenib +S63845	356	12.555	1.9183		S63845 +Sorafenib	362	14.9267	2.28068
AZD8055 +Paclitaxel	279	9.30352	1.4215		Paclitaxel +AZD8055	275	20.446	3.12398		AZD8055 +Paclitaxel	277	14.8747	2.27274
AZD2014 +Erlotinib	253	13.1076	2.00274		Erlotinib +AZD2014	231	16.2441	2.48198		AZD2014 +Erlotinib	242	14.6759	2.24236
AZD2014 +Crizotinib	192	19.1362	2.92386		AZD2014 +Crizotinib	221	9.98543	1.52569		AZD2014 +Crizotinib	206.5	14.5608	2.22478
Everolimus +MK-2206	220	10.8548	1.65852		Everolimus +MK-2206	232	17.742	2.71084		Everolimus +MK-2206	226	14.2984	2.18468
AZD2014 +Ibrutinib	270	11.8879	1.81638		AZD2014 +Ibrutinib	212	16.5594	2.53015		AZD2014 +Ibrutinib	241	14.2237	2.17327
Ibrutinib +MK-2206	331	22.6227	3.45657		MK-2206 +Ibrutinib	405	5.41867	0.827929		Ibrutinib +MK-2206	368	14.0207	2.14225
Docetaxel +S63845	497	13.8429	2.11508		S63845 +Docetaxel	490	14.1979	2.16932		Docetaxel +S63845	493.5	14.0204	2.1422
Lapatinib +MK-2206	194	14.3757	2.19649		Lapatinib +MK-2206	216	13.5495	2.07025		Lapatinib +MK-2206	205	13.9626	2.13337
Venetoclax +MK-2206	231	14.6552	2.23919		Venetoclax +MK-2206	199	13.1046	2.00227		Venetoclax +MK-2206	215	13.8799	2.12073
AZD2014 +Palbociclib	288	9.47637	1.44791		Palbociclib +AZD2014	272	18.0608	2.75955		AZD2014 +Palbociclib	280	13.7686	2.10373
Trametinib +Crizotinib	176	13.2451	2.02375		Trametinib +Crizotinib	236	14.2628	2.17924		Trametinib +Crizotinib	206	13.7539	2.10149
Trametinib +GDC-0941	163	15.7939	2.41318		Trametinib +GDC-0941	213	11.5028	1.75753		Trametinib +GDC-0941	188	13.6483	2.08536
Pemetrexed +MK-2206	201	8.90413	1.36048		Pemetrexed +MK-2206	178	18.3856	2.80917		Pemetrexed +MK-2206	189.5	13.6449	2.08483
Pemetrexed +AZD8055	275	10.2591	1.56751		Pemetrexed +AZD8055	265	16.9674	2.59249		Pemetrexed +AZD8055	270	13.6133	2.08
Trametinib +LY2784544	283	17.3422	2.64975		Trametinib +LY2784544	201	9.80771	1.49854		Trametinib +LY2784544	242	13.575	2.07415
MK-2206 +Navitoclax	548	9.73965	1.48814		Navitoclax +MK-2206	408	17.3733	2.6545		MK-2206 +Navitoclax	478	13.5565	2.07132
AZD2014 +Venetoclax	313	2.91229	0.444975		Venetoclax +AZD2014	249	24.0331	3.67206		AZD2014 +Venetoclax	281	13.4727	2.05852
Etoposide +MK-2206	288	11.5411	1.76339		MK-2206 +Etoposide	535	15.2684	2.33289		Etoposide +MK-2206	411.5	13.4048	2.04814
MK-2206 +Osimertinib	301	9.08054	1.38743		Osimertinib +MK-2206	277	17.6792	2.70124		MK-2206 +Osimertinib	289	13.3799	2.04434
Crizotinib +GDC-0941	224	11.9818	1.83073		GDC-0941 +Crizotinib	237	14.5786	2.22749		Crizotinib +GDC-0941	230.5	13.2802	2.02911
DMSO +S63845	444	12.814	1.95788		S63845 +DMSO	471	13.7021	2.09357		DMSO +S63845	457.5	13.2581	2.02573
AZD2014 +Sorafenib	236	18.7152	2.85954		AZD2014 +Sorafenib	205	7.13373	1.08998		AZD2014 +Sorafenib	220.5	12.9245	1.97476
AZD2014 +Docetaxel	241	13.5667	2.07288		AZD2014 +Docetaxel	301	12.2784	1.87604		AZD2014 +Docetaxel	271	12.9226	1.97446
Crizotinib +Navitoclax	367	14.8845	2.27424		Navitoclax +Crizotinib	430	9.31272	1.42291		Crizotinib +Navitoclax	398.5	12.0986	1.84857
Dactolisib +Navitoclax	388	2.89035	0.441622		Dactolisib +Navitoclax	309	21.1768	3.23565		Dactolisib +Navitoclax	348.5	12.0336	1.83864
Etoposide +Navitoclax	475	11.9049	1.81898		Navitoclax +Etoposide	440	11.7545	1.796		Etoposide +Navitoclax	457.5	11.8297	1.80749
Pemetrexed +S63845	386	6.24603	0.954344		Pemetrexed +S63845	394	17.3002	2.64333		Pemetrexed +S63845	390	11.7731	1.79883
Crizotinib +MK-2206	389	16.0458	2.45167		MK-2206 +Crizotinib	294	7.30703	1.11646		Crizotinib +MK-2206	341.5	11.6764	1.78406
Palbociclib +AZD8055	296	24.0261	3.67099		Palbociclib +AZD8055	217	-0.683161	-0.104382		Palbociclib +AZD8055	256.5	11.6715	1.78331
Venetoclax +GDC-0941	272	10.6198	1.62262		Venetoclax +GDC-0941	189	12.6175	1.92785		Venetoclax +GDC-0941	230.5	11.6186	1.77523
Palbociclib +Trametinib	176	19.6308	2.99942		Trametinib +Palbociclib	281	3.19802	0.488633		Palbociclib +Trametinib	228.5	11.4144	1.74403
Roscovitine +MK-2206	283	15.8624	2.42365		Roscovitine +MK-2206	277	6.85538	1.04745		Roscovitine +MK-2206	280	11.3589	1.73555
AZD8055 +Ibrutinib	322	21.9598	3.35528		Ibrutinib +AZD8055	331	0.503288	0.0768984		AZD8055 +Ibrutinib	326.5	11.2315	1.71609
Sunitinib +Paclitaxel	216	14.5322	2.2204		Sunitinib +Paclitaxel	221	7.71093	1.17817		Sunitinib +Paclitaxel	218.5	11.1215	1.69928
Roscovitine +Sunitinib	179	2.6508	0.405021		Sunitinib +Roscovitine	176	19.5004	2.97951		Roscovitine +Sunitinib	177.5	11.0756	1.69227
AZD8055 +Etoposide	480	10.8566	1.65881		Etoposide +AZD8055	372	11.2805	1.72357		AZD8055 +Etoposide	426	11.0685	1.69119
Roscovitine +Trametinib	224	11.542	1.76353		Trametinib +Roscovitine	218	10.4493	1.59657		Roscovitine +Trametinib	221	10.9957	1.68005
GDC-0941 +Paclitaxel	246	15.9901	2.44316		Paclitaxel +GDC-0941	292	5.96222	0.91098		GDC-0941 +Paclitaxel	269	10.9762	1.67707
AZD2014 +GDC-0941	247	4.41665	0.674829		AZD2014 +GDC-0941	253	17.3515	2.65117		AZD2014 +GDC-0941	250	10.8841	1.663
Regorafenib +S63845	424	9.82101	1.50057		Regorafenib +S63845	427	11.5091	1.7585		Regorafenib +S63845	425.5	10.665	1.62953
AZD8055 +GDC-0941	267	18.0333	2.75535		GDC-0941 +AZD8055	351	3.23358	0.494065		AZD8055 +GDC-0941	309	10.6335	1.62471
Sunitinib +Navitoclax	327	12.2467	1.8712		Sunitinib +Navitoclax	394	8.99384	1.37419		Sunitinib +Navitoclax	360.5	10.6203	1.62269
Sunitinib +Osimertinib	209	13.4169	2.04999		Sunitinib +Osimertinib	235	7.71613	1.17896		Sunitinib +Osimertinib	222	10.5665	1.61448
Dactolisib +Sunitinib	165	14.8906	2.27517		Sunitinib +Dactolisib	253	5.82255	0.889639		Dactolisib +Sunitinib	209	10.3566	1.5824
AZD2014 +Dactolisib	283	10.2223	1.56188		Dactolisib +AZD2014	224	10.4674	1.59934		AZD2014 +Dactolisib	253.5	10.3449	1.58061
Sunitinib +Etoposide	157	17.9879	2.7484		Sunitinib +Etoposide	222	2.40185	0.366984		Sunitinib +Etoposide	189.5	10.1949	1.55769
Erlotinib +MK-2206	279	7.89386	1.20612		Erlotinib +MK-2206	180	12.0883	1.847		Erlotinib +MK-2206	229.5	9.99108	1.52656
AZD2014 +Regorafenib	319	2.28695	0.349428		Regorafenib +AZD2014	277	17.6359	2.69462		AZD2014 +Regorafenib	298	9.9614	1.52202
Roscovitine +GDC-0941	198	21.6043	3.30097		Roscovitine +GDC-0941	273	-1.86056	-0.284278		Roscovitine +GDC-0941	235.5	9.87187	1.50834
Trametinib +Venetoclax	337	6.98082	1.06661		Venetoclax +Trametinib	226	12.6929	1.93938		Trametinib +Venetoclax	281.5	9.83688	1.503
AZD8055 +Crizotinib	211	4.8227	0.73687		Crizotinib +AZD8055	325	14.8472	2.26853		AZD8055 +Crizotinib	268	9.83494	1.5027
AZD2014 +Pemetrexed	317	17.0783	2.60943		Pemetrexed +AZD2014	282	2.58086	0.394335		AZD2014 +Pemetrexed	299.5	9.82958	1.50188
GDC-0941 +MK-2206	327	5.86913	0.896757		MK-2206 +GDC-0941	332	13.646	2.08499		GDC-0941 +MK-2206	329.5	9.75754	1.49088
Sunitinib +LY2784544	220	5.01126	0.76568		Sunitinib +LY2784544	205	13.6107	2.0796		Sunitinib +LY2784544	212.5	9.31096	1.42264
Everolimus +Roscovitine	260	5.86438	0.896031		Roscovitine +Everolimus	245	12.5031	1.91038		Everolimus +Roscovitine	252.5	9.18375	1.4032
AZD2014 +LY2784544	253	0.0650933	0.00994573		AZD2014 +LY2784544	215	18.1696	2.77617		AZD2014 +LY2784544	234	9.11735	1.39306
Etoposide +GDC-0941	358	15.6557	2.39207		GDC-0941 +Etoposide	570	2.24529	0.343063		Etoposide +GDC-0941	464	8.95052	1.36757
Gefitinib +AZD8055	353	16.169	2.4705		Gefitinib +AZD8055	281	1.6818	0.256965		Gefitinib +AZD8055	317	8.9254	1.36373
Regorafenib +MK-2206	224	14.9159	2.27903		Regorafenib +MK-2206	260	2.72136	0.415802		Regorafenib +MK-2206	242	8.81862	1.34742
Etoposide +S63845	543	12.736	1.94596		S63845 +Etoposide	618	4.13861	0.632347		Etoposide +S63845	580.5	8.43731	1.28915
Erlotinib +AZD8055	324	9.22499	1.40951		Erlotinib +AZD8055	231	7.56505	1.15588		Erlotinib +AZD8055	277.5	8.39502	1.28269
Venetoclax +Paclitaxel	277	14.5893	2.22913		Venetoclax +Paclitaxel	211	2.14304	0.327439		Venetoclax +Paclitaxel	244	8.36618	1.27829
Dactolisib +Etoposide	289	-0.85421	-0.130517		Dactolisib +Etoposide	232	17.3194	2.64627		Dactolisib +Etoposide	260.5	8.23262	1.25788
Dactolisib +LY2784544	331	5.09269	0.778122		Dactolisib +LY2784544	223	11.0716	1.69165		Dactolisib +LY2784544	277	8.08215	1.23489
Regorafenib +Navitoclax	374	-0.677763	-0.103557		Regorafenib +Navitoclax	349	16.8252	2.57075		Regorafenib +Navitoclax	361.5	8.0737	1.2336
AZD2014 +Roscovitine	277	7.74058	1.1827		Roscovitine +AZD2014	296	8.23683	1.25852		AZD2014 +Roscovitine	286.5	7.98871	1.22061
Venetoclax +Etoposide	455	11.7166	1.7902		Venetoclax +Etoposide	160	4.05587	0.619705		Venetoclax +Etoposide	307.5	7.88621	1.20495
GDC-0941 +LY2784544	274	14.3857	2.19801		LY2784544 +GDC-0941	279	1.25656	0.191992		GDC-0941 +LY2784544	276.5	7.82111	1.195
Lapatinib +GDC-0941	203	14.1369	2.16		Lapatinib +GDC-0941	251	1.33101	0.203368		Lapatinib +GDC-0941	227	7.73393	1.18168
AZD8055 +DMSO	358	-1.84605	-0.282061		DMSO +AZD8055	267	17.2366	2.63362		AZD8055 +DMSO	312.5	7.6953	1.17578
Trametinib +Ibrutinib	174	8.30925	1.26959		Trametinib +Ibrutinib	200	6.71203	1.02554		Trametinib +Ibrutinib	187	7.51064	1.14757
AZD2014 +Paclitaxel	267	2.72864	0.416914		AZD2014 +Paclitaxel	221	12.0265	1.83755		AZD2014 +Paclitaxel	244	7.37755	1.12723
Regorafenib +GDC-0941	439	6.70878	1.02505		Regorafenib +GDC-0941	303	7.6429	1.16777		Regorafenib +GDC-0941	371	7.17584	1.09641
Venetoclax +AZD8055	325	9.99749	1.52754		Venetoclax +AZD8055	163	4.19418	0.640838		Venetoclax +AZD8055	244	7.09584	1.08419
AZD2014 +Everolimus	272	9.22891	1.4101		Everolimus +AZD2014	266	4.8954	0.747978		AZD2014 +Everolimus	269	7.06215	1.07904
Palbociclib +GDC-0941	250	6.94166	1.06063		Palbociclib +GDC-0941	257	7.18146	1.09727		Palbociclib +GDC-0941	253.5	7.06156	1.07895
AZD2014 +Osimertinib	329	-0.918996	-0.140415		AZD2014 +Osimertinib	252	14.9265	2.28065		AZD2014 +Osimertinib	290.5	7.00375	1.07012
Dactolisib +Ibrutinib	231	10.5796	1.61647		Dactolisib +Ibrutinib	245	3.31097	0.505889		Dactolisib +Ibrutinib	238	6.94526	1.06118
Dactolisib +GDC-0941	309	2.94418	0.449848		Dactolisib +GDC-0941	189	10.8779	1.66205		Dactolisib +GDC-0941	249	6.91102	1.05595
LY2784544 +Navitoclax	448	5.33724	0.815487		Navitoclax +LY2784544	461	8.41941	1.28642		LY2784544 +Navitoclax	454.5	6.87833	1.05095
Trametinib +Osimertinib	216	-2.64734	-0.404492		Trametinib +Osimertinib	213	16.399	2.50563		Trametinib +Osimertinib	214.5	6.87582	1.05057
Trametinib +Navitoclax	247	-0.58968	-0.0900984		Trametinib +Navitoclax	308	14.175	2.16583		Trametinib +Navitoclax	277.5	6.79267	1.03787
Palbociclib +MK-2206	213	5.62864	0.860011		Palbociclib +MK-2206	279	7.75451	1.18483		Palbociclib +MK-2206	246	6.69157	1.02242
Lapatinib +Navitoclax	449	4.79005	0.731882		Lapatinib +Navitoclax	307	8.27394	1.26419		Lapatinib +Navitoclax	378	6.53199	0.998037
AZD2014 +Etoposide	275	-9.04762	-1.3824		AZD2014 +Etoposide	275	21.992	3.3602		AZD2014 +Etoposide	275	6.47219	0.9889
Ibrutinib +LY2784544	403	1.98218	0.302861		LY2784544 +Ibrutinib	372	10.7324	1.63983		Ibrutinib +LY2784544	387.5	6.35729	0.971343
LY2784544 +Ibrutinib	372	10.7324	1.63983		Ibrutinib +LY2784544	403	1.98218	0.302861		LY2784544 +Ibrutinib	387.5	6.35729	0.971343
AZD8055 +LY2784544	268	8.76568	1.33933		LY2784544 +AZD8055	288	3.5855	0.547836		AZD8055 +LY2784544	278	6.17559	0.943581
MK-2206 +Sorafenib	312	2.6497	0.404853		Sorafenib +MK-2206	352	9.66725	1.47708		MK-2206 +Sorafenib	332	6.15848	0.940966
Gefitinib +GDC-0941	238	1.54065	0.235399		Gefitinib +GDC-0941	331	10.6769	1.63135		Gefitinib +GDC-0941	284.5	6.10879	0.933374
Dactolisib +Trametinib	276	2.3992	0.366579		Trametinib +Dactolisib	288	9.70948	1.48353		Dactolisib +Trametinib	282	6.05434	0.925055
Ibrutinib +Paclitaxel	405	3.06864	0.468864		Paclitaxel +Ibrutinib	437	8.81385	1.34669		Ibrutinib +Paclitaxel	421	5.94125	0.907775
DMSO +Paclitaxel	300	3.17395	0.484955		Paclitaxel +DMSO	485	8.59751	1.31363		DMSO +Paclitaxel	392.5	5.88573	0.899293
Everolimus +Navitoclax	379	9.74586	1.48909		Everolimus +Navitoclax	376	1.95082	0.29807		Everolimus +Navitoclax	377.5	5.84834	0.89358
Roscovitine +Sorafenib	219	7.17824	1.09678		Roscovitine +Sorafenib	265	4.49057	0.686123		Roscovitine +Sorafenib	242	5.8344	0.89145
Everolimus +GDC-0941	332	-2.85101	-0.435611		Everolimus +GDC-0941	274	14.3536	2.19311		Everolimus +GDC-0941	303	5.75128	0.87875
Everolimus +Osimertinib	269	4.88099	0.745777		Everolimus +Osimertinib	271	6.30461	0.963294		Everolimus +Osimertinib	270	5.5928	0.854535
GDC-0941 +Osimertinib	345	1.01222	0.15466		Osimertinib +GDC-0941	311	10.049	1.53541		GDC-0941 +Osimertinib	328	5.53063	0.845037
Lapatinib +Etoposide	416	2.16027	0.330072		Lapatinib +Etoposide	236	8.50843	1.30002		Lapatinib +Etoposide	326	5.33435	0.815047
Ibrutinib +Navitoclax	469	11.6814	1.78483		Navitoclax +Ibrutinib	495	-1.14945	-0.175627		Ibrutinib +Navitoclax	482	5.26599	0.804601
Paclitaxel +Sorafenib	205	14.9712	2.28748		Sorafenib +Paclitaxel	313	-4.50301	-0.688024		Paclitaxel +Sorafenib	259	5.23408	0.799726
Sunitinib +Ibrutinib	270	7.96613	1.21716		Sunitinib +Ibrutinib	269	2.34711	0.358619		Sunitinib +Ibrutinib	269.5	5.15662	0.78789
DMSO +GDC-0941	316	2.7282	0.416848		GDC-0941 +DMSO	419	7.45308	1.13877		DMSO +GDC-0941	367.5	5.09064	0.77781
Roscovitine +Crizotinib	220	7.68335	1.17395		Roscovitine +Crizotinib	231	2.45575	0.375219		Roscovitine +Crizotinib	225.5	5.06955	0.774587
Trametinib +Sorafenib	228	5.03637	0.769517		Trametinib +Sorafenib	236	5.05757	0.772757		Trametinib +Sorafenib	232	5.04697	0.771137
GDC-0941 +Sorafenib	267	-0.299988	-0.0458358		Sorafenib +GDC-0941	258	10.0827	1.54055		GDC-0941 +Sorafenib	262.5	4.89133	0.747357
Dactolisib +Everolimus	298	1.73428	0.264985		Everolimus +Dactolisib	275	8.02309	1.22586		Dactolisib +Everolimus	286.5	4.87868	0.745424
AZD2014 +DMSO	302	2.66395	0.40703		DMSO +AZD2014	120	7.01229	1.07142		AZD2014 +DMSO	211	4.83812	0.739226
Crizotinib +Paclitaxel	318	6.36591	0.97266		Paclitaxel +Crizotinib	250	3.13285	0.478674		Crizotinib +Paclitaxel	284	4.74938	0.725667
Dactolisib +Lapatinib	476	-3.0258	-0.462319		Lapatinib +Dactolisib	268	12.0919	1.84754		Dactolisib +Lapatinib	372	4.53304	0.692612
Roscovitine +Navitoclax	345	5.99876	0.916562		Roscovitine +Navitoclax	360	3.05211	0.466338		Roscovitine +Navitoclax	352.5	4.52543	0.69145
Regorafenib +AZD8055	231	-0.82586	-0.126185		Regorafenib +AZD8055	252	9.84836	1.50475		Regorafenib +AZD8055	241.5	4.51125	0.689283
Dactolisib +Crizotinib	252	1.40707	0.214989		Dactolisib +Crizotinib	267	7.09549	1.08413		Dactolisib +Crizotinib	259.5	4.25128	0.649562
Dactolisib +Venetoclax	308	0.25988	0.0397076		Venetoclax +Dactolisib	346	8.12476	1.2414		Dactolisib +Venetoclax	327	4.19232	0.640553
Navitoclax +Paclitaxel	470	6.90947	1.05571		Paclitaxel +Navitoclax	669	1.45346	0.222077		Navitoclax +Paclitaxel	569.5	4.18147	0.638895
AZD8055 +Docetaxel	456	7.20922	1.10151		Docetaxel +AZD8055	340	1.08912	0.166409		AZD8055 +Docetaxel	398	4.14917	0.63396
Dactolisib +Osimertinib	262	1.40166	0.214163		Dactolisib +Osimertinib	198	6.75487	1.03209		Dactolisib +Osimertinib	230	4.07827	0.623127
Lapatinib +Pemetrexed	231	9.17596	1.40201		Pemetrexed +Lapatinib	328	-1.03028	-0.157418		Lapatinib +Pemetrexed	279.5	4.07284	0.622298
Lapatinib +AZD8055	313	10.6445	1.62639		Lapatinib +AZD8055	311	-2.50134	-0.382185		Lapatinib +AZD8055	312	4.07156	0.622102
Regorafenib +Ibrutinib	264	4.30657	0.658009		Regorafenib +Ibrutinib	254	3.77096	0.576173		Regorafenib +Ibrutinib	259	4.03877	0.617091
DMSO +Navitoclax	279	-4.88954	-0.747082		Navitoclax +DMSO	444	12.8216	1.95904		DMSO +Navitoclax	361.5	3.96604	0.605979
Sunitinib +Crizotinib	214	8.07639	1.23401		Sunitinib +Crizotinib	204	-0.389717	-0.0595457		Sunitinib +Crizotinib	209	3.84334	0.587231
AZD8055 +Osimertinib	296	3.51597	0.537212		Osimertinib +AZD8055	292	4.06656	0.621338		AZD8055 +Osimertinib	294	3.79126	0.579275
Erlotinib +Paclitaxel	217	7.04667	1.07668		Erlotinib +Paclitaxel	265	0.44981	0.0687274		Erlotinib +Paclitaxel	241	3.74824	0.572702
Roscovitine +LY2784544	184	12.7187	1.94332		Roscovitine +LY2784544	244	-5.24507	-0.801405		Roscovitine +LY2784544	214	3.73682	0.570956
Everolimus +Venetoclax	307	1.15881	0.177056		Venetoclax +Everolimus	318	6.29393	0.961663		Everolimus +Venetoclax	312.5	3.72637	0.56936
Dactolisib +Sorafenib	236	4.19231	0.640552		Dactolisib +Sorafenib	188	3.20819	0.490186		Dactolisib +Sorafenib	212	3.70025	0.565369
Everolimus +Crizotinib	241	0.0594549	0.00908424		Everolimus +Crizotinib	216	7.34054	1.12158		Everolimus +Crizotinib	228.5	3.7	0.56533
Palbociclib +Crizotinib	238	6.30535	0.963408		Palbociclib +Crizotinib	205	0.922198	0.140904		Palbociclib +Crizotinib	221.5	3.61378	0.552156
Pemetrexed +Trametinib	209	1.15937	0.177143		Trametinib +Pemetrexed	260	6.02263	0.92021		Pemetrexed +Trametinib	234.5	3.591	0.548676
Everolimus +Etoposide	306	2.16047	0.330103		Everolimus +Etoposide	280	5.00941	0.765399		Everolimus +Etoposide	293	3.58494	0.547751
Venetoclax +DMSO	361	7.33101	1.12012		Venetoclax +DMSO	126	-0.16867	-0.0257714		Venetoclax +DMSO	243.5	3.58117	0.547174
Pemetrexed +Ibrutinib	249	-1.77142	-0.270659		Pemetrexed +Ibrutinib	218	8.93049	1.36451		Pemetrexed +Ibrutinib	233.5	3.57954	0.546925
Etoposide +Paclitaxel	288	10.7281	1.63917		Paclitaxel +Etoposide	429	-3.70098	-0.56548		Etoposide +Paclitaxel	358.5	3.51355	0.536843
LY2784544 +MK-2206	256	3.77455	0.576721		MK-2206 +LY2784544	297	3.13295	0.478691		LY2784544 +MK-2206	276.5	3.45375	0.527706
Trametinib +Paclitaxel	210	10.0886	1.54146		Trametinib +Paclitaxel	311	-3.28984	-0.502662		Trametinib +Paclitaxel	260.5	3.3994	0.519401
Crizotinib +Etoposide	446	-4.21322	-0.643746		Etoposide +Crizotinib	321	10.9707	1.67624		Crizotinib +Etoposide	383.5	3.37874	0.516245
Gefitinib +Navitoclax	429	6.84336	1.04561		Gefitinib +Navitoclax	285	-0.213656	-0.032645		Gefitinib +Navitoclax	357	3.31485	0.506483
GDC-0941 +Ibrutinib	327	1.51211	0.231038		Ibrutinib +GDC-0941	455	5.10757	0.780397		GDC-0941 +Ibrutinib	391	3.30984	0.505717
Everolimus +Paclitaxel	332	-3.10822	-0.474911		Everolimus +Paclitaxel	297	9.71931	1.48503		Everolimus +Paclitaxel	314.5	3.30555	0.505061
Roscovitine +Etoposide	211	-5.11835	-0.782044		Roscovitine +Etoposide	291	11.6329	1.77742		Roscovitine +Etoposide	251	3.25729	0.497688
Everolimus +Sorafenib	214	1.05159	0.160675		Everolimus +Sorafenib	213	5.08639	0.77716		Everolimus +Sorafenib	213.5	3.06899	0.468917
Sunitinib +Sorafenib	223	7.38167	1.12786		Sunitinib +Sorafenib	235	-1.38481	-0.211588		Sunitinib +Sorafenib	229	2.99843	0.458136
Pemetrexed +Etoposide	271	1.47346	0.225132		Pemetrexed +Etoposide	224	4.50276	0.687986		Pemetrexed +Etoposide	247.5	2.98811	0.456559
Palbociclib +Sunitinib	226	7.00048	1.06962		Sunitinib +Palbociclib	273	-1.13692	-0.173713		Palbociclib +Sunitinib	249.5	2.93178	0.447953
Docetaxel +Sorafenib	277	-4.97432	-0.760036		Sorafenib +Docetaxel	570	10.4754	1.60055		Docetaxel +Sorafenib	423.5	2.75052	0.420258
Crizotinib +Ibrutinib	406	3.08633	0.471567		Ibrutinib +Crizotinib	282	2.32586	0.355373		Crizotinib +Ibrutinib	344	2.7061	0.41347
Palbociclib +Sorafenib	244	-1.34542	-0.205569		Palbociclib +Sorafenib	240	6.72615	1.0277		Palbociclib +Sorafenib	242	2.69037	0.411066
Pemetrexed +Osimertinib	301	1.51589	0.231616		Pemetrexed +Osimertinib	254	3.78871	0.578884		Pemetrexed +Osimertinib	277.5	2.6523	0.40525
Everolimus +AZD8055	304	0.43661	0.0667106		Everolimus +AZD8055	285	4.8419	0.739804		Everolimus +AZD8055	294.5	2.63926	0.403257
Sunitinib +DMSO	226	5.17227	0.790282		Sunitinib +DMSO	219	0.0892946	0.0136435		Sunitinib +DMSO	222.5	2.63078	0.401963
Pemetrexed +Sorafenib	267	-9.72145	-1.48536		Pemetrexed +Sorafenib	152	14.9734	2.28782		Pemetrexed +Sorafenib	209.5	2.62598	0.40123
Palbociclib +LY2784544	207	1.00998	0.154317		Palbociclib +LY2784544	250	4.24158	0.64808		Palbociclib +LY2784544	228.5	2.62578	0.401198
Regorafenib +Venetoclax	410	1.37356	0.209869		Venetoclax +Regorafenib	289	3.77158	0.576268		Regorafenib +Venetoclax	349.5	2.57257	0.393068
Erlotinib +Sunitinib	229	-0.127461	-0.019475		Sunitinib +Erlotinib	239	5.17123	0.790123		Erlotinib +Sunitinib	234	2.52189	0.385324
Pemetrexed +Crizotinib	252	0.876513	0.133924		Pemetrexed +Crizotinib	232	4.06177	0.620606		Pemetrexed +Crizotinib	242	2.46914	0.377265
Docetaxel +GDC-0941	327	0.106706	0.0163038		GDC-0941 +Docetaxel	321	4.80238	0.733766		Docetaxel +GDC-0941	324	2.45454	0.375035
Pemetrexed +Paclitaxel	292	-5.87515	-0.897676		Pemetrexed +Paclitaxel	202	10.7799	1.64709		Pemetrexed +Paclitaxel	247	2.4524	0.374707
DMSO +Trametinib	193	8.18845	1.25113		Trametinib +DMSO	306	-3.41793	-0.522233		DMSO +Trametinib	249.5	2.38526	0.364449
Everolimus +Ibrutinib	251	-6.4928	-0.992049		Everolimus +Ibrutinib	213	11.2462	1.71833		Everolimus +Ibrutinib	232	2.3767	0.363141
Regorafenib +Sunitinib	179	6.16129	0.941397		Sunitinib +Regorafenib	261	-1.97586	-0.301896		Regorafenib +Sunitinib	220	2.09272	0.31975
Venetoclax +Crizotinib	277	4.55116	0.695381		Venetoclax +Crizotinib	218	-0.398662	-0.0609124		Venetoclax +Crizotinib	247.5	2.07625	0.317234
Venetoclax +LY2784544	288	5.04888	0.771429		Venetoclax +LY2784544	194	-0.981043	-0.149896		Venetoclax +LY2784544	241	2.03392	0.310767
Trametinib +DMSO	232	8.72646	1.33333		Trametinib +DMSO	244	-5.01722	-0.766592		Trametinib +DMSO	238	1.85462	0.283371
Everolimus +Sunitinib	265	1.93447	0.295572		Sunitinib +Everolimus	227	1.743	0.266316		Everolimus +Sunitinib	246	1.83874	0.280944
Docetaxel +Paclitaxel	364	0.931	0.142249		Paclitaxel +Docetaxel	420	2.73251	0.417505		Docetaxel +Paclitaxel	392	1.83175	0.279877
Palbociclib +Navitoclax	304	8.39331	1.28243		Palbociclib +Navitoclax	383	-4.7634	-0.727809		Palbociclib +Navitoclax	343.5	1.81496	0.277311
Everolimus +Pemetrexed	352	-1.47989	-0.226115		Pemetrexed +Everolimus	265	4.9439	0.755388		Everolimus +Pemetrexed	308.5	1.73201	0.264637
Lapatinib +DMSO	309	8.79636	1.34401		Lapatinib +DMSO	240	-5.44971	-0.832672		Lapatinib +DMSO	274.5	1.67332	0.255671
Dactolisib +Docetaxel	331	-0.381266	-0.0582544		Dactolisib +Docetaxel	316	3.62567	0.553974		Dactolisib +Docetaxel	323.5	1.6222	0.24786
Erlotinib +GDC-0941	268	5.04325	0.770568		Erlotinib +GDC-0941	261	-1.82093	-0.278224		Erlotinib +GDC-0941	264.5	1.61116	0.246172
AZD8055 +Sorafenib	222	3.53547	0.540192		Sorafenib +AZD8055	354	-0.485548	-0.0741879		AZD8055 +Sorafenib	288	1.52496	0.233002
Palbociclib +Etoposide	303	-0.636197	-0.0972059		Palbociclib +Etoposide	301	3.61269	0.55199		Palbociclib +Etoposide	302	1.48825	0.227392
Palbociclib +Paclitaxel	306	8.5829	1.3114		Palbociclib +Paclitaxel	284	-5.71246	-0.872818		Palbociclib +Paclitaxel	295	1.43522	0.21929
Pemetrexed +GDC-0941	2615	-19.6972	-3.00958		Pemetrexed +GDC-0941	225	22.5328	3.44283		Pemetrexed +GDC-0941	1420	1.41776	0.216623
Venetoclax +Sorafenib	375	-6.79686	-1.03851		Venetoclax +Sorafenib	199	9.51083	1.45318		Venetoclax +Sorafenib	287	1.35699	0.207337
Gefitinib +Etoposide	319	9.36108	1.4303		Gefitinib +Etoposide	198	-6.854	-1.04724		Gefitinib +Etoposide	258.5	1.25354	0.191531
Palbociclib +Ibrutinib	225	2.71602	0.414986		Palbociclib +Ibrutinib	240	-0.210448	-0.0321547		Palbociclib +Ibrutinib	232.5	1.25279	0.191416
Roscovitine +Osimertinib	204	-0.0903959	-0.0138118		Roscovitine +Osimertinib	298	2.57213	0.393002		Roscovitine +Osimertinib	251	1.24087	0.189595
Roscovitine +DMSO	207	10.4219	1.59238		Roscovitine +DMSO	303	-8.09999	-1.23761		Roscovitine +DMSO	255	1.16094	0.177382
Docetaxel +MK-2206	479	2.50696	0.383043		MK-2206 +Docetaxel	583	-0.202206	-0.0308955		Docetaxel +MK-2206	531	1.15238	0.176074
Sunitinib +Trametinib	158	0.341568	0.0521888		Trametinib +Sunitinib	234	1.91663	0.292846		Sunitinib +Trametinib	196	1.1291	0.172517
Dactolisib +Gefitinib	271	-0.171216	-0.0261605		Gefitinib +Dactolisib	297	2.33565	0.356868		Dactolisib +Gefitinib	284	1.08221	0.165354
Gefitinib +Trametinib	184	5.72259	0.874366		Trametinib +Gefitinib	308	-3.58313	-0.547474		Gefitinib +Trametinib	246	1.06973	0.163446
Navitoclax +Sorafenib	360	0.321595	0.0491371		Sorafenib +Navitoclax	489	1.67948	0.256612		Navitoclax +Sorafenib	424.5	1.00054	0.152874
Lapatinib +LY2784544	272	4.65167	0.710738		Lapatinib +LY2784544	195	-2.70145	-0.41276		Lapatinib +LY2784544	233.5	0.975107	0.148989
DMSO +Everolimus	160	3.99017	0.609666		Everolimus +DMSO	268	-2.16889	-0.331389		DMSO +Everolimus	214	0.910642	0.139139
Crizotinib +LY2784544	353	-9.19094	-1.4043		LY2784544 +Crizotinib	224	10.9156	1.66782		Crizotinib +LY2784544	288.5	0.862347	0.13176
Dactolisib +Pemetrexed	224	6.02768	0.920981		Pemetrexed +Dactolisib	210	-4.30642	-0.657987		Dactolisib +Pemetrexed	217	0.860626	0.131497
DMSO +Venetoclax	318	2.40355	0.367244		Venetoclax +DMSO	269	-0.920923	-0.14071		DMSO +Venetoclax	293.5	0.741316	0.113267
Dactolisib +Roscovitine	182	5.36558	0.819818		Roscovitine +Dactolisib	356	-3.98004	-0.608118		Dactolisib +Roscovitine	269	0.692772	0.10585
Regorafenib +Etoposide	252	-5.4252	-0.828927		Regorafenib +Etoposide	201	6.76257	1.03327		Regorafenib +Etoposide	226.5	0.668683	0.102169
Lapatinib +Regorafenib	295	-5.49309	-0.839301		Regorafenib +Lapatinib	311	6.72783	1.02796		Lapatinib +Regorafenib	303	0.617372	0.0943295
Navitoclax +Osimertinib	464	0.706035	0.107877		Osimertinib +Navitoclax	412	0.528696	0.0807806		Navitoclax +Osimertinib	438	0.617366	0.0943286
Pemetrexed +LY2784544	269	-2.10608	-0.321793		Pemetrexed +LY2784544	210	3.33755	0.509951		Pemetrexed +LY2784544	239.5	0.615735	0.0940794
Erlotinib +DMSO	294	3.14276	0.480189		Erlotinib +DMSO	223	-1.92564	-0.294222		Erlotinib +DMSO	258.5	0.608561	0.0929833
Gefitinib +Docetaxel	334	-0.0839812	-0.0128317		Gefitinib +Docetaxel	248	1.22561	0.187263		Gefitinib +Docetaxel	291	0.570814	0.0872159
DMSO +Roscovitine	216	0.610464	0.0932741		Roscovitine +DMSO	273	0.519517	0.079378		DMSO +Roscovitine	244.5	0.56499	0.086326
Erlotinib +Ibrutinib	292	3.42147	0.522773		Erlotinib +Ibrutinib	189	-2.29515	-0.350681		Erlotinib +Ibrutinib	240.5	0.563159	0.0860462
Sunitinib +Venetoclax	351	7.41247	1.13257		Venetoclax +Sunitinib	188	-6.39715	-0.977434		Sunitinib +Venetoclax	269.5	0.507656	0.0775659
Everolimus +DMSO	315	-2.44163	-0.373061		Everolimus +DMSO	253	3.30345	0.50474		Everolimus +DMSO	284	0.43091	0.0658396
Lapatinib +Paclitaxel	351	9.5223	1.45493		Lapatinib +Paclitaxel	259	-8.68105	-1.3264		Lapatinib +Paclitaxel	305	0.420627	0.0642684
Gefitinib +Paclitaxel	262	-0.355541	-0.0543239		Gefitinib +Paclitaxel	264	1.13946	0.1741		Gefitinib +Paclitaxel	263	0.39196	0.0598883
DMSO +Regorafenib	177	2.80687	0.428868		Regorafenib +DMSO	304	-2.08425	-0.318457		DMSO +Regorafenib	240.5	0.36131	0.0552054
Crizotinib +Docetaxel	389	2.99557	0.4577		Docetaxel +Crizotinib	372	-2.27474	-0.347563		Crizotinib +Docetaxel	380.5	0.360415	0.0550686
AZD2014 +DMSO	302	-8.04208	-1.22877		AZD2014 +DMSO	284	8.68541	1.32706		AZD2014 +DMSO	293	0.321662	0.0491475
Pemetrexed +Venetoclax	407	-10.6148	-1.62186		Venetoclax +Pemetrexed	242	11.1382	1.70183		Pemetrexed +Venetoclax	324.5	0.26169	0.0399842
Dactolisib +DMSO	283	-2.72768	-0.416767		DMSO +Dactolisib	158	3.1194	0.476619		Dactolisib +DMSO	220.5	0.195862	0.0299261
Roscovitine +Ibrutinib	230	1.53361	0.234323		Roscovitine +Ibrutinib	274	-1.21325	-0.185374		Roscovitine +Ibrutinib	252	0.16018	0.0244742
Docetaxel +Navitoclax	466	4.87561	0.744955		Navitoclax +Docetaxel	412	-4.59169	-0.701574		Docetaxel +Navitoclax	439	0.141962	0.0216906
DMSO +Pemetrexed	168	4.2173	0.64437		Pemetrexed +DMSO	310	-4.1421	-0.63288		DMSO +Pemetrexed	239	0.0375986	0.00574477
Gefitinib +Venetoclax	324	6.83651	1.04456		Venetoclax +Gefitinib	284	-6.83912	-1.04496		Gefitinib +Venetoclax	304	-0.00130743	-0.000199765
Dactolisib +Paclitaxel	233	-3.44251	-0.525989		Dactolisib +Paclitaxel	295	3.36775	0.514565		Dactolisib +Paclitaxel	264	-0.0373839	-0.00571196
Pemetrexed +Navitoclax	300	1.6563	0.25307		Pemetrexed +Navitoclax	382	-1.7986	-0.274812		Pemetrexed +Navitoclax	341	-0.0711494	-0.0108711
Trametinib +Etoposide	249	0.805895	0.123134		Trametinib +Etoposide	216	-1.07107	-0.163651		Trametinib +Etoposide	232.5	-0.132589	-0.0202586
Regorafenib +Crizotinib	225	1.59066	0.243041		Regorafenib +Crizotinib	277	-1.96212	-0.299797		Regorafenib +Crizotinib	251	-0.18573	-0.0283781
Regorafenib +Trametinib	208	-1.66138	-0.253846		Trametinib +Regorafenib	271	1.25343	0.191514		Regorafenib +Trametinib	239.5	-0.203978	-0.0311662
Lapatinib +Venetoclax	344	-3.80007	-0.58062		Venetoclax +Lapatinib	347	3.23029	0.493563		Lapatinib +Venetoclax	345.5	-0.284888	-0.0435285
Erlotinib +Trametinib	160	-2.61042	-0.398851		Trametinib +Erlotinib	218	1.84165	0.28139		Erlotinib +Trametinib	189	-0.384382	-0.0587306
Crizotinib +Sorafenib	248	2.80292	0.428264		Sorafenib +Crizotinib	182	-3.60082	-0.550177		Crizotinib +Sorafenib	215	-0.39895	-0.0609564
Lapatinib +Trametinib	185	-6.82097	-1.04219		Trametinib +Lapatinib	264	6.00592	0.917656		Lapatinib +Trametinib	224.5	-0.407525	-0.0622666
Lapatinib +Ibrutinib	315	-2.66924	-0.407839		Lapatinib +Ibrutinib	242	1.54947	0.236746		Lapatinib +Ibrutinib	278.5	-0.559888	-0.0855465
Erlotinib +Crizotinib	249	-0.785477	-0.120015		Erlotinib +Crizotinib	239	-0.390674	-0.0596918		Erlotinib +Crizotinib	244	-0.588076	-0.0898533
LY2784544 +Sorafenib	287	-8.07881	-1.23438		Sorafenib +LY2784544	361	6.88799	1.05243		LY2784544 +Sorafenib	324	-0.59541	-0.0909739
Everolimus +Lapatinib	335	-3.05625	-0.46697		Lapatinib +Everolimus	239	1.85625	0.28362		Everolimus +Lapatinib	287	-0.599997	-0.0916748
Gefitinib +Sunitinib	237	-0.271044	-0.0414133		Sunitinib +Gefitinib	224	-0.955105	-0.145932		Gefitinib +Sunitinib	230.5	-0.613074	-0.0936729
Gefitinib +Osimertinib	316	1.2284	0.187689		Gefitinib +Osimertinib	190	-2.59785	-0.396931		Gefitinib +Osimertinib	253	-0.684727	-0.104621
Venetoclax +Docetaxel	450	1.76019	0.268943		Venetoclax +Docetaxel	146	-3.53914	-0.540752		Venetoclax +Docetaxel	298	-0.889473	-0.135904
MK-2206 +Paclitaxel	228	0.445166	0.0680179		Paclitaxel +MK-2206	274	-2.30037	-0.351479		MK-2206 +Paclitaxel	251	-0.927604	-0.14173
Roscovitine +Paclitaxel	185	-1.17531	-0.179578		Roscovitine +Paclitaxel	295	-0.840298	-0.128391		Roscovitine +Paclitaxel	240	-1.0078	-0.153984
Everolimus +Palbociclib	300	-7.26363	-1.10982		Palbociclib +Everolimus	249	5.12521	0.783091		Everolimus +Palbociclib	274.5	-1.06921	-0.163367
Palbociclib +Osimertinib	176	0.0696975	0.0106492		Palbociclib +Osimertinib	283	-2.3211	-0.354646		Palbociclib +Osimertinib	229.5	-1.1257	-0.171998
DMSO +Docetaxel	236	-13.9505	-2.13152		Docetaxel +DMSO	321	11.6887	1.78594		DMSO +Docetaxel	278.5	-1.1309	-0.172793
DMSO +Sunitinib	137	-4.68581	-0.715954		Sunitinib +DMSO	259	2.32887	0.355833		DMSO +Sunitinib	198	-1.17847	-0.180061
Regorafenib +Sorafenib	237	-1.84173	-0.281402		Regorafenib +Sorafenib	210	-0.649587	-0.0992517		Regorafenib +Sorafenib	223.5	-1.24566	-0.190327
Docetaxel +LY2784544	403	2.97106	0.453954		LY2784544 +Docetaxel	390	-5.80984	-0.887697		Docetaxel +LY2784544	396.5	-1.41939	-0.216871
Sunitinib +Docetaxel	192	-2.74531	-0.419462		Sunitinib +Docetaxel	304	-0.128982	-0.0197074		Sunitinib +Docetaxel	248	-1.43715	-0.219585
Pemetrexed +Sunitinib	275	-2.02395	-0.309243		Sunitinib +Pemetrexed	229	-0.866114	-0.132335		Pemetrexed +Sunitinib	252	-1.44503	-0.220789
Palbociclib +Roscovitine	272	1.636	0.249968		Roscovitine +Palbociclib	323	-4.83495	-0.738743		Palbociclib +Roscovitine	297.5	-1.59948	-0.244387
Lapatinib +Roscovitine	266	-1.64698	-0.251645		Roscovitine +Lapatinib	348	-1.58917	-0.242813		Lapatinib +Roscovitine	307	-1.61807	-0.247229
Etoposide +LY2784544	439	2.90364	0.443654		LY2784544 +Etoposide	418	-6.21436	-0.949505		Etoposide +LY2784544	428.5	-1.65536	-0.252926
LY2784544 +Paclitaxel	348	-2.08628	-0.318767		Paclitaxel +LY2784544	368	-1.34246	-0.205117		LY2784544 +Paclitaxel	358	-1.71437	-0.261942
Erlotinib +Etoposide	428	-3.01886	-0.461257		Erlotinib +Etoposide	146	-0.700401	-0.107016		Erlotinib +Etoposide	287	-1.85963	-0.284136
Dactolisib +Regorafenib	283	-2.71585	-0.41496		Regorafenib +Dactolisib	273	-1.25865	-0.192312		Dactolisib +Regorafenib	278	-1.98725	-0.303636
Ibrutinib +Osimertinib	470	-6.79442	-1.03813		Osimertinib +Ibrutinib	361	2.68275	0.409902		Ibrutinib +Osimertinib	415.5	-2.05584	-0.314116
DMSO +Ibrutinib	285	-7.57226	-1.15698		Ibrutinib +DMSO	346	3.43126	0.524269		DMSO +Ibrutinib	315.5	-2.0705	-0.316356
Dactolisib +Palbociclib	256	-5.13062	-0.783918		Palbociclib +Dactolisib	352	0.91551	0.139883		Dactolisib +Palbociclib	304	-2.10755	-0.322017
Regorafenib +Osimertinib	289	-2.98997	-0.456844		Regorafenib +Osimertinib	289	-1.55795	-0.238043		Regorafenib +Osimertinib	289	-2.27396	-0.347443
Erlotinib +Navitoclax	498	-10.0189	-1.53081		Erlotinib +Navitoclax	347	5.3749	0.821242		Erlotinib +Navitoclax	422.5	-2.322	-0.354784
DMSO +Sorafenib	284	-7.8665	-1.20194		Sorafenib +DMSO	239	3.01178	0.460177		DMSO +Sorafenib	261.5	-2.42736	-0.370881
Everolimus +Docetaxel	331	-4.59851	-0.702615		Everolimus +Docetaxel	240	-0.270204	-0.0412851		Everolimus +Docetaxel	285.5	-2.43436	-0.37195
Roscovitine +Venetoclax	291	-7.96582	-1.21711		Venetoclax +Roscovitine	281	2.6693	0.407847		Roscovitine +Venetoclax	286	-2.64826	-0.404633
Pemetrexed +Regorafenib	301	-2.98259	-0.455716		Regorafenib +Pemetrexed	362	-2.31681	-0.35399		Pemetrexed +Regorafenib	331.5	-2.6497	-0.404853
Lapatinib +Sunitinib	229	-2.24267	-0.342662		Sunitinib +Lapatinib	297	-3.15671	-0.482321		Lapatinib +Sunitinib	263	-2.69969	-0.412491
DMSO +LY2784544	315	-0.0366212	-0.00559542		LY2784544 +DMSO	379	-5.39212	-0.823873		DMSO +LY2784544	347	-2.71437	-0.414734
Osimertinib +Paclitaxel	320	-7.54156	-1.15229		Paclitaxel +Osimertinib	348	2.03676	0.311201		Osimertinib +Paclitaxel	334	-2.7524	-0.420545
Gefitinib +Pemetrexed	217	4.64708	0.710037		Pemetrexed +Gefitinib	339	-10.5453	-1.61124		Gefitinib +Pemetrexed	278	-2.94913	-0.450604
Palbociclib +Pemetrexed	304	-4.75818	-0.727012		Pemetrexed +Palbociclib	343	-1.18251	-0.180678		Palbociclib +Pemetrexed	323.5	-2.97034	-0.453845
Pemetrexed +Docetaxel	356	-5.65953	-0.864732		Pemetrexed +Docetaxel	216	-0.477083	-0.0728945		Pemetrexed +Docetaxel	286	-3.06831	-0.468813
Everolimus +LY2784544	339	-6.62249	-1.01186		Everolimus +LY2784544	244	0.425291	0.064981		Everolimus +LY2784544	291.5	-3.0986	-0.473442
Crizotinib +DMSO	352	-4.33583	-0.662481		DMSO +Crizotinib	295	-1.87257	-0.286113		Crizotinib +DMSO	323.5	-3.1042	-0.474297
Gefitinib +Lapatinib	265	-0.0274205	-0.00418963		Lapatinib +Gefitinib	413	-6.50986	-0.994655		Gefitinib +Lapatinib	339	-3.26864	-0.499422
Venetoclax +Ibrutinib	364	-6.85915	-1.04802		Venetoclax +Ibrutinib	174	0.261347	0.0399318		Venetoclax +Ibrutinib	269	-3.2989	-0.504046
Dactolisib +DMSO	378	-10.789	-1.64847		Dactolisib +DMSO	275	4.0872	0.624492		Dactolisib +DMSO	326.5	-3.35089	-0.511989
Regorafenib +LY2784544	293	-6.53429	-0.998388		Regorafenib +LY2784544	222	-0.249501	-0.0381218		Regorafenib +LY2784544	257.5	-3.3919	-0.518255
Roscovitine +Docetaxel	265	-1.33468	-0.203928		Roscovitine +Docetaxel	363	-5.48956	-0.838761		Roscovitine +Docetaxel	314	-3.41212	-0.521345
Crizotinib +Osimertinib	412	-4.83974	-0.739474		Osimertinib +Crizotinib	274	-2.07567	-0.317146		Crizotinib +Osimertinib	343	-3.45771	-0.52831
Everolimus +Regorafenib	339	-7.23094	-1.10483		Regorafenib +Everolimus	222	-0.170522	-0.0260544		Everolimus +Regorafenib	280.5	-3.70073	-0.565442
Lapatinib +Osimertinib	333	-2.28367	-0.348927		Lapatinib +Osimertinib	231	-5.27419	-0.805854		Lapatinib +Osimertinib	282	-3.77893	-0.577391
Gefitinib +LY2784544	311	-9.33493	-1.4263		Gefitinib +LY2784544	251	1.50851	0.230489		Gefitinib +LY2784544	281	-3.91321	-0.597907
Erlotinib +Lapatinib	307	-2.70121	-0.412724		Lapatinib +Erlotinib	259	-5.16986	-0.789913		Erlotinib +Lapatinib	283	-3.93554	-0.601319
LY2784544 +Osimertinib	384	-4.09042	-0.624983		Osimertinib +LY2784544	375	-4.00266	-0.611574		LY2784544 +Osimertinib	379.5	-4.04654	-0.618279
Lapatinib +Crizotinib	240	-10.8117	-1.65195		Lapatinib +Crizotinib	223	2.54763	0.389257		Lapatinib +Crizotinib	231.5	-4.13205	-0.631345
Pemetrexed +DMSO	293	-10.3983	-1.58878		Pemetrexed +DMSO	283	2.0887	0.319138		Pemetrexed +DMSO	288	-4.15481	-0.634822
Erlotinib +LY2784544	279	-2.18467	-0.333801		Erlotinib +LY2784544	209	-6.14773	-0.939325		Erlotinib +LY2784544	244	-4.1662	-0.636563
Palbociclib +Regorafenib	354	-4.33938	-0.663023		Regorafenib +Palbociclib	288	-4.04511	-0.618061		Palbociclib +Regorafenib	321	-4.19225	-0.640542
DMSO +Osimertinib	232	-2.43122	-0.371471		Osimertinib +DMSO	349	-6.0503	-0.924437		DMSO +Osimertinib	290.5	-4.24076	-0.647954
Trametinib +Docetaxel	255	-2.90231	-0.44345		Trametinib +Docetaxel	321	-5.61772	-0.858343		Trametinib +Docetaxel	288	-4.26001	-0.650896
Palbociclib +Docetaxel	264	-3.06505	-0.468316		Palbociclib +Docetaxel	285	-5.74488	-0.877772		Palbociclib +Docetaxel	274.5	-4.40497	-0.673044
Pemetrexed +Roscovitine	310	-2.91774	-0.445808		Roscovitine +Pemetrexed	314	-5.96619	-0.911587		Pemetrexed +Roscovitine	312	-4.44197	-0.678697
Venetoclax +Osimertinib	312	7.54945	1.1535		Venetoclax +Osimertinib	154	-16.4527	-2.51384		Venetoclax +Osimertinib	233	-4.45162	-0.680172
Everolimus +Gefitinib	310	-9.82097	-1.50057		Gefitinib +Everolimus	253	0.485372	0.074161		Everolimus +Gefitinib	281.5	-4.6678	-0.713202
Erlotinib +Everolimus	217	-4.97679	-0.760414		Everolimus +Erlotinib	230	-4.52429	-0.691276		Erlotinib +Everolimus	223.5	-4.75054	-0.725845
Regorafenib +Roscovitine	340	-2.10324	-0.321358		Roscovitine +Regorafenib	326	-7.45403	-1.13892		Regorafenib +Roscovitine	333	-4.77864	-0.730137
Erlotinib +Gefitinib	246	-0.203212	-0.0310492		Gefitinib +Erlotinib	271	-9.4834	-1.44899		Erlotinib +Gefitinib	258.5	-4.8433	-0.740018
Erlotinib +Docetaxel	389	-4.21076	-0.64337		Erlotinib +Docetaxel	224	-5.50861	-0.841672		Erlotinib +Docetaxel	306.5	-4.85968	-0.742521
Etoposide +Ibrutinib	383	-8.17798	-1.24953		Ibrutinib +Etoposide	462	-1.71227	-0.261622		Etoposide +Ibrutinib	422.5	-4.94513	-0.755576
Lapatinib +Palbociclib	377	-11.1066	-1.69701		Palbociclib +Lapatinib	243	1.12767	0.172299		Lapatinib +Palbociclib	310	-4.98948	-0.762353
Osimertinib +Sorafenib	302	-4.53994	-0.693666		Sorafenib +Osimertinib	354	-5.48833	-0.838573		Osimertinib +Sorafenib	328	-5.01413	-0.76612
Docetaxel +Ibrutinib	420	-8.32252	-1.27161		Ibrutinib +Docetaxel	394	-1.80594	-0.275934		Docetaxel +Ibrutinib	407	-5.06423	-0.773774
Regorafenib +Docetaxel	288	-4.34917	-0.664518		Regorafenib +Docetaxel	338	-6.10855	-0.933338		Regorafenib +Docetaxel	313	-5.22886	-0.798928
Venetoclax +Navitoclax	502	0.725215	0.110807		Venetoclax +Navitoclax	174	-11.1905	-1.70982		Venetoclax +Navitoclax	338	-5.23264	-0.799505
Lapatinib +Sorafenib	271	-7.80799	-1.193		Lapatinib +Sorafenib	238	-3.17872	-0.485683		Lapatinib +Sorafenib	254.5	-5.49335	-0.839341
DMSO +Etoposide	302	-11.4227	-1.74529		Etoposide +DMSO	255	0.384486	0.0587464		DMSO +Etoposide	278.5	-5.51908	-0.843272
Palbociclib +DMSO	274	-0.85495	-0.13063		Palbociclib +DMSO	312	-10.4202	-1.59212		Palbociclib +DMSO	293	-5.63757	-0.861376
Ibrutinib +Sorafenib	347	-4.5388	-0.693492		Sorafenib +Ibrutinib	444	-7.09469	-1.08401		Ibrutinib +Sorafenib	395.5	-5.81674	-0.888752
Erlotinib +Roscovitine	256	-3.67478	-0.561477		Roscovitine +Erlotinib	246	-8.05707	-1.23106		Erlotinib +Roscovitine	251	-5.86593	-0.896267
Gefitinib +Crizotinib	245	-7.40398	-1.13127		Gefitinib +Crizotinib	254	-4.57331	-0.698765		Gefitinib +Crizotinib	249.5	-5.98865	-0.915017
Regorafenib +Paclitaxel	369	-5.00265	-0.764365		Regorafenib +Paclitaxel	248	-7.08419	-1.08241		Regorafenib +Paclitaxel	308.5	-6.04342	-0.923386
Lapatinib +Docetaxel	389	-6.9873	-1.0676		Lapatinib +Docetaxel	296	-5.24216	-0.80096		Lapatinib +Docetaxel	342.5	-6.11473	-0.934282
Erlotinib +Venetoclax	333	-5.11748	-0.78191		Venetoclax +Erlotinib	252	-7.12825	-1.08914		Erlotinib +Venetoclax	292.5	-6.12287	-0.935525
Etoposide +Osimertinib	302	-2.03768	-0.311341		Osimertinib +Etoposide	453	-10.5386	-1.61022		Etoposide +Osimertinib	377.5	-6.28816	-0.960781
Palbociclib +Venetoclax	390	-2.00624	-0.306537		Venetoclax +Palbociclib	292	-10.6168	-1.62217		Palbociclib +Venetoclax	341	-6.31153	-0.964351
Docetaxel +Etoposide	465	-10.2798	-1.57066		Etoposide +Docetaxel	320	-2.70486	-0.413281		Docetaxel +Etoposide	392.5	-6.49231	-0.991973
Gefitinib +Regorafenib	304	-2.45806	-0.375572		Regorafenib +Gefitinib	362	-10.5835	-1.61708		Gefitinib +Regorafenib	333	-6.5208	-0.996327
Erlotinib +Sorafenib	229	-7.34888	-1.12285		Erlotinib +Sorafenib	312	-5.91735	-0.904124		Erlotinib +Sorafenib	270.5	-6.63312	-1.01349
Docetaxel +Osimertinib	358	-1.72366	-0.263361		Osimertinib +Docetaxel	352	-11.8677	-1.81329		Docetaxel +Osimertinib	355	-6.79566	-1.03832
Erlotinib +Pemetrexed	202	-10.596	-1.61898		Pemetrexed +Erlotinib	273	-3.22869	-0.493318		Erlotinib +Pemetrexed	237.5	-6.91232	-1.05615
DMSO +Erlotinib	124	-9.01622	-1.37761		Erlotinib +DMSO	210	-5.18301	-0.791922		DMSO +Erlotinib	167	-7.09961	-1.08476
Regorafenib +DMSO	289	-8.35923	-1.27722		Regorafenib +DMSO	315	-6.04256	-0.923256		Regorafenib +DMSO	302	-7.2009	-1.10024
Dactolisib +Erlotinib	262	-6.95758	-1.06306		Erlotinib +Dactolisib	319	-7.47197	-1.14166		Dactolisib +Erlotinib	290.5	-7.21477	-1.10236
Erlotinib +Palbociclib	272	-4.92096	-0.751884		Palbociclib +Erlotinib	359	-9.59958	-1.46674		Erlotinib +Palbociclib	315.5	-7.26027	-1.10931
DMSO +Lapatinib	171	-9.98567	-1.52573		Lapatinib +DMSO	256	-5.12406	-0.782915		DMSO +Lapatinib	213.5	-7.55486	-1.15432
Gefitinib +Ibrutinib	309	-4.59074	-0.701429		Gefitinib +Ibrutinib	189	-10.5952	-1.61886		Gefitinib +Ibrutinib	249	-7.59297	-1.16015
Erlotinib +Regorafenib	291	-13.5343	-2.06794		Regorafenib +Erlotinib	308	-1.90804	-0.291533		Erlotinib +Regorafenib	299.5	-7.72118	-1.17973
Gefitinib +DMSO	263	-11.0988	-1.6958		Gefitinib +DMSO	207	-4.70136	-0.718331		Gefitinib +DMSO	235	-7.90006	-1.20707
DMSO +Palbociclib	190	-14.7321	-2.25095		Palbociclib +DMSO	292	-1.5163	-0.231679		DMSO +Palbociclib	241	-8.12422	-1.24132
Etoposide +Sorafenib	356	-9.86313	-1.50701		Sorafenib +Etoposide	527	-6.59618	-1.00784		Etoposide +Sorafenib	441.5	-8.22965	-1.25743
Erlotinib +Osimertinib	304	-7.50961	-1.14741		Erlotinib +Osimertinib	187	-10.3563	-1.58237		Erlotinib +Osimertinib	245.5	-8.93298	-1.36489
DMSO +Gefitinib	140	-11.7439	-1.79438		Gefitinib +DMSO	207	-6.82484	-1.04278		DMSO +Gefitinib	173.5	-9.28437	-1.41858
Gefitinib +Roscovitine	256	-1.763	-0.269373		Roscovitine +Gefitinib	281	-17.0029	-2.59791		Gefitinib +Roscovitine	268.5	-9.38296	-1.43364
Gefitinib +Sorafenib	271	-4.55932	-0.696628		Gefitinib +Sorafenib	234	-14.8804	-2.27361		Gefitinib +Sorafenib	252.5	-9.71987	-1.48512
Gefitinib +Palbociclib	323	-13.6925	-2.0921		Palbociclib +Gefitinib	385	-8.27583	-1.26448		Gefitinib +Palbociclib	354	-10.9841	-1.67829
