# Supplementary material for: Dynamic BH3 profiling identifies pro-apoptotic drug combinations for the treatment of malignant pleural mesothelioma
Source: Nat Commun. 2023 May 20;14:2897. doi: 10.1038/s41467-023-38552-z (PMC10199949; doi:10.1038/s41467-023-38552-z)
Supplement: Supplementary file 6 — Supplementary Data file 3 [file 41467_2023_38552_MOESM6_ESM.xlsx]

## Sheet: Data file S3
Table 1: Hits that correlate between MPM patient samples and PDX
Drug treatment	Total hits MPM patient samples (out of 13)	Total hits MPM PDX tumors (out of 6)
AZD2014	3	2
AZD8055	6	1
AZD8055/AZD2014	4	2
AZD8055/Dactolisib	7	2
AZD8055/Erlotinib	7	1
AZD8055/Everolimus	5	1
AZD8055/GDC-0941	8	1
AZD8055/Lapatinib	5	1
AZD8055/MK-2206	7	2
AZD8055/Palbociclib	5	2
AZD8055/pemetrexed	7	2
AZD8055/Regorafenib	5	1
AZD8055/Rescovitine	5	2
AZD8055/Sunitinib	4	1
AZD8055/Trametinib	7	3
AZD8055/Venetoclax	6	2
Crizotinib/AZD2014	5	2
Crizotinib/Dactolisib	1	1
Crizotinib/Everolimus	2	1
Dactolisib	3	1
Dactolisib/AZD2014	4	2
Dactolisib/Pemetrexed	1	1
Docetaxel/AZD2014	1	2
Docetaxel/Navitoclax	6	2
Docetaxel/Venetoclax	1	1
Etop/AZD8055	5	1
Etop/Navitoclax	6	3
Etoposide/AZD2014	4	2
Everolimus/Pemetrexed	1	1
GDC0941/AZD2014	4	2
GDC0941/Dactolisib	3	2
GDC0941/Everolimus	5	1
GDC0941/Regorafenib	2	2
GDC0941/Sunitinib	2	1
GDC0941/Trametinib	5	1
Ibrutinib/AZD2014	4	2
Ibrutinib/Dactolisib	1	1
Ibrutinib/Everolimus	1	1
Ibrutinib/GDC-0941	3	1
Ibrutinib/MK-2206	2	1
Ibrutinib/Regorafenib	1	2
LY2784544/AZD2014	3	1
LY2784544/Gefitinib	1	1
LY2784554/Everolimus	1	1
MK2206/AZD2014	4	4
MK2206/Dactolisib	1	2
MK2206/Everolimus	5	1
MK2206/Gefitinib	1	1
MK2206/pemetrexed	3	1
MK2206/Regorafenib	1	1
MK2206/Trametinib	2	1
Navitoclax	9	4
Navitoclax/AZD2014	5	4
Navitoclax/AZD8055	11	5
Navitoclax/Crizotinib	7	3
Navitoclax/Dactolisib	9	2
Navitoclax/Erlotinib	6	3
Navitoclax/Everolimus	5	2
Navitoclax/GDC-0941	9	3
Navitoclax/Gefitinib	5	3
Navitoclax/Ibrutinib	7	3
Navitoclax/Lapatinib	6	2
Navitoclax/LY2784544	7	3
Navitoclax/MK-2206	6	4
Navitoclax/Osimertinib	6	3
Navitoclax/Palbociclib	5	3
Navitoclax/pemetrexed	6	2
Navitoclax/Regorafenib	5	2
Navitoclax/Rescovitine	5	1
Navitoclax/S63845	13	5
Navitoclax/Sorafenib	7	2
Navitoclax/Sunitinib	6	1
Navitoclax/Trametinib	8	1
Navitoclax/Venetoclax	6	3
Osimertinib/AZD2014	3	2
Osimertinib/Dactolisib	1	2
Osimertinib/Everolimus	1	2
Osimertinib/Trametinib	2	2
Paclitaxel/AZD2014	4	2
Paclitaxel/Everolimus	1	1
Paclitaxel/Sunitinib	1	1
S63845	3	1
S63845/AZD2014	4	4
S63845/AZD8055	9	3
S63845/Crizotinib	6	2
S63845/Dactolisib	8	4
S63845/Everolimus	6	2
S63845/GDC-0941	6	5
S63845/Gefitinib	4	2
S63845/Lapatinib	7	2
S63845/LY2784544	6	1
S63845/MK-2206	6	3
S63845/Paclitaxel	6	1
S63845/Palbociclib	2	1
S63845/pemetrexed	2	2
S63845/Regorafenib	4	1
S63845/Rescovitine	3	1
S63845/Sunitinib	5	2
S63845/Trametinib	7	3
S63845/Venetoclax	5	1
Sorafenib/AZD2014	3	3
Sorafenib/Everolimus	1	2
Sunitinib	1	1
Total hits	103
Table 2: Hits only found in MPM patient samples and not PDX
Drug treatment	Total hits MPM patient samples (out of 13)
Crizotinib/AZD8055	8
Navitoclax/Paclitaxel	7
Osimertinib/AZD8055	6
S63845/Ibrutinib	6
S63845/Osimertinib	6
AZD8055/LY2784544	5
AZD8055/Paclitaxel	5
Ibrutinib/AZD8055	5
S63845/Erlotinib	5
AZD8055/Gefitinib	4
Docetaxel/S63845	4
Everolimus/AZD2014	4
GDC-0941/MK-2206	4
GDC-0941/Paclitaxel	4
Gefitinib/AZD2014	4
Osimertinib/GDC-0941	4
Palbociclib/AZD2014	4
Pemetrexed/AZD2014	4
S63845/Sorafenib	4
Sorafenib/AZD8055	4
Sunitinib/AZD2014	4
Trametinib/Everolimus	4
Venetoclax/AZD2014	4
Crizotinib/GDC-0941	3
Docetaxel/AZD8055	3
Docetaxel/GDC-0941	3
Erlotinib/AZD2014	3
Etop/S63845	3
GDC0941/Erlotinib	3
GDC0941/Gefitinib	3
GDC0941/Lapatinib	3
Lapatinib/AZD2014	3
Regorafenib/AZD2014	3
Rescovitine/AZD2014	3
Trametinib/AZD2014	3
Crizotinib/Sunitinib	2
Crizotinib/Trametinib	2
Crizotinib/Venetoclax	2
Docetaxel/AZD2014	2
Docetaxel/Trametinib	2
Erlotinib/Trametinib	2
Everolimus/Dactolisib	2
GDC0941/Venetoclax	2
Ibrutinib/Sunitinib	2
Ibrutinib/Trametinib	2
Lapatinib/Trametinib	2
LY2784544/MK-2206	2
MK2206/Erlotinib	2
MK2206/Venetoclax	2
Osimertinib/MK-2206	2
Paclitaxel/Trametinib	2
Regorafenib/Dactolisib	2
Rescovitine/Dactolisib	2
Sorafenib/GDC-0941	2
Sorafenib/Trametinib	2
Sunitinib/Everolimus	2
Sunitinib/Trametinib	2
Trametinib	2
Trametinib/Dactolisib	2
Trametinib/Regorafenib	2
Venetoclax/Dactolisib	2
Venetoclax/Everolimus	2
Venetoclax/Trametinib	2
AZD8055/Osimertinib	1
Crizotinib/Lapatinib	1
Crizotinib/LY2784544	1
Crizotinib/MK-2206	1
Crizotinib/Paclitaxel	1
Crizotinib/Regorafenib	1
Docetaxel/AZD8055	1
Docetaxel/Everolimus	1
Docetaxel/Crizotinib	1
Erlotinib/Everolimus	1
Etop/GDC-0941	1
Etoposide/Everolimus	1
Etoposide/Trametinib	1
Everolimus	1
GDC-0941/LY2784544	1
GDC0941/Palbociclib	1
Gefitinib/Everolimus	1
Ibrutinib/Venetoclax	1
Lapatinib/Everolimus	1
Lapatinib/Sunitinib	1
LY2784544/Paclitaxel	1
LY2784544/Sunitinib	1
Paclitaxel/Regorafenib	1
Palbociclib/Everolimus	1
Regorafenib/Everolimus	1
Sorafenib/Crizotinib	1
Sorafenib/Dactolisib	1
Sunitinib/Dactolisib	1
Sunitinib/Everolimus	1
Sunitinib/Pemetrexed	1
Sunitinib/Regorafenib	1
Sunitinib/Rescovitine	1
Trametinib/Palbociclib	1
Trametinib/Pemetrexed	1
Trametinib/Rescovitine	1
Total	98
Table 3: Hits only found in MPM PDX samples and not Patient
Drug treatment	Total hits MPM PDX tumors (out of 6)
GDC-0941/Pemetrexed	2
Paclitaxel/Dactolisib	2
Crizotinib/Pemetrexed	1
Docetaxel/Dactolisib	1
Docetaxel/Everolimus	1
Docetaxel/Gefitinib	1
Docetaxel/Lapatinib	1
Docetaxel/Palbociclib	1
Docetaxel/Pemetrexed	1
Docetaxel/Regorafenib	1
Erlotinib/Sorafenib	1
Etoposide/Dactolisib	1
Etoposide/Regorafenib	1
Ibrutinib/Palbociclib	1
Ibrutinib/Pemetrexed	1
Ibrutinib/Roscovitine	1
LY2784544/Dactolisib	1
LY2784544/Pemetrexed	1
LY2784544/Venetoclax	1
Osimertinib/Pemetrexed	1
Osimertinib/Regorafenib	1
Osimertinib/Sunitinib	1
Paclitaxel/Pemetrexed	1
Pemetrexed	1
Roscovitine	1
Sorafenib/Gefitinib	1
Sorafenib/Pemetrexed	1
MK-2206/Sunitinib	1
Total	28
