# Supplementary material for: Dynamic BH3 profiling identifies pro-apoptotic drug combinations for the treatment of malignant pleural mesothelioma
Source: Nat Commun. 2023 May 20;14:2897. doi: 10.1038/s41467-023-38552-z (PMC10199949; doi:10.1038/s41467-023-38552-z)
Supplement: Supplementary file 8 — Source Data File [file 41467_2023_38552_MOESM8_ESM.xlsx]

## Sheet: Figure 3
Figure 3a
	Tumor Volume mm3
Days Post Implantation	CPDM_0011x (2.1LF)	CPDM_0011x (2.1RF)	CPDM_0011x (2.2LF)	CPDM_0011x (2.2RF)	CPDM_0106x (3.2LF)	CPDM_0106x (3.2RF)	CPDM_0184x (3.3LF)	CPDM_0184x (3.3RF)
0	0	0	0	0	0	0	0	0
1
2
3
4	0	0	0	0	0	0	0	0
5
6
7
8	0	0	0	0	0	0	0	0
9
10
11
12	0	0	0	0	0	0	0	0
13
14
15
16	0	0	0	0	0	0	0	0
17
18
19
20	0	0	0	0	0	0	0	0
21
22
23
24	0	0	0	0	0	0	0	0
25
26
27
28
29	0	0	0	0	0	0	0	0
30
31
32
33	0	0	0	0	0	0	0	0
34
35
36
37	0	0	0	0	0	0	0	0
38
39
40
41	0	0	0	0	0	0	0	0
42
43
44
45	0	167	360	315	0	0	0	0
46
47
48
49	0	215	667	536	0	0	0	0
50
51
52	0	287			0	0	0	0
53
54
55
56	133	400			0	0	0	0
57
58
59	201	418			0	0	0	0
60
61
62
63	472	518			0	0	0	0
64
65
66	1101	910			0	0	0	0
67
68
69	1157	1189			0	0	0	0
70
71
72					0	0	243	0
73
74
75
76					0	0	503	0
77
78
79
80					0	0	910	0
81
82
83					0	0		0
84
85
86
87					0	0
88
89
90
91					0	0
92
93
94					0	0
95
96
97
98
99
100					0	0
101
102
103
104
105
106					69	273
107
108
109
110
111
112
113
114					242	558
115
116
117
118
119					149	919
120
121
122
123
124
125					149	1023

## Sheet: Figure 4
Figure 4 a & c
	Tumor volume (mm3)
Treatment	Vehicle	Vehicle	Vehicle	Vehicle	Vehicle	Vehicle	Vehicle	Vehicle	AZD8055 16 mg/kg/qd	AZD8055 16 mg/kg/qd	AZD8055 16 mg/kg/qd	AZD8055 16 mg/kg/qd	AZD8055 16 mg/kg/qd	AZD8055 16 mg/kg/qd	AZD8055 16 mg/kg/qd	Navitoclax 100 mg/kg/qd	Navitoclax 100 mg/kg/qd	Navitoclax 100 mg/kg/qd	Navitoclax 100 mg/kg/qd	Navitoclax 100 mg/kg/qd	Navitoclax 100 mg/kg/qd	Navitoclax 100 mg/kg/qd
Days Post Randomisation	mouse 1	mouse 2	mouse 3	mouse 4	mouse 5	mouse 6	mouse 7	mouse 8	mouse 1	mouse 2	mouse 3	mouse 4	mouse 5	mouse 6	mouse 7	mouse 1	mouse 2	mouse 3	mouse 4	mouse 5	mouse 6	mouse 7
0	133	188	249	188	280	136	136	243	246	211	186	133	214	165	250	240	218	139	185	208	190	186
1	177.3	281	377.3	238.5	380.3	263.4	189.6	346	280.5	223.8	261	153.3	280.3	218.9	300.5	289.5	243.8	199	255.5	239.3	251	227.9
2	221.5	374	505.5	289	480.9	391.3	242.7	449	315	236.5	336	173.5	346.5	272.9	351	339	269.5	259	326	270.2	312	269.8
3	265.8	467	633.8	339.5	581.4	519.1	295.9	552	349.5	249.3	411	193.8	412.8	327	401.5	388.5	295.3	319	396.5	301.1	373	311.7
4	310	560	762	390	682	647	349	655	384	262	486	214	479	381	452	438	321	379	467	332	434	347.8
5	315.7	630.7	877.7	446.7	705.5	676.5	373.8	842.8	421.3	326.7	500.7	260.3	478.5	422.5	491.5	487	352	385	498	448	474.3	383.9
6	321.3	701.3	993.3	503.3	729	706	398.5	1030.5	458.7	391.3	515.3	306.7	478	464	531	536	383	391	529	564	514.5	420
7	327	772	1109	560	752.5	735.5	423.3	1218.3	496	456	530	353	477.5	505.5	570.5	585	414	397	560	680	554.8	444.3
8	395.3	804.8	1180.5	626.8	776	765	448	1406	570.8	591.5	573.5	379.5	477	481	610	691.5	456	461	581.8	796	595	468.5
9	463.5	837.5	1252	693.5	782.7	779.7	462.3		645.5	727	617	406	481.7	503	660	798	498	525	603.5	799.3	687	492.8
10	531.8	870.3	1323.5	760.3	789.3	794.3	476.7		720.3	862.5	660.5	432.5	486.3	525	710	904.5	540	589	625.3	802.7	779	517
11	600	903	1395	827	796	809	491		795	998	704	459	491	547	760	1011	582	653	647	806	871	544.7
12	727.3	927.3	1395	901.7	997.5	925.8	508.8		802	1093	993.7	477	548	546.3	768.5	1168.3	796.3	683	891.3	807.5	898	572.3
13	854.7	951.7	1395	976.3	1199	1042.5	526.5		809	1188	1283.3	495	605	611.5	777	1325.7	1010.7	713	1135.7	809	925	600
14	982	976	1395	1051	1400.5	1159.3	544.3		816	1283	1573	513	662	676.8	785.5	1483	1225	743	1380	810.5	952	658.3
15	1062.8	1099.5		1151	1602	1276	562		975			585	719	742	794		1285.8	948.5		812	979	716.5
16	1143.5	1223		1251			591		1134			657	773.3	686.3	749		1346.5	1154		824.7	1016	774.8
17	1224.3	1346.5		1351			620		1293			729	827.7	630.7	704		1407.3	1359.5		837.3	1053	833
18	1305	1470		1451			649		1452			801	882	575	659		1468	1565		850	1090	1139
19							726.5					979.3	906.8	703	739.3					985.5	1248.3	1445
20							804					1157.7	931.5	831	819.7					1121	1406.5	1751
21							881.5					1336	956.3	959	900					1256.5	1564.8
22							959						981	1087	1022.7					1392	1723
23							1167.5						1073.3	1236.7	1145.3
24							1376						1165.7	1386.3	1268
25													1258	1536	1426
26															1584
27															1742
28
29
30
31
32
33
34
35
36
37
38
39
40
41
42
43
44
45
46
47
48
49
50
51
52
53
54
55
56
	Tumor volume (mm3)
Treatment	AZD8055 + Navitoclax	AZD8055 + Navitoclax	AZD8055 + Navitoclax	AZD8055 + Navitoclax	AZD8055 + Navitoclax	AZD8055 + Navitoclax	AZD8055 + Navitoclax	AZD8055 + Navitoclax	AZD8055 + Navitoclax	Venetoclax 100 mg/kg/qd	Venetoclax 100 mg/kg/qd	Venetoclax 100 mg/kg/qd	Venetoclax 100 mg/kg/qd	Venetoclax 100 mg/kg/qd	Venetoclax 100 mg/kg/qd	Venetoclax 100 mg/kg/qd
Days Post Randomisation	mouse 1	mouse 2	mouse 3	mouse 4	mouse 5	mouse 6	mouse 7	mouse 8	mouse 9	mouse 1	mouse 2	mouse 3	mouse 4	mouse 5	mouse 6	mouse 7
0	231	222	179	144	200	147	203	242	241	175	230	226	178	176	174	250
1	204.3	190	167.8	136.8	185.5	137.5	166.4	200	222.8	261	278.8	239	223	241.6	222.5	332.8
2	177.5	158.1	156.5	129.5	171.3	127.7	130.3	158	204.5	347	327.5	252	268	306.7	271	415.5
3	150.8	126.1	145.3	122.3	157.2	117.8	94.1	116	186.3	433	376.3	265	313	371.9	319.5	498.3
4	124	94.1	134	115	143	108	58	74	168	519	425	278	358	437	368	581
5	147.7	120.4	139	105.3	160.5	106.3	63.3	111.3	167.5	686.7	509.3	405	404.3	439.8	396	615.5
6	171.3	146.7	144	95.7	178	104.5	68.7	148.7	167	854.3	593.7	532	450.7	442.5	424	650
7	195	173	149	86	195.5	102.8	74	186	166.5	1022	678	659	497	445.3	452	684.5
8	183.3	182.3	166.5	105.3	213	101	72.5	167	166	1147.5	713.3	718.5	520.8	448	480	719
9	171.5	191.5	184	124.5	255.3	95.7	71	148	176.7	1273	748.5	778	544.5	448.7	531	761.7
10	159.8	200.8	201.5	143.8	297.7	90.3	69.5	129	187.3	1398.5	783.8	837.5	568.3	449.3	582	804.3
11	148	210	219	163	340	85	68	110	198	1524	819	897	592	450	633	847
12	141.3	187.3	223	160	310	88.5	66.7	130.7	209.3	1656.7	1033.3	883	668.7	472.8	614	934.8
13	134.7	164.7	227	157	280	92	65.3	151.3	220.5	1789.3	1247.7	869	745.3	495.5	595	1022.5
14	128	142	231	154	250	95.5	64	172	231.8	1922	1462	855	822	518.3	576	1110.3
15	121.8	160.5	239	165.3	220	99	75.5	185	243			948.8	1009.8	541	557	1198
16	115.5	179	247	176.5	270.7	123.7	87	198	246			1042.5	1197.5	631	609.7	1344.3
17	109.3	197.5	255	187.8	321.3	148.3	98.5	211	249			1136.3	1385.3	721	662.3	1490.7
18	103	216	263	199	372	173	110	224	252			1230	1573	811	715	1637
19	122.3	282.7	273	208	369.8	185	112	251	330.7					901.8	810.8
20	141.7	349.3	283	217	367.5	197	114	278	409.3					992.5	906.5
21	161	416	293	226	365.3	209	116	305	488					1083.3	1002.3
22	188	426.5	262	261	363	221	120	380.8	521.3					1174	1098
23	215	437	231	296	430	273.3	124	456.5	554.7
24	242	447.5	200	331	497	325.7	128	532.3	588
25	269	458	169	366	564	378	132	608	771.7
26	254.7	518.7	156	413.7	692.3	375.5	180.3	706.7	955.3
27	240.3	579.3	143	461.3	820.5	373	228.7	805.3	1139
28	226	640	130	509	948.8	370.5	277	904	1271.3
29	287.8	654.8	182	507	1077	368	310.8	979.8	1403.5
30	349.5	669.5	234	505	1185.3	485.7	344.5	1055.5	1535.8
31	411.3	684.3	286	503	1293.7	603.3	378.3	1131.3	1668
32	473	699	338	501	1402	721	412	1207
33	562	946.7	475.3	545.7		825.8	379.5	1351.5
34	651	1194.3	612.7	590.3		930.5	347	1496
35	740	1442	750	635		1035.3	352.2
36	697.8		717	736.8		1140	357.4
37	655.5		684	838.5			362.6
38	613.3		651	940.3			367.8
39	571		618	1042			373
40	827		819.5				397
41	1083		1021				421
42	1185.8		1090.6				445
43	1288.6		1160.2				469
44	1391.4		1229.8				493
45	1494.2		1299.4				517
46	1597		1369				541
47							707.5
48							874
49							1040.5
50							1207
51							1329
52							1451
53							1573
54
55
56
Figure 4b
Death Post Randomization (Day)	Vehicle	AZD8055 16 mg/kg/qd	Navitoclax 100 mg/kg/qd	AZD8055 + Navitoclax	Venetoclax 100 mg/kg/qd
12	1
13	1
10	1
13	1
14	1
6	1
19	1
7	1
17		1
12		1
12		1
17		1
23		1
20		1
24		1
13			1
14			1
13			1
13			1
20			1
14			1
18			1
42				1
34				1
41				1
36				1
29				1
33				1
49				1
33				1
28				1
7					1
13					1
17					1
15					1
19					1
20					1
16					1
Figure 4d
	Day 7 (relative to vehicle-control)
	Vehicle	AZD8055 16 mg/kg/qd	Navitoclax 100 mg/kg/qd	AZD8055 + Navitoclax	Venetoclax 100 mg/kg/qd
Mouse 1	0.44	0.79	0.67	0.26	1.39
Mouse 2	1.05	0.56	0.62	0.23	0.92
Mouse 3	1.5	0.54	0.72	0.2	0.89
Mouse 4	0.76	0.76	0.48	0.12	0.67
Mouse 5	1.02	0.92	0.65	0.27	0.6
Mouse 6	1	0.75	0.69	0.14	0.61
Mouse 7	0.57	0.6	0.77	0.1	0.93
Mouse 8	1.65			0.25
Mouse 9				0.23
	Day 14 (relative to vehicle-control)
	Vehicle	AZD8055 16 mg/kg/qd	Navitoclax 100 mg/kg/qd	AZD8055 + Navitoclax	Venetoclax 100 mg/kg/qd
Mouse 1	0.92	1.38	0.76	0.12	1.79
Mouse 2	0.91	1.14	1.2	0.13	1.36
Mouse 3	1.3	0.69	1.47	0.22	0.8
Mouse 4	0.98	1.29	0.48	0.14	0.77
Mouse 5	1.31	0.76	0.62	0.23	0.48
Mouse 6	1.08	0.89	0.63	0.09	0.54
Mouse 7	0.51	0.61	0.73	0.06	1.04
Mouse 8				0.16
Mouse 9				0.22
Figure 4e
Figure 4f	Cytochrome c released % (100 - Cytochrome c positive cells %)
	Vehicle 24 hr						Navitoclax 100 mg/kg/qd (24 hr)						AZD8055 16 mg/kg/qd (24 hr)						AZD8055 16 mg/kg/qd +Navitoclax 100 mg/kg/qd (24 hr)
[BIM] (μM)	Mouse 1		Mouse 2		Mouse 3		Mouse 1		Mouse 2		Mouse 3		Mouse 1		Mouse 2		Mouse 3		Mouse 1		Mouse 2		Mouse 3
	i	ii	i	ii	i	ii	i	ii	i	ii	i	ii	i	ii	i	ii	i	ii	i	ii	i	ii	i	ii
100	83.2	83	83.8	71.8	64.9	60	71.4	70.3	70.5	91.1	94.5	93.9	78.9	82	80.8	62.4	82.4	74.7	89.7	83.7	84.9	86.9	87.4	88.7
30	83.2	87.5	84.3	65.8	63	55.3	67.7	66.6	70.3	92.7	94.5	94.8	78.9	80.9	82.3	64.7	82.4	81.8	77.4	84.1	89.6	86.5	89.2	86
10	80.9	82.6	83.8	65.5	62.3	65.7	67.5	71.7	67.7	91.9	94	92.6	73.8	81.2	81.6	74.2	82.4	82.6	83	78.9	82.4	84.9	87.3	85.2
3	75.5	77.9	78.5	52.2	57.4	54.6	65	68.5	64.6	91.4	93.2	93.1	73.6	76.8	74	68.1	79.9	81.2	75	80.1	76.5	83.8	85.6	85.7
1	51.8	57.3	58.1	41.7	38.9	44.5	58.5	54.8	56.1	86.3	89.1	89.1	60.9	62.6	66.4	50	68.1	70.6	68.4	68.8	69.8	78.9	78.6	79.6
0.3	35.6	33.2	34.3	25.4	24.3	29	45.3	44.4	46.8	76.7	79.7	77.9	45.7	44	47.8	42.2	44.8	48.9	43	47.4	47.6	67.9	68.8	69.4
0.1	26.8	25.6	28.2	22.6	18.6	22.8	43.8	42.3	44.5	67.5	65.3	68.8	37.5	35.1	39	38.1	35.7	37.9	36.3	38.2	36.9	61.8	59.3	62.6
0.03	21.3	23	23.1	18.3	17	19.2	44.2	40.1	41.1	58.5	63.7	63.5	28.6	31.2	31.6	31.7	30.1	33.5	32	32.7	34.6	57.7	58.9	57
0	21.6	19	19.1	17.5	16.3	19.4	44.4	37.7	40.5	59.7	58.8	60.4	29.1	26.4	27	26.6	26.1	25.7	31.7	30.6	31.7	55	54.8	55.7

## Sheet: Figure 5
Figure 5a
H2052	DMSO								1 µM Navitoclax			1 µM A1331852
	Experiment 1		Experiment 2		Experiment 3		Experiment 4		Experiment 1	Experiment 2	Experiment 3	Experiment 1	Experiment 2	Experiment 3
	i	ii	i	ii	i	ii	i	ii	i	i	i	i	i	i
Untreated (no BH3 peptide)	7.8	10	3.6	4.1	4.6	4.9	9.2	7.3	17	9.8	17.6	19.3	18.4	17.7
BIM 3 µM	60.7	63.5	68.7	50.6	29.2	48.5	43.8	67.4	71.4	75.9	95.8	79.4	85.8	72.7
BIM 0.3 µM	6.6	11.8	2.8	3.8	5.5	2.8	6.3	5.2	51.2	56.4	48.6	63.7	75.9	64.5
PUMA 30 µM	33.7	42.6	35.5	24.6	30.1	23.4	25.1	31.6	67.5	65.7	58.6	49.6	49.3	49.6
BAD 100 µM	12	14.3	5.9	9.7	11.3	8.8	9.6	3.9	18.6	13.4	28.2	25.7	32.2	23.2
HRK 100 µM	7.7	15.2	2.3	4.2	7.9	4	6.4	4.4	20.2	9.9	16.3	28.6	30.8	20.5
MS1 10 µM	6.7	15.2	4.4	5.5	3.1	7.7	4.2	3.7	59.9	61	62.4	62.9	59.5	66.5
FS1 10 µM	9.9	15.5	9.4	4.2	3.9	4.1	6.6	22.9	12.6	8.3	20.3	25.6	19.6	18.6
Venetoclax 3 µM	6.2	8.6	6.1	3.9	5.4	6	6.5	7.8	10.2	8.9	11.3	17.8	27.6	15.3
JMN	DMSO								1 µM Navitoclax						1 µM A1331852
	Experiment 1		Experiment 2		Experiment 3		Experiment 4		Experiment 1		Experiment 2		Experiment 3		Experiment 1		Experiment 2		Experiment 3
	i	ii	i	ii	i	ii	i	ii	i	ii	i	ii	i	ii	i	ii	i	ii	i	ii
Untreated (no BH3 peptide)	3.7	3.2	4.1	3.6	4.2	4.5	2.9	3.2	4.5	4.3	3.9	16.3	15.8	16.1	4.3	5	4.2	12.8	13.5	14.3
BIM 3 µM	80.6	79.1	93.4	86.1	66.6	78.2	75.8	88.5	84	84.7	85.6	96.1	99.8	99.8	85.8	86.4	89.2	96.9	99.9	99.7
BIM 0.3 µM	5.4	4	3.2	3.7	3.3	4.1	4.2	3.2	79.2	69.2	73.6	87.2	96.4	83	75.8	73	85	92.2	96.2	96.3
PUMA 30 µM	33.4	29.5	47.6	54.5	29.9	20	29.9	32.8	35.9	47.9	38.1	70.9	76.8	64.7	31.7	30.7	32.8	82.4	70.2	75.8
BAD 100 µM	4.1	4.5	4.2	3.3	3.7	2.9	3.6	4	5.9	3.2	2.8	14.5	13.2	14.6	2.7	3.3	4.6	10.8	12.3	12.4
HRK 100 µM	10.1	3.2	2.7	2.9	5.1	3.9	2.4	2.1	4.9	8.3	3.9	11.9	12.4	12.2	2.7	3.3	5.4	8.4	10.9	11
MS1 10 µM	12.1	7.2	3.7	3.7	4.7	4.3	3.5	3	16.2	15.8	23.4	26.5	57.8	65.1	21	23.1	19.8	50.1	59.4	66
FS1 10 µM	4	5.2	4.9	3.4	7.3	5.2	3.8	3.4	7.6	7.6	4.9	18.6	18.4	16.6	3.9	6.3	4.7	11.9	15.8	16.1
Venetoclax 3 µM	6.9	4.7	14.7	15.6	6.5	10.1	17.2	15.1	12.2	13	10.8	33.5	30.4	26.2	4.9	8.3	8.1	28	26.4	30.7
JMN1B	DMSO								1 µM Navitoclax						1 µM A1331852
	Experiment 1		Experiment 2		Experiment 3		Experiment 4		Experiment 1		Experiment 2		Experiment 3		Experiment 1		Experiment 2		Experiment 3
	i	ii	i	ii	i	ii	i	ii	i	ii	i	ii	i	ii	i	ii	i	ii	i	ii
Untreated (no BH3 peptide)	5.4	6	9.5	5.4	8	6.6	8.5	8	12.4	9.8	8.7	21.8	18.7	21	9.1	11	10	21.9	22.7	21.8
BIM 3 µM	90.6	77.9	99.3	83.2	93.7	91.3	85.4	98.3	90.4	89.5	90.8	90.6	98.2	88.4	99.1	99.6	85.9	88.1	92.7	86.2
BIM 0.3 µM	42.9	35	31.9	27.1	45.9	34.8	41.7	22.7	87	95.9	85.6	89.3	91.5	90.3	82	92.5	81.2	86.5	87.5	87.5
PUMA 30 µM	62.1	72.3	72.3	71.5	49.3	46.6	57.9	50.7	67.9	58	47.4	41.1	45.3	41	45.3	43.5	40.4	36.1	39.5	41.3
BAD 100 µM	11.3	11.2	7	6.8	13.1	5.7	9.4	5.8	9.8	11.6	9.2	16.3	16.7	16.9	9.9	11	9	14.6	18.9	16.1
HRK 100 µM	24.5	17.3	7.1	5	12	10.7	12	10.6	16.6	17.7	15	17.6	16.6	12.7	10.8	15.9	10.2	14.8	15.4	14.2
MS1 10 µM	12.1	13.6	8.3	4.4	7.8	9.5	8.7	11.4	66.1	65.6	79.4	88.2	83	84.2	24.9	43.2	32	76.7	90.4	68.8
FS1 10 µM	8	8.3	7.4	6	7.2	8.4	8.3	9.5	8.4	10.1	8.1	22.3	22.7	22	11.1	8.4	13.7	23.4	32.2	21.3
Venetoclax 3 µM	7.3	7.2	13.1	12.7	10.8	8.5	10	9.7	8.6	8.8	8.4	23.2	22.3	16.4	10.7	12.2	10.9	19.7	22.1	22.1
MSTO-211H	DMSO								1 µM Navitoclax						1 µM A1331852
	Experiment 1		Experiment 2		Experiment 3		Experiment 4		Experiment 1		Experiment 2		Experiment 3		Experiment 1		Experiment 2		Experiment 3
	i	ii	i	ii	i	ii	i	ii	i	ii	i	ii	i	ii	i	ii	i	ii	i	ii
Untreated (no BH3 peptide)	2.6	2.4	3.5	2.7	4.1	5.4	4	9.3	4.9	4.8	5.3	13.2	10.2	12.2	5.8	7.6	8.4	8.3	6.8	7.9
BIM 3 µM	42.2	16.9	51.7	7	17.7	9.1	15.4	9.6	91	88.3	87.5	99.4	99.3	98.7	88.7	96.3	87	96	99.3	91.5
BIM 0.3 µM	3.6	3.5	3.3	2.9	5.4	5.8	5.6	6.3	53.1	53.9	36.1	99	99.7	92.2	72.1	83.2	84.2	93.4	97.6	97
PUMA 30 µM	33.4	33.3	48.7	40.8	45.2	16.9	30.7	6.3	79.1	87.2	71.4	97.9	98.6	97.1	88.4	86.9	73.9	92.8	91.6	89.8
BAD 100 µM	3.6	3.6	5.6	3.4	5.8	5.6	4	5.2	7.4	7.3	10.6	14.4	10.7	12.8	4.6	5.7	4.9	8.4	14.2	8.8
HRK 100 µM	2.5	2.6	4.4	5.5	2.7	3.3	5.5	2.5	4.8	7.8	6.8	13	14.4	11.2	6.3	6.3	4.9	6.4	8.4	5.2
MS1 10 µM	2.5	1.9	3.8	6.1	4.6	3.6	5.7	6.8	12.7	40.6	42.5	97.7	98.1	98.5	50.6	62.2	48.6	97.8	98	97.8
FS1 10 µM	3.3	4.1	8	4.8	2.9	4.7	2.5	7.2	5.2	3.6	5.9	11.1	9.7	15.4	3.6	4	3.5	7	13.1	8.1
Venetoclax 3 µM	6.7	5.5	10.3	11.3	8.1	3.6	6.7	3.6	6.7	5.7	7.5	7.3	6.7	9.5	6	6.9	7.4	6.2	4.6	6.7
Figure 5b
H2052	DMSO								1 μM AZD8055
	Experiment 1		Experiment 2		Experiment 3		Experiment 4		Experiment 1	Experiment 2	Experiment 3
	i	ii	i	ii	i	ii	i	ii	i	i	i
Untreated (no BH3 peptide)	7.8	10	3.6	4.1	4.6	4.9	9.2	7.3	20.5	13.3	13.1
BIM 3 µM	60.7	63.5	68.7	50.6	29.2	48.5	43.8	67.4	78.7	91.8	60.9
BIM 0.3 µM	6.6	11.8	2.8	3.8	5.5	2.8	6.3	5.2	26.3	12.9	22.4
PUMA 30 µM	33.7	42.6	35.5	24.6	30.1	23.4	25.1	31.6	71.1	58.9	72.2
BAD 100 µM	12	14.3	5.9	9.7	11.3	8.8	9.6	3.9	23.4	15.1	21
HRK 100 µM	7.7	15.2	2.3	4.2	7.9	4	6.4	4.4	14.5	10.2	14.8
MS1 10 µM	6.7	15.2	4.4	5.5	3.1	7.7	4.2	3.7	14.2	9.2	8.2
FS1 10 µM	9.9	15.5	9.4	4.2	3.9	4.1	6.6	22.9	16.6	13.1	16.8
Venetoclax 3 µM	6.2	8.6	6.1	3.9	5.4	6	6.5	7.8	13.9	9.9	13
JMN	DMSO								1 μM AZD8055
	Experiment 1		Experiment 2		Experiment 3		Experiment 4		Experiment 1		Experiment 2		Experiment 3
	i	ii	i	ii	i	ii	i	ii	i	ii	i	ii	i	ii
Untreated (no BH3 peptide)	3.7	3.2	4.1	3.6	4.2	4.5	2.9	3.2	5	4.4	4.2	22.9	22	27.8
BIM 3 µM	80.6	79.1	93.4	86.1	66.6	78.2	75.8	88.5	87.3	85.6	83.2	98.4	98.5
BIM 0.3 µM	5.4	4	3.2	3.7	3.3	4.1	4.2	3.2	17.9	33.7	21.4	42.3	44	42.1
PUMA 30 µM	33.4	29.5	47.6	54.5	29.9	20	29.9	32.8	84.4	83	81.9	94.1	96.9	94.1
BAD 100 µM	4.1	4.5	4.2	3.3	3.7	2.9	3.6	4	51.8	63.8	71.4	54.1	60.4	62.1
HRK 100 µM	10.1	3.2	2.7	2.9	5.1	3.9	2.4	2.1	49.5	49.4	46	48.6	52.1	34.3
MS1 10 µM	12.1	7.2	3.7	3.7	4.7	4.3	3.5	3	2.9	3.1	1.5	29	19.9	20.5
FS1 10 µM	4	5.2	4.9	3.4	7.3	5.2	3.8	3.4	3.7	5.4	3.4	22.6	19.8	21.9
Venetoclax 3 µM	6.9	4.7	14.7	15.6	6.5	10.1	17.2	15.1	4.8	8.2	15.4	34	23.4	33.5
JMN1B	DMSO								1 μM AZD8055
	Experiment 1		Experiment 2		Experiment 3		Experiment 4		Experiment 1	Experiment 2	Experiment 3
	i	ii	i	ii	i	ii	i	ii	i	i	i
Untreated (no BH3 peptide)	5.4	6	9.5	5.4	8	6.6	8.5	8	6.7	9.8	7.4
BIM 3 µM	90.6	77.9	99.3	83.2	93.7	91.3	85.4	98.3	85.4	90.7	81.4
BIM 0.3 µM	42.9	35	31.9	27.1	45.9	34.8	41.7	22.7	89.9	93.7	93.1
PUMA 30 µM	62.1	72.3	72.3	71.5	49.3	46.6	57.9	50.7	78.2	85.2	93.8
BAD 100 µM	11.3	11.2	7	6.8	13.1	5.7	9.4	5.8	28.3	29.3	28.9
HRK 100 µM	24.5	17.3	7.1	5	12	10.7	12	10.6	33.2	43.6	48.5
MS1 10 µM	12.1	13.6	8.3	4.4	7.8	9.5	8.7	11.4	40.9	27	6.9
FS1 10 µM	8	8.3	7.4	6	7.2	8.4	8.3	9.5	7.8	7.6	7.7
Venetoclax 3 µM	7.3	7.2	13.1	12.7	10.8	8.5	10	9.7	8.4	9.3	9.3
MSTO-211H	DMSO								1 μM AZD8055
	Experiment 1		Experiment 2		Experiment 3		Experiment 4		Experiment 1	Experiment 2	Experiment 3
	i	ii	i	ii	i	ii	i	ii	i	i	i
Untreated (no BH3 peptide)	2.6	2.4	3.5	2.7	4.1	5.4	4	9.3	11.1	5.5	5.6
BIM 3 µM	42.2	16.9	51.7	7	17.7	9.1	15.4	9.6	58.6	67.1	20.2
BIM 0.3 µM	3.6	3.5	3.3	2.9	5.4	5.8	5.6	6.3	5.6	7.6	5.6
PUMA 30 µM	33.4	33.3	48.7	40.8	45.2	16.9	30.7	6.3	80.7	85.5	75.9
BAD 100 µM	3.6	3.6	5.6	3.4	5.8	5.6	4	5.2	37.7	38.2	41
HRK 100 µM	2.5	2.6	4.4	5.5	2.7	3.3	5.5	2.5	8.3	11.9	9.9
MS1 10 µM	2.5	1.9	3.8	6.1	4.6	3.6	5.7	6.8	10.4	7.6	4.1
FS1 10 µM	3.3	4.1	8	4.8	2.9	4.7	2.5	7.2	5.9	11.4	9.2
Venetoclax 3 µM	6.7	5.5	10.3	11.3	8.1	3.6	6.7	3.6	9.4	16	14.8
Figure 5c
H2052	DMSO			1 µM Navitoclax			0.03 µM AZD8055			1 µM Navitoclax + 0.03 µM AZD8055
	i	ii	iii	i	ii	iii	i	ii	iii	i	ii	iii
Area %	96.1	106	97.9	65.6	50	49.2	49.5	55.3	79	33.9	36.9	44.1
Growth rate %	94.0306	105.834	100.136	71.1539	52.974	50.4718	57.8925	84.9585	74.7641	26.6228	34.2722	37.3463
JMN	DMSO			1 µM Navitoclax			0.03 µM AZD8055			1 µM Navitoclax + 0.03 µM AZD8055
	i	ii	iii	i	ii	iii	i	ii	iii	i	ii	iii
Area %	99.6	100.3	100.1	44	109.5	37.8	32.6	29.3	53.9	24.8	11.8	23.5
Growth rate %	101.148	110.371	88.4804	67.2729	108.859	58.0793	37.184	41.1074	44.4256	24.8869	17.1476	8.77387
JMN1B	DMSO			1 µM Navitoclax			0.03 µM AZD8055			1 µM Navitoclax + 0.03 µM AZD8055
	i	ii	iii	i	ii	iii	i	ii	iii	i	ii	iii
Area %	97.3	83.3	119.3	79.3	99.9	63.9	63.6	63.5	67.5	35.8	52	43
Growth rate %	79.9595	77.3445	142.696	69.7459	92.6319	56.3762	58.0895	59.5083	59.6886	32.318	50.1723	25.6633
MSTO-211H	DMSO			1 µM Navitoclax			0.03 µM AZD8055			1 µM Navitoclax + 0.03 µM AZD8055
	i	ii	iii	i	ii	iii	i	ii	iii	i	ii	iii
Area %	108.7	85.4	105.8	63.2	96.4	57.2	57.4	82.5	57.7	24.5	25.8	27.7
Growth rate %	108.612	83.2303	108.158	55.2097	74.9862	46.4946	54.6454	75.1559	49.6556	22.9588	22.3987	25.827
Figure 4d
Figure 5e

## Sheet: Suplementary Figure 1
Figure S1a
Time (hours)	MPS:A
0	1.08022	1.0552	0.9685	0.8768	0.8161	1.2033
24	3.6018	3.7502	3.9058	3.9629	4.0123	3.3627
Time (hours)	MPS:B
0	1.02511	0.9858	0.9891
24	4.43911	4.4988	4.4027
Time (hours)	MPS:C
0	0.98152	1.0118	1.0024	0.9799	0.9862	0.9929	1.0349	1.0232	1.0235	0.9637
24	2.37216	2.4071	2.537	2.4867	2.5772	2.2889	2.4035	2.575	2.5827	2.4734
Time (hours)	MPS:D
0	0.99567	1.0173	0.9918	0.9953
24	2.25713	2.6014	2.4054	2.3182
Time (hours)	MPS:G
0	0.92186	1.0322	1.0459
24	2.67823	2.3698	3.3113
Figure S1b
MPS:A
log [BIM] (μM)	Cytochrome c positive cells %
2	17.9	20.8	17.3	19.4
1.42813	18.3	22.4	19.3	17.4
1.14301	21.8	20.7	23.5	20.1
0.857332	22.5	22.4	25.9	23.1
0.571709	26.6	24.4	28	25.7
0.285557	29.8	31.9	30.9	31.2
0	39.7	33.9	41.4	34.3
-0.28567	50.2	47.6	46.8	50.1
-0.571865	54.4	53.6	58.1	54.1
-0.856985	51.8	51.6	48.9	53.6
-1.14267	52.4	52.9	58	56.7
-1.42829	57.6	51.9	54.5	61.6
-1.71444	61.2	61.3	59.9	58.6
-2	59.5	56.1	57.7	60.2
-2.5	69.1	56.6	65.2	67
MPS:B
log [BIM] (μM)	Cytochrome c positive cells %
2	17	18	26
1.14301	27	24	26
0.857332	25	18	21
0.571709	24	24	32
0.285557	24	24	23
0	30	26	25
-0.28567	26	26	24
-0.571865	31	30	31
-0.856985	39	32	44
-1.14267	36	49	51
-1.42829	51	71	77
-2	88	91	90
-2.5	89	89	90
MPS:C
log [BIM] (μM)	Cytochrome c positive cells %
2	2	0	1	1	1	1	1	1
1.42813	1	2	1	1	1	1	1	1
1.14301	2	1	1	1	1	1	0	1
0.857332	2	1	2	2	3	1	1	1
0.571709	2	2	1	2	2	2	1	2
0.285557	2	2	3	3	1	3	1	3
0	4	4	3	4	3	3	3	4
-0.28567	5	6	6	5	5	8	5	5
-0.571865	80	23	12	12	11	7	7	10
-0.856985	25	15	24	18	26	14	20	13
-1.14267	33	65	34	33	48	32	42	51
-1.42829	84	72	88	86	83	80	82	81
-1.71444	89	86	89	86	86	78	82	80
-2	87	90	89	91	80	78	76	76
-2.5	86	87	88	88	80	80	74	75
MPS:H
log [BIM] (μM)	Cytochrome c positive cells %
2	13	11	12	11	10	12
1.62325	12	14	12	12	14	10
1.24551	11	11	13	12	10	11
0.869232	12	12	13	10	10	11
0.49276	13	12	11	12	10	12
0.113943	12	12	10	10	10	9
-0.261219	13	12	11	11	10	14
-0.638272	27	25	17	22	21	21
-1.01547	27	28	29	34	26	28
-1.39254	35	36	35	36	37	37
-1.76955	34	34	34	39	36	38
-2.14569	41	41	36	43	43	44
-2.52288	36	38	35	40	38	46
MPS:I
log [BIM] (μM)	Cytochrome c positive cells %
2	24	24	16
1.62325	22	17	20
1.24551	18	21	19
0.869232	21	16	17
0.49276	15	16	14
0.113943	22	17	16
-0.261219	19	18	22
-0.638272	21	20	15
-1.01547	20	18	20
-1.39254	30	27	27
-1.76955	40	33	30
-2.14569	37	34	31
-2.52288	40	37	38
-3	43	46	44
MPS:J
log [BIM] (μM)	Cytochrome c positive cells %
2	42.3	43	48.3	47.7	50	56.9	37.6	39.1	46.1
1.62325	63.3	52.3	58.4	58.2	53.3	54.3	45.6	37.3	42.6
1.24551	71.1	65.9	61.1	58.4	50	56.2	48.5	48.4	43.4
0.869232	61.5	45.4	61	57.8	60.3	50.7	45.7	44	36.3
0.49276	58.1	51.6	48.4	56.2	49.4	56.9	57.2	44.4	63.1
0.113943	66.2	56.3	53.6	52	56	42.6	51.7	46.3	50.1
-0.261219	74.5	73.1	78.2	56.2	49	49.6	63	45.3	48.7
-0.638272	72.9	75.9	65.1	53.3	63.1	59.9	45.3	52.4	58.9
-1.01547	72.7	73.2	73.7	72.7	66.3	69.9	73.4	64.5	71.1
-1.39254	82.4	73.5	73.3	69.2	71.3	69.8	68.7	66.1	52.4
-1.76955	70.9	67.4	61.5	81.5	67.7	76.1	75.8	70.2	69.7
-2.14569	77	64.7	59	76.3	75.3	73.4	83.3	79.1	71.7
-2.52288	80.5	70.6	79	78	73.8	79.8	84.8	75.6	84
-3	76.9	77.9	73.5	83.3	76.2	78.6	73.8	78.1	76.9
MPS:K
log [BIM] (μM)	Cytochrome c positive cells %
2	0.9	2	0	1.5	33.3	36.2
1.62325	2.1	1.2	0.8	0.2	2.5	0.6
1.24551	0.5	0.5	1.1	2	1	35.6
0.869232	1	1	0.5	0.7	0.8	0.7
0.49276	1.9	1.1	2.1	25.5	1.2	2.8
0.113943	1.3	2.7	1.1	1.9	48.4	3.1
-0.261219	39.6	24.6	6.7	76.4	62.2	55.6
-0.638272	57.9	46	50	50.3	90.3	61.9
-1.01547	65.8	59.1	57.8	69.7	80.6	73.6
-1.39254	90.3	88.6	73.2	81.3	95.8	88.7
-1.76955	88.4	97.7	86.7	90.4	97.5	84.1
-2.14569	89.9	82.9	81.2	87	96.6	89.8
-2.52288	97.8	83	97.8	82.7	97	89.8
-3	83.3	82.1	85.5	95.3	88.9	90.2
MPS:L
log [BIM] (μM)	Cytochrome c positive cells %
2	13	12	16	16	18	16
1.62325	15	13	18	23	27	22
1.24551	11	19	16	18	17	23
0.869232	14	13	18	17	20	19
0.49276	28	26	24	34	33	44
0.113943	39	27	48	44	43	39
-0.261219	65	60	53	64	66	70
-0.638272	79	78	81	83	88	85
-1.01547	92	88	87	84	87	85
-1.39254	81	79	81	78	80	82
-1.76955	88	85	82	83	79	84
-2.14569	72	74	78	73	74	76
-2.52288	70	74	72	67	70	77
-3	66	74	72	74	74	77
MPS:M
log [BIM] (μM)	Cytochrome c positive cells %
2	11	13	20	39	23	31
1.62325	18	28	29	35	32	30
1.24551	22	25	29	40	37	30
0.869232	11	30	18	32	16	39
0.49276	37	41	45	43	59	55
0.113943	47	46	55	50	55	52
-0.261219	64	68	67	71	71	72
-0.638272	71	66	72	73	79	78
-1.01547	70	76	71	74	78	82
-1.39254	75	71	73	81	78	83
-1.76955	75	71	76	78	79	80
-2.14569	69	72	76	76	82	79
-2.52288	75	75	68	77	77	82
-3	74	74	77	76	84	85

## Sheet: Supplementary Figure 8
	Body Weight (g)			Body Weight Change (%)					Body Weight (g)			Body Weight Change (%)					Body Weight (g)			Body Weight Change (%)					Body Weight (g)			Body Weight Change (%)					Body Weight (g)
	Navitoclax 100 mg/kg qd			Navitoclax 100 mg/kg qd					AZD8055 8 mg/kg qd			AZD8055 8 mg/kg qd					S63845 25 mg/kg biw			S63845 25 mg/kg biw					Navitoclax 100 mg/kg + AZD8055 8 mg/kg qd			Navitoclax 100 mg/kg + AZD8055 8 mg/kg qd					Navitoclax 100 mg/kg + S63845 25 mg/kg biw
Day	Mouse 1	Mouse 2	Mouse 3	Mouse 1	Mouse 2	Mouse 3		Day	Mouse 1	Mouse 2	Mouse 3	2.1	2.2	2.3		Day	Mouse 1	Mouse 2	Mouse 3	Mouse 1	Mouse 2	Mouse 3		Day	Mouse 1	Mouse 2	Mouse 3	Mouse 1	Mouse 2	Mouse 3		Day	Mouse 1	Mouse 2	Mouse 3
1	20.8	20.1	19.6	0	0	0		1	21	19.4	21.7	0	0	0		1	18.9	21.5	22.8	0	0	0		1	16.8	18.1	19.7	0	0	0		1	19.8	21.9	22.8
2	20.4	19.9	19.6	-1.9	-1	0		2	21.8	19.3	21.5	3.8	-0.5	-0.9		2	18.6	22.5	24	-1.9	4.7	5.3		2	16.6	18.1	19.7	-1.2	0	0		2
3	20.3	19.8	19	-2.4	-1.5	-3.1		3	22.2	20.4	21.9	5.7	5.2	0.9		3	18.8	22.2	23.6	-0.5	3.3	3.3		3	16.7	18.8	20	-0.6	3.9	1.5		3
4	20.6	20.1	18.4	-1	0	-6.1		4	23	20.2	22.2	9.5	4.1	2.3		4	18.8	22.2	23.2	-0.5	3	1.8		4	17.1	18.6	20.2	1.8	2.8	2.5		4
5	20.4	19.9	18	-1.9	-1	-8.2		5	22.8	20.8	22.5	8.6	7.2	3.7		5	18.7	21.9	22.8	-1.3	1.9	0		5	16.8	18.9	20.4	0	4.4	3.6		5
6	20.7	20.2	18.3	-0.5	0.5	-6.6		6	22.9	20.5	23	9	5.7	6		6	18.4	21	21.6	-2.9	-2.3	-5.3		6	16.9	19	20.5	0.6	5	4.1		6
7	20.9	20.1	18.4	0.5	0	-6.1		7	22.5	20.7	22.8	7.1	6.7	5.1		7	18.1	21.1	21.7	-4.2	-2.1	-5		7	16.6	18.8	20.6	-1.2	3.9	4.6		7
8	21	20.4	19	1	1.5	-3.1		8	22.7	21	23	8.1	8.2	6		8	18.5	20.9	22	-2.4	-2.8	-3.7		8	16.6	18.7	20.4	-1.2	3.3	3.6		8
9	21.1	21.1	19.1	1.4	5	-2.6		9	22.6	20.8	22.7	7.6	7.2	4.6		9	18.4	20.7	21.7	-2.9	-4	-5		9	16.8	19	20.7	0	5	5.1		9
10	21.1	20.7	19.2	1.4	3	-2		10	22.1	20.6	22	5.2	6.2	1.4		10	18.5	20.6	21.4	-2.1	-4.2	-6.4		10	16.9	19	20.7	0.6	5	5.1		10
11	21.7	21.1	19.2	4.3	5	-2		11	22	19.9	21.8	4.8	2.6	0.5		11	18.1	20.5	21.1	-4.5	-4.9	-7.7		11	17.3	19.2	20.9	3	6.1	6.1		11
12	22.3	21.5	19.1	7.2	7	-2.6		12	22.6	20.5	22.2	7.6	5.7	2.3		12	18.4	20.6	21.3	-2.9	-4.4	-6.8		12	17.8	19.9	21.6	6	9.9	9.6		12
13	22.1	21.4	19.2	6.3	6.5	-2		13	22.8	20.9	22.7	8.6	7.7	4.6		13	18.3	20.5	21.3	-3.2	-4.7	-6.8		13	17.2	19.3	21.2	2.4	6.6	7.6		13
14	21.8	21.3	19.5	4.8	6	-0.5		14	23.1	20.8	22.4	10	5.7	3.2		14	18.7	20.9	21.4	-1.1	-2.8	-6.1		14	16.9	19.3	21.4	0.6	3.3	8.6		14
15	22.5	21.7	19.8	8.2	8	1		15	22.6	20.5	22.3	7.6	7.2	2.8		15	18.4	20.8	21.4	-2.6	-3.3	-6.1		15	16.8	18.7	21.2	0	8.3	7.6		15
16	22.7	21.6	19.9	9.1	7.5	1.5		16	22.7	20.8	22.9	8.1	6.7	5.5		16	18.2	20.8	21.6	-3.7	-3.3	-5.3		16	17.4	19.6	22	3.6	7.2	11.7		16
17	22.6	21.5	19.8	8.7	7	1		17	22.4	20.7	22.8	6.7	5.2	5.1		17	18.1	20.9	21.5	-4.5	-3	-5.9		17	17.2	19.4	22.1	2.4	6.1	12.2		17
18	22.3	21.1	20.8	7.2	5	6.1		18	23	20.4	22.7	9.5	6.7	4.6		18	18.3	20.8	21.4	-3.4	-3.3	-6.1		18	17.3	19.2	22.2	3	7.2	12.7		18
19	22.6	21.2	20.4	8.7	5.5	4.1		19	22.9	20.5	23	9	5.2	6		19	18.4	20.9	21.5	-2.9	-2.8	-5.9		19	17	18.8	21.1	1.2	6.1	7.1		19
20	22.7	21.6	20.3	9.1	7.5	3.6		20	22.8	20.6	22.9	8.6	5.7	5.5		20	18.2	20.7	21.4	-3.7	-4	-6.1		20	17.2	19	21.7	2.4	3.9	10.2		20
21	22.8	21.7	20.6	9.6	8	5.1		21	22.1	20.4	22.8	5.2	6.2	5.1		21	18.5	21	21.7	-2.1	-2.3	-5		21	17.1	19	22.3	1.8	5	13.2		21
22	22.7	21.5	20.4	9.1	7	4.1		22	22.3	20.7	23.1	6.2	5.2	6.5		22	18.9	21.1	21.7	0	-1.9	-5		22	17.2	19.2	21.9	2.4	5	11.2		22
23	22.9	21.8	20.5	10.1	8.5	4.6		23	22.2	20.5	23.2	5.7	6.7	6.9		23	18.7	21.2	21.8	-1.1	-1.6	-4.4		23	17	19.1	21.7	1.2	6.1	10.2		23
24	22.8	21.7	20.6	9.6	8	5.1		24	22.8	20.9	23.4	8.6	5.7	7.8		24	18.9	21.5	22	0	-0.2	-3.5		24	16.9	18.7	21.3	0.6	5.5	8.1		24
25	22.6	21.6	20.7	8.7	7.5	5.6		25	22.5	21.1	23.1	7.1	7.7	6.5		25	18.7	21.3	21.9	-1.1	-0.9	-3.9		25	17	18.3	21.1	1.2	3.3	7.1		25
26	22.9	21.9	20.8	10.1	9	6.1		26	22.7	20.9	23.4	8.1	8.8	7.8		26	19.2	21.7	22.3	1.3	0.7	-2.2		26	16.7	18	20.9	-0.6	1.1	6.1		26
27	23	21.8	20.9	10.6	8.5	6.6		27	23	21.2	23.1	9.5	7.7	6.5		27	19	21.5	22.3	0.3	-0.2	-2.4		27	17.1	18.8	21.7	1.8	-0.6	10.2		27
28	22.8	21.9	20.4	9.6	9	4.1		28	23.1	21.3	23.5	10	9.3	8.3		28	19.3	21.7	22.2	1.9	0.7	-2.6		28	17.2	19	21.5	2.4	3.9	9.1		28
29	23.1	22	20.8	11.1	9.5	6.1		29	22.8	21.4	23.4	8.6	9.8	7.8		29	19.2	21.7	22.4	1.6	0.7	-2		29	17.4	18.7	22	3.6	5	11.7		29
30	22.9	22.1	20.7	10.1	10	5.6		30	22.9	21.2	23.6	9	10.3	8.8		30	19.4	21.7	22.4	2.4	0.9	-1.8		30	17.5	18.2	22.1	4.2	3.3	12.2		30
31	23	21.9	20.6	10.6	9	5.1		31	22.8	21.5	23.8	8.6	9.3	9.7		31	19.3	21.6	22.3	1.9	0.5	-2.4		31	17.5	18.1	21.9	4.2	0.6	11.2		31
32	23.2	22.2	20.6	11.5	10.4	5.1		32	23.2	21.4	23.5	10.5	10.8	8.3		32	19.5	21.8	22.6	2.9	1.4	-1.1		32	17.6	18.2	21.6	4.8	0	9.6		32
33	23.1	22	20.5	11.1	9.5	4.6		33	23	21.8	23.7	9.5	10.3	9.2		33	19.5	21.8	22.6	2.9	1.4	-0.9		33	17.5	18.1	21.4	4.2	0.6	8.6		33
34	23.4	22.3	20.8	12.5	10.9	6.1		34	23.1	21.7	23.6	10	12.4	8.8		34	19.4	22.1	22.9	2.6	2.8	0.4		34	17.5	18.3	21.5	4.2	0	9.1		34
35	23.3	22.4	20.7	12	11.4	5.6		35	23.2	21.8	23.5	10.5	11.9	8.3		35	19.7	22.3	22.9	4.2	3.5	0.4		35	17.7	18.2	21.4	5.4	1.1	8.6		35

## Sheet: Supplementary Figure 9
Figure S9
H2052	DMSO								1 µM S63845			1 µM Venetoclax
	Experiment 1		Experiment 2		Experiment 3		Experiment 4		Experiment 1	Experiment 2	Experiment 3	Experiment 1	Experiment 2	Experiment 3
	i	ii	i	ii	i	ii	i	ii	i	i	i	i	i	i
Untreated (no BH3 peptide)	7.8	10	3.6	4.1	4.6	4.9	9.2	7.3	2.9	3.3	2.9	5.2	5.3	5.2
BIM 3 µM	60.7	63.5	68.7	50.6	29.2	48.5	43.8	67.4	59.3	57.2	61.3	31.4	35.9	28.8
BIM 0.3 µM	6.6	11.8	2.8	3.8	5.5	2.8	6.3	5.2	3.3	4.5	4.1	3.8	4.1	4
PUMA 30 µM	33.7	42.6	35.5	24.6	30.1	23.4	25.1	31.6	61.3	54.5	53	19.1	29.5	30.9
BAD 100 µM	12	14.3	5.9	9.7	11.3	8.8	9.6	3.9	72.4	62.2	74.5	17.2	11.3	14.2
HRK 100 µM	7.7	15.2	2.3	4.2	7.9	4	6.4	4.4	14.3	17.1	15.7	5.1	6.9	5
MS1 10 µM	6.7	15.2	4.4	5.5	3.1	7.7	4.2	3.7	3.4	2.9	2.7	3.8	3.3	4.7
FS1 10 µM	9.9	15.5	9.4	4.2	3.9	4.1	6.6	22.9	4.7	8.4	4.4	4.8	6.2	5.6
Venetoclax 3 µM	6.2	8.6	6.1	3.9	5.4	6	6.5	7.8	8	10.8	8.7	7.6	6	5.9
JMN	DMSO								1 µM S63845						1 µM Venetoclax
	Experiment 1		Experiment 2		Experiment 3		Experiment 4		Experiment 1		Experiment 2		Experiment 3		Experiment 1		Experiment 2		Experiment 3
	i	ii	i	ii	i	ii	i	ii	i	ii	i	ii	i	ii	i	ii	i	ii	i	ii
Untreated (no BH3 peptide)	3.7	3.2	4.1	3.6	4.2	4.5	2.9	3.2	5.2	3.3	4.3	14	13.2	13.8	4	4.1	4.4	19.9	19.6	18.2
BIM 3 µM	80.6	79.1	93.4	86.1	66.6	78.2	75.8	88.5	85.8	90.8	90.6	98.2	99.6	99.5	84.1	94.1	81.4	96.4	99.2	98.3
BIM 0.3 µM	5.4	4	3.2	3.7	3.3	4.1	4.2	3.2	5.2	6.3	3.6	17.2	17.6	17.8	3.1	4.8	3.9	17.6	20.6	17.1
PUMA 30 µM	33.4	29.5	47.6	54.5	29.9	20	29.9	32.8	89.3	90.1	91.8	96.9	99	99.6	29.5	27.2	33	78.8	76	70.4
BAD 100 µM	4.1	4.5	4.2	3.3	3.7	2.9	3.6	4	88.2	88.7	88.5	99.1	98.4	99.3	6.2	7.8	7.6	18.9	15.1	12.1
HRK 100 µM	10.1	3.2	2.7	2.9	5.1	3.9	2.4	2.1	93.4	95.8	88.6	96	96.9	98.1	7.3	4	3.7	12.6	14.8	9.3
MS1 10 µM	12.1	7.2	3.7	3.7	4.7	4.3	3.5	3	3.2	3.3	4.6	12.9	13.4	13	5.9	5	5	23.2	19.8	17.3
FS1 10 µM	4	5.2	4.9	3.4	7.3	5.2	3.8	3.4	3.6	3.7	3.8	13.6	11.7	13.1	8.5	6.5	4.5	17.8	17	13.4
Venetoclax 3 µM	6.9	4.7	14.7	15.6	6.5	10.1	17.2	15.1	53.7	55.4	55.8	55.9	56.8	50.6	9.6	13.3	13.1	28	25.2	27.4
JMN1B	DMSO								1 µM S63845			1 µM Venetoclax
	Experiment 1		Experiment 2		Experiment 3		Experiment 4		Experiment 1	Experiment 2	Experiment 3	Experiment 1	Experiment 2	Experiment 3
	i	ii	i	ii	i	ii	i	ii	i	i	i	i	i	i
Untreated (no BH3 peptide)	5.4	6	9.5	5.4	8	6.6	8.5	8	15.2	16.6	11.5	13.4	12.1	11.9
BIM 3 µM	90.6	77.9	99.3	83.2	93.7	91.3	85.4	98.3	91.9	99.6	86.8	91.2	98.9	89.4
BIM 0.3 µM	42.9	35	31.9	27.1	45.9	34.8	41.7	22.7	79.6	94.6	71.3	23.1	33.9	25
PUMA 30 µM	62.1	72.3	72.3	71.5	49.3	46.6	57.9	50.7	84.8	93.5	85	46.9	49.1	53.9
BAD 100 µM	11.3	11.2	7	6.8	13.1	5.7	9.4	5.8	88.7	92.3	81.2	11.7	12.8	10.1
HRK 100 µM	24.5	17.3	7.1	5	12	10.7	12	10.6	89.5	83.8	80.3	14.6	18.3	12.8
MS1 10 µM	12.1	13.6	8.3	4.4	7.8	9.5	8.7	11.4	18.1	32.4	19.3	11.1	14.2	11.2
FS1 10 µM	8	8.3	7.4	6	7.2	8.4	8.3	9.5	13.8	17.2	13.2	9.8	12.5	12.4
Venetoclax 3 µM	7.3	7.2	13.1	12.7	10.8	8.5	10	9.7	82	84.9	72.8	14.2	13.6	15.5
MSTO-211H	DMSO								1 µM S63845						1 µM Venetoclax
	Experiment 1		Experiment 2		Experiment 3		Experiment 4		Experiment 1		Experiment 2		Experiment 3		Experiment 1		Experiment 2		Experiment 3
	i	ii	i	ii	i	ii	i	ii	i	ii	i	ii	i	ii	i	ii	i	ii	i	ii
Untreated (no BH3 peptide)	2.6	2.4	3.5	2.7	4.1	5.4	4	9.3	3.7	4.5	6.6	8.2	6.8	5.8	9	9.9	9.2	13.7	8.4	8.7
BIM 3 µM	42.2	16.9	51.7	7	17.7	9.1	15.4	9.6	35.7	47.2	44	99.4	99.5	99.2	14.9	25.8	10	86.9	92	87.4
BIM 0.3 µM	3.6	3.5	3.3	2.9	5.4	5.8	5.6	6.3	4.1	4.5	7.3	5.5	4.9	5.1	6.9	6.9	7.9	14	7.7	8
PUMA 30 µM	33.4	33.3	48.7	40.8	45.2	16.9	30.7	6.3	80.2	82.8	90.1	99.6	99.8	99.8	8.2	18.7	9.9	73.1	82.8	77.7
BAD 100 µM	3.6	3.6	5.6	3.4	5.8	5.6	4	5.2	95	96.8	94.8	99.9	99.8	99.9	9.8	15.6	6.4	8.1	13.3	13.6
HRK 100 µM	2.5	2.6	4.4	5.5	2.7	3.3	5.5	2.5	56.1	49.8	61.2	58	70.9	57.7	4.8	4.7	5.2	8.8	8.7	11.1
MS1 10 µM	2.5	1.9	3.8	6.1	4.6	3.6	5.7	6.8	3.2	3.6	6.8	10.1	11.7	12.8	7.8	5.9	5.6	11.4	16.4	10.2
FS1 10 µM	3.3	4.1	8	4.8	2.9	4.7	2.5	7.2	3.3	4.1	6.2	4.1	5.8	4	6.6	4.6	7.8	7.8	11.8	13.8
Venetoclax 3 µM	6.7	5.5	10.3	11.3	8.1	3.6	6.7	3.6	10.4	13.1	15.1	6.5	4.1	2.6	9.2	11.2	13.9	6.1	8.2	8.8

## Sheet: Supplementary Figure 10
Figure S10a
H2052 24-hour
[AZD8055] (μM)	AZD8055 Dose Response
	Experiment 1			Experiment 2			Experiment 3			Experiment 4
	i	ii	iii	i	ii	iii	i	ii	iii	i	ii	iii
0	88.15	94.112	100.677	94.2386	93.3988	129.424	101.559	96.1735	102.267	99.516	99.8639	100.62
0.1	66.5965	67.6609	77.9625	68.4383	68.7289	88.7437	72.093	79.9572	72.7821	91.4268	99.7634	88.8634
0.3	65.7693	63.3873	69.2103	77.811	66.7196	83.953	70.5371	75.9416	72.4959	67.6751	71.983	75.7633
1	63.5763	67.8232	71.1839	75.8872	75.2168	80.4621	66.7733	75.4168	72.7848	80.5307	80.6175	80.9835
3	62.4139	63.4087	67.693	70.5171	76.2634	84.4629	66.3677	78.8944	68.3	70.8436	76.1493	71.1748
10	57.9745	63.0557	63.5353	68.3046	77.6719	84.7339	75.597	67.3776	65.941	78.2278	77.2273	84.4232
30	60.1817	64.466	71.3034	67.5005	80.2304	81.0291	77.2616	78.3457	63.9266	69.3381	67.627	70.2798
H2052 72-hour
[AZD8055] (μM)	AZD8055 Dose Response
	Experiment 1			Experiment 2			Experiment 3			Experiment 4
	i	ii	iii	i	ii	iii	i	ii	iii	i	ii	iii
0	100.329	98.8454	94.8857	109.382	123.848	128.076	72.8503	77.7507	88.0927	89.706	82.9664	105.748
0.1	42.4029	47.8039	46.0215	35.0095	39.9044	42.3589	27.9402	31.3909	32.2552	33.8046	36.1823	39.8867
0.3	35.6035	36.6069	33.4658	28.1478	31.0043	30.8956	20.8533	22.125	24.9991	30.1449	27.8974	31.3249
1	32.2606	31.8996	28.1706	25.0365	28.2818	28.7265	19.2949	20.4437	20.213	25.3365	27.1133	28.8483
3	30.5294	28.4714	30.4356	25.4955	25.2429	25.8536	18.8611	18.3131	19.8045	22.8769	24.1959	27.7584
10	33.6364	31.6864	27.1024	22.192	23.9294	24.7399	18.402	19.6595	19.0467	16.1585	24.95	24.8823
30	29.9751	27.802	32.7069	22.6939	24.1798	22.6028	16.121	17.116	19.2004	20.6476	23.9444	23.8749
JMN 24-hour
[AZD8055] (μM)	AZD8055 Dose Response
	Experiment 1			Experiment 2			Experiment 3			Experiment 4
	i	ii	iii	i	ii	iii	i	ii	iii	i	ii	iii
0	90.1108	88.518	121.779	87.9499	88.8445	122.798	106.902	96.8137	96.285	98.7019	99.5442	101.754
0.1	68.1061	69.2211	88.003	59.5474	59.4359	83.5484	88.9851	86.6619	89.7492	93.4223	84.914	83.7464
0.3	60.0889	54.2858	84.7855	60.2084	56.1069	77.4984	71.2296	74.805	70.1915	70.2248	77.4401	73.4561
1	59.4545	56.4228	79.9726	54.153	61.4136	70.9705	62.2013	60.7541	65.3329	65.1808	65.4547	74.7004
3	54.8141	54.4928	78.5523	57.8563	51.7691	61.2756	57.883	62.6489	57.0842	65.826	66.1025	60.5515
10	55.8786	53.6885	79.9991	50.9329	60.3677	64.9019	62.8805	61.4661	56.5825	67.6951	62.7381	75.8398
30	49.9454	51.2993	69.0804	58.4085	58.3315	70.0148	58.7783	60.8545	54.7263	63.7085	59.4249	55.8941
JMN 72-hour
[AZD8055] (μM)	AZD8055 Dose Response
	Experiment 1			Experiment 2			Experiment 3			Experiment 4
	i	ii	iii	i	ii	iii	i	ii	iii	i	ii	iii
0	90.6692	109.192	137.68	78.727	74.5189	109.212	86.7988	79.5572	80.9466	105.122	112.594	134.981
0.1	33.1608	35.8793	44.8599	23.6859	22.1531	29.8265	32.3513	35.673	32.8208	37.3767	34.1724	41.2302
0.3	12.1864	15.9639	17.6857	6.84094	9.18333	9.90934	6.72678	7.61467	8.10874	6.08163	5.37748	6.41043
1	11.4529	12.8754	13.8045	6.06725	6.47672	8.22274	4.45274	5.23376	4.62209	4.85718	4.22285	4.58932
3	10.6624	14.1502	12.1044	7.36033	8.00666	8.84949	4.14538	4.43059	4.27573	5.13361	4.76031	4.35117
10	12.264	14.0638	13.2201	7.17801	8.46488	9.30905	4.62495	4.69732	4.66813	4.85922	4.41619	4.09362
30	10.2858	11.879	11.5576	7.36613	9.3732	8.95118	6.47087	5.88656	6.50567	5.72456	6.80844	6.54845
JMN1B 24-hour
[AZD8055] (μM)	AZD8055 Dose Response
	Experiment 1			Experiment 2			Experiment 3			Experiment 4
	i	ii	iii	i	ii	iii	i	ii	iii	i	ii	iii
0	89.0413	89.8318	102.03	91.019	98.2011	129.877	96.4784	97.2416	106.28	97.5565	100.222	102.221
0.1	66.5034	64.2332	73.4427	78.0772	69.3758	85.983	83.0177	77.8831	78.7048	74.9541	82.047	81.0326
0.3	50.9965	55.9754	62.7264	68.4712	67.3757	77.7847	65.3573	68.7206	63.1552	61.075	63.0266	64.9308
1	48.1464	56.4934	60.4711	65.1899	65.1923	67.8243	61.1686	60.5806	62.1327	54.3242	57.0352	57.8914
3	53.3137	54.5182	60.1316	60.3844	53.6706	69.7202	60.9641	60.3871	56.7827	53.2446	55.8784	58.1742
10	50.0944	58.5926	53.9085	66.5703	62.6471	71.5393	61.0481	60.0219	56.1838	55.5897	55.8844	55.8053
30	51.5863	50.5677	59.9556	56.3918	66.0697	76.9123	58.2252	54.3907	52.6817	57.9705	59.0719	59.1807
JMN1B 72-hour
[AZD8055] (μM)	AZD8055 Dose Response
	Experiment 1			Experiment 2			Experiment 3			Experiment 4
	i	ii	iii	i	ii	iii	i	ii	iii	i	ii	iii
0	102.009	102.265	111.392	94.0565	91.577	98.701	79.0435	86.167	102.838	108.539	116.834	106.579
0.1	53.5685	47.9147	52.2939	47.3867	49.3291	51.2599	40.0611	36.3127	44.004	52.9087	47.3537	40.2802
0.3	29.773	29.8739	30.9687	29.465	26.4782	31.4643	20.7989	22.5086	23.9985	35.0583	27.2062	23.3389
1	23.7154	24.8244	24.6782	23.3336	21.7729	24.0906	16.6148	17.6682	19.4657	21.3502	19.1023	18.8406
3	22.8613	19.4514	23.2974	20.475	20.0272	20.8464	16.2399	17.0078	18.3828	19.6634	17.1957	16.7625
10	20.3378	21.3265	22.178	20.3546	19.5096	20.4413	16.1185	16.7026	16.7871	20.6381	17.6198	16.2719
30	15.6946	18.5041	17.5943	15.5342	15.5691	16.7894	14.4219	15.2488	15.4072	15.9839	16.1611	14.5819
MSTO-211H 24-hour
[AZD8055] (μM)	AZD8055 Dose Response
	Experiment 1			Experiment 2			Experiment 3			Experiment 4
	i	ii	iii	i	ii	iii	i	ii	iii	i	ii	iii
0	95.1184	98.2722	106.609	99.1088	100.044	100.847	93.878	97.3942	104.659	102.275	93.4955	108.299
0.1	72.6945	76.3266	76.32	80.9841	79.7505	81.1776	70.926	77.174	83.1339	75.9199	67.0395	74.7688
0.3	60.3393	61.823	62.0634	76.5754	79.9424	76.6174	72.243	73.1199	77.2701	70.5137	65.1862	72.7111
1	56.2082	60.1205	59.6016	75.4434	75.4741	69.9318	71.2054	73.4535	72.891	72.9312	64.3251	69.2124
3	54.1692	53.1149	54.0598	73.4875	76.0514	75.3822	71.0273	68.1941	79.167	65.1548	76.5295	65.3853
10	51.9876	59.9116	58.3799	72.2668	74.2502	74.4856	73.8919	64.4229	80.1033	68.9923	69.8867	72.8456
30	53.8874	56.5779	55.3611	72.0571	71.3896	70.0205	72.2343	67.574	67.2351	68.6779	71.298	68.7635
MSTO-211H 72-hour
[AZD8055] (μM)	AZD8055 Dose Response
	Experiment 1			Experiment 2			Experiment 3			Experiment 4
	i	ii	iii	i	ii	iii	i	ii	iii	i	ii	iii
0	95.0201	104.732	115.087	95.3243	92.8483	96.9884	113.534	120.066	122.812	77.4855	80.0014	86.1013
0.1	49.6622	53.5183	51.696	52.0264	49.7337	52.3719	66.21	46.4536	55.6649	38.0035	30.6533	39.3122
0.3	38.5957	43.3543	43.3543	42.7943	44.0957	40.147	32.4909	32.4665	34.4746	24.1383	21.1025	28.109
1	38.0125	39.3492	42.0841	37.8402	37.0344	39.2495	30.5128	25.8743	26.2577	21.6313	17.3502	22.5493
3	33.2388	35.8236	37.0636	35.5526	36.4018	38.4396	22.2317	23.555	26.529	19.3641	18.087	20.611
10	35.1356	36.9538	36.5226	35.1748	34.4697	37.0616	23.4924	21.3015	22.7906	16.6094	20.1699	19.3389
30	31.9907	32.4984	37.8382	32.717	32.3684	34.9845	19.533	22.2747	28.4064	15.0553	19.2828	20.1049
Figure S10b
H2052 24-hour
[Drug] (μM)	Navitoclax Dose Response						A1331852 Dose Response						S63845 Dose Response						Venetoclax Dose Response
	Experiment 1		Experiment 2		Experiment 3		Experiment 1		Experiment 2		Experiment 3		Experiment 1		Experiment 2		Experiment 3		Experiment 1		Experiment 2		Experiment 3
	i	ii	i	ii	i	ii	i	ii	i	ii	i	ii	i	ii	i	ii	i	ii	i	ii	i	ii	i	ii
0	89.9567	96.0409	102.74	99.516	99.8639	100.62	89.1675	88.3729	122.46	99.516	99.8639	100.62	72.1105	75.2542	78.1142	99.516	99.8639	100.62	95.9431	100.126	103.931	82.0876	99.4847	106.682
0.1	97.5019	86.7545	111.825	101.111	98.0523	94.5939	88.297	84.1792	98.4019	82.6092	89.8585	95.6572	82.7595	81.3832	93.3983	94.7863	85.4023	102.757	85.443	91.059	95.7008	80.6676	67.8505	99.8238
0.3	96.1519	92.9333	101.135	95.7667	97.2949	104.224	77.1142	70.9129	98.8388	81.3696	81.5953	77.1431	97.9881	86.6051	79.6039	103.663	93.8045	92.8093	80.4647	94.4199	93.0566	96.6768	107.392	95.9308
1	95.959	92.4511	111.59	93.4999	98.7723	91.3159	67.5593	61.0746	72.524	67.3451	71.7652	80.0472	88.6518	92.0931	103.398	91.1917	98.2607	98.5946	91.0713	91.0625	99.4437	75.7517	85.1872	104.988
3	81.8256	77.0023	83.8907	77.6187	74.712	75.2797	61.5115	51.0153	67.5086	59.4973	54.8034	59.9943	100.369	93.1968	106.434	91.1476	94.9653	106.354	84.4845	95.3258	93.1705	93.2457	77.1696	99.5094
10	43.7029	45.7352	58.8352	42.2683	44.0409	35.3436	42.093	45.6103	51.0946	30.8299	39.045	36.4269	79.1667	73.6629	87.8866	81.2707	82.6893	76.2655	79.5448	88.3325	89.8727	70.9102	74.0109	62.8453
30	0.518722	-0.285106	-0.0212874	0.894579	0.680719	-0.272501	17.8969	18.5801	20.5657	2.91056	5.26823	3.18893	2.34217	1.7665	1.72554	0.870268	0.528305	1.15145	1.71636	0.284045	1.64189	1.13906	1.31993	1.28763
H2052 72-hour
[Drug] (μM)	Navitoclax Dose Response									A1331852 Dose Response									S63845 Dose Response									Venetoclax Dose Response
	Experiment 1			Experiment 2			Experiment 3			Experiment 1			Experiment 2			Experiment 3			Experiment 1			Experiment 2			Experiment 3			Experiment 1		Experiment 2		Experiment 3
	i	ii	iii	i	ii	iii	i	ii	iii	i	ii	iii	i	ii	iii	i	ii	iii	i	ii	iii	i	ii	iii	i	ii	iii	i	ii	i	ii	i	ii
0	100.147	93.9391	95.1131	80.8929	91.5911	94.718	96.6589	89.397	113.944	99.3798	99.2491	93.8396	91.5613	97.7202	110.719	97.8548	82.8509	119.294	92.5235	97.7482	91.9322	102.022	106.777	91.2011	103.703	101.332	94.9649	102.022	106.777	91.2011	93.7751	91.6306	85.8732
0.1	102.404	98.0921	99.6527	86.0844	88.5048	99.9242	95.5353	82.0461	112.357	92.262	91.6281	82.04	83.9047	80.9053	90.8601	86.2694	77.1352	94.0406	96.4178	96.0455	91.4064	84.5685	96.4497	96.6421	89.9415	85.7502	91.8432	93.4024	103.328	88.2339	92.5323	105.056	102.412
0.3	108.311	109.553	106.395	87.6113	103.717	108.672	92.7867	88.4511	112.668	69.8794	69.1972	75.4452	78.0563	68.9325	77.4918	71.3315	64.566	76.5911	98.2172	102.657	92.6628	84.8318	96.036	78.3236	82.0213	83.4383	86.2946	98.583	86.1979	78.225	92.5391	99.9168	101.171
1	84.7575	87.9782	84.0043	68.9788	78.5066	90.5515	82.1033	80.256	92.7804	43.1193	44.7111	47.4372	44.3658	48.1244	40.8378	45.9052	50.1601	50.1178	106.321	101.063	94.3484	94.1937	98.2127	93.1319	89.0316	81.0667	91.9626	81.0005	98.6756	81.4875	86.8742	98.4939	84.8308
3	57.8069	55.6011	41.3597	38.4038	46.3292	43.2201	53.7455	55.3775	61.7469	26.9944	29.1764	32.7609	27.994	20.6149	25.2072	28.0022	21.8726	33.3619	87.9299	102.242	96.1961	80.9825	96.9596	65.8098	78.2252	84.0051	85.9665	77.3592	71.0518	74.7316	86.5708	76.7922	74.3509
10	5.25538	8.17472	6.97401	6.81829	5.93673	6.60305	13.8174	10.5482	10.015	9.34502	8.58605	8.03942	15.6403	11.5336	9.94124	18.2915	13.7689	20.6624	52.9745	54.0888	52.0848	51.8037	56.8388	59.8379	52.1467	55.4117	55.8875	47.329	48.0914	46.4018	46.3835	50.6105	49.1411
30	0.845387	1.67286	1.07308	0.941576	0.392858	0.826651	1.53066	0.533792	0.667668	1.52647	2.96511	1.93922	5.03909	3.93415	3.15372	14.5631	4.03603	4.64586	1.44915	1.28912	1.23226	1.00726	0.97431	1.11934	1.17073	1.07654	1.14545	2.59571	1.31812	1.57799	2.69106	0.913724	1.09169
JMN 24-hour
[Drug] (μM)	Navitoclax Dose Response						A1331852 Dose Response						S63845 Dose Response						Venetoclax Dose Response
	Experiment 1		Experiment 2		Experiment 3		Experiment 1		Experiment 2		Experiment 3		Experiment 1		Experiment 2		Experiment 3		Experiment 1		Experiment 2		Experiment 3
	i	ii	i	ii	i	ii	i	ii	i	ii	i	ii	i	ii	i	ii	i	ii	i	ii	i	ii	i	ii
0	82.5482	96.1731	121.218	106.902	96.8137	96.285	88.0695	88.9654	122.965	106.902	96.8137	96.285	93.349	114.845	91.8058	106.902	96.8137	96.285	93.349	114.845	91.8058	91.6561	94.6731	99.7466
0.1	80.4989	90.5277	115.863	113.614	105.388	100.346	84.8397	94.4521	119.041	94.7042	91.8292	89.1105	72.0925	79.2468	77.8092	90.5191	80.5665	99.09	77.4712	93.001	94.3462	93.9608	91.7177	97.1491
0.3	80.6795	95.6012	115.61	103.007	97.9362	100.157	92.6737	88.6703	103.594	91.3989	102.77	97.7972	81.4009	85.3285	82.4037	89.5196	94.1967	98.5884	82.3406	77.0205	83.2825	99.8664	97.0583	88.1545
1	83.1341	91.6485	125.217	110.304	101.124	99.7654	91.4801	88.1014	105.037	92.9985	86.8954	94.7949	79.231	82.8476	83.7421	93.5118	91.5707	97.6197	85.3758	91.7346	82.3834	109.578	91.5996	98.822
3	85.0838	97.6204	114.726	102.733	104.726	91.5977	81.5089	77.5294	99.7475	97.475	93.7626	99.0495	84.1522	84.9679	83.0301	91.4028	96.6743	94.6888	79.5487	79.7831	83.4582	100.68	90.6698	93.9454
10	78.9359	66.7745	103.657	89.4038	89.124	85.2804	82.0857	83.8668	102.717	86.5925	91.2368	92.493	58.1107	66.7499	64.4064	69.4853	75.1098	77.8112	77.0588	76.9078	77.8655	93.6766	85.7676	83.8636
30	3.81909	2.56219	4.06917	4.59826	5.82178	3.25955	81.0702	72.9279	80.7087	52.0442	72.0708	64.5051	0.250118	0.298564	0.770633	4.25635	3.37147	0.0931963	45.891	33.6194	36.6614	51.8544	43.0465	50.9263
JMN 72-hour
[Drug] (μM)	Navitoclax Dose Response									A1331852 Dose Response									S63845 Dose Response									Venetoclax Dose Response
	Experiment 1			Experiment 2			Experiment 3			Experiment 1			Experiment 2			Experiment 3			Experiment 1			Experiment 2			Experiment 3			Experiment 1		Experiment 2		Experiment 3
	i	ii	iii	i	ii	iii	i	ii	iii	i	ii	iii	i	ii	iii	i	ii	iii	i	ii	iii	i	ii	iii	i	ii	iii	i	ii	i	ii	i	ii
0	105.103	95.3771	101.138	65.783	79.222	99.8909	97.0636	88.9657	90.5193	99.1505	109.862	96.8022	85.2705	80.7126	118.29	82.7814	88.6656	106.294	92.1459	95.0205	93.5796	81.4185	89.7762	85.2539	89.0625	96.2239	91.2345	92.2758	101.748	96.6226	96.6247	104.394	98.9811
0.1	99.2066	97.2768	94.07	81.357	85.044	117.42	95.3342	92.1277	112.538	98.2129	100.236	95.1657	81.8243	87.8083	130.367	93.9711	92.1141	104.823	96.877	97.2538	97.1919	72.1995	84.1307	82.7653	87.7093	101.097	101.833	92.9836	99.9103	87.7407	101.285	93.625	92.3321
0.3	97.1632	94.1117	95.8186	85.2958	98.4702	116.234	94.9724	94.9918	97.1995	101.876	99.9846	92.944	84.6342	93.0053	93.5597	105.804	95.008	99.1881	93.6112	100.12	101.854	97.8057	89.1178	93.0696	93.6536	87.188	82.0959	99.5829	102	98.4174	101.208	86.1943	88.3713
1	94.5934	95.0234	96.0372	75.534	95.2917	111.208	89.9908	89.9622	94.4427	93.9348	92.5917	105.008	82.4971	98.2798	97.2413	84.0997	106.214	91.5595	92.9613	100.425	107.399	86.5623	91.5632	107.763	95.9797	100.485	103.536	86.1074	99.0177	93.2681	86.104	91.9782	90.0357
3	86.5735	91.7044	88.2258	71.798	86.7175	105.672	89.9645	89.7522	87.0856	105.811	100.157	89.8652	85.7224	82.4196	93.2145	95.7395	88.0064	95.5386	104.155	95.5253	96.0602	94.1049	98.2356	107.66	94.3432	96.4101	82.4096	88.4852	103.742	90.4615	84.1823	88.5135	91.3546
10	50.4704	54.0698	56.1276	28.8366	33.3868	40.4502	75.6099	66.7916	80.8049	77.4205	69.4754	70.7351	68.6672	76.1811	84.1003	91.4469	89.5418	91.873	79.4481	80.1312	76.5045	29.2598	27.8975	33.7197	60.3185	67.5885	64.3279	77.3135	75.4112	76.5261	79.794	78.774	73.7216
30	1.50216	2.63892	1.48347	1.3535	0.736126	1.33508	2.54651	1.37451	1.70521	18.9978	19.2667	18.7778	44.2837	47.98	53.4564	58.1777	54.0514	54.4003	1.30314	1.31579	1.72908	0.370765	0.301978	0.544454	1.66394	1.66355	1.65418	8.85866	2.07609	1.43837	25.9768	10.8498	8.79698
JMN1B 24-hour
[Drug] (μM)	Navitoclax Dose Response						A1331852 Dose Response						S63845 Dose Response						Venetoclax Dose Response
	Experiment 1		Experiment 2		Experiment 3		Experiment 1		Experiment 2		Experiment 3		Experiment 1		Experiment 2		Experiment 3		Experiment 1		Experiment 2		Experiment 3
	i	ii	i	ii	i	ii	i	ii	i	ii	i	ii	i	ii	i	ii	i	ii	i	ii	i	ii	i	ii
0	95.0946	95.9389	108.967	97.5565	100.222	102.221	85.5718	92.3242	122.104	97.5565	100.222	102.221	96.0531	95.2662	95.7341	97.5565	100.222	102.221	97.5038	96.7049	97.18	98.1354	108.026	93.8385
0.1	85.9631	87.3024	96.4259	98.4868	97.6405	108.126	83.9478	89.7006	96.7302	107.349	97.5456	96.7981	97.9891	96.1268	98.5803	103.055	106.547	102.37	100.5	97.8378	101.662	103.06	88.6832	96.5445
0.3	88.4908	95.1184	87.0218	100.808	100.676	105.987	74.7187	89.9569	115.401	103.395	98.4413	101.532	86.1116	97.8037	94.1652	102.131	102.323	98.2139	98.6479	86.8148	92.6168	94.277	91.956	94.7483
1	83.7953	93.1677	90.3462	93.6581	100.259	104.083	69.5437	90.0268	98.2098	103.588	96.1634	94.2157	99.4643	101.711	98.8248	98.0202	101.105	105.485	90.8573	96.9621	91.1083	99.6493	95.2965	93.8245
3	86.2278	91.1058	83.8906	99.432	98.2673	101.178	71.0046	66.9504	92.9719	92.1256	88.2599	91.1033	95.9226	94.5468	92.0933	70.4002	85.7367	88.6217	92.8541	94.9654	98.0696	92.1169	86.5627	87.1716
10	60.7787	68.5524	74.2404	100.098	95.6236	87.2573	60.8178	56.5702	67.9919	84.7045	76.2335	79.9707	56.5362	60.6852	59.39	47.6091	58.7516	39.5671	79.7307	87.0439	86.7657	67.9546	67.3061	68.4818
30	1.21594	0.748253	0.925854	2.54461	5.4296	3.04192	50.6147	48.4944	56.6122	52.5268	51.1921	49.0961	4.39815	4.33904	3.53099	2.61857	0.871163	0.692014	33.1263	16.8485	18.2642	3.32763	2.23732	2.87018
JMN1B 72-hour
[Drug] (μM)	Navitoclax Dose Response									A1331852 Dose Response									S63845 Dose Response									Venetoclax Dose Response
	Experiment 1			Experiment 2			Experiment 3			Experiment 1			Experiment 2			Experiment 3			Experiment 1			Experiment 2			Experiment 3			Experiment 1		Experiment 2		Experiment 3
	i	ii	iii	i	ii	iii	i	ii	iii	i	ii	iii	i	ii	iii	i	ii	iii	i	ii	iii	i	ii	iii	i	ii	iii	i	ii	i	ii	i	ii
0	98.605	96.7956	92.2245	93.933	94.1689	102.574	84.8937	92.5445	110.449	98.8862	97.1595	95.8486	98.2822	95.6914	103.135	96.0761	103.418	94.3405	93.8891	93.7545	96.8594	104.707	97.9981	97.2952	87.1844	74.9633	89.8736	100.999	94.5279	93.8499	85.6887	73.6773	88.3317
0.1	96.3609	97.0767	95.5174	95.6382	94.4597	109.902	87.7283	96.3598	115.912	92.328	93.2819	93.0387	93.7401	99.3329	106.927	107.376	103.04	89.5839	97.9633	95.6295	98.5878	98.0102	95.3466	98.621	90.5804	88.4374	85.9275	101.658	100.169	98.1726	87.8626	98.4183	93.4191
0.3	93.2509	94.8878	98.0755	90.9515	89.1343	103.596	89.6809	107.145	101.135	91.4776	95.1586	93.2871	95.4277	94.5271	94.8963	99.3077	94.1735	85.0887	93.5527	95.2483	96.7231	100.759	97.6624	95.618	97.568	86.9031	92.0896	98.148	97.5671	99.6945	101.156	97.3283	101.516
1	91.3345	94.5135	93.9339	85.1316	84.3689	95.3665	82.4548	99.664	99.8138	86.3995	87.6311	93.1405	95.3979	91.4183	94.0836	93.607	86.2942	82.4163	96.5265	96.2005	96.5782	92.4624	91.4869	89.6377	102.596	100.737	96.6674	99.8418	96.5852	95.186	96.1482	104.598	91.6325
3	88.5436	93.3268	90.798	75.9036	74.818	91.2256	84.9104	94.994	96.5889	90.1529	84.4693	84.4486	80.7737	82.1096	85.9635	86.8752	75.1107	67.1095	85.2955	89.1111	88.2383	89.3832	92.9799	89.1626	96.2922	82.362	81.0637	94.2859	88.5992	94.2041	98.533	93.8453	101.483
10	54.09	60.3394	55.1612	16.8867	21.509	23.8398	31.5892	39.618	44.6792	70.4457	72.3172	68.7467	66.4523	70.6076	72.3169	71.3367	64.3804	61.9034	16.5465	12.9905	15.1269	18.3915	17.0648	19.7352	28.2414	29.6414	34.2259	40.3949	43.7072	38.7388	64.7287	65.1164	66.7571
30	1.14362	2.04851	1.38511	1.78292	0.921134	0.988938	1.44769	0.882446	1.03805	19.1552	18.1807	15.8734	27.5637	28.9376	28.2101	29.1271	28.308	30.8867	1.04409	0.931111	0.8528	1.39457	1.20099	1.47965	1.05139	0.925566	0.989021	2.77703	3.30766	1.88711	10.1098	2.83519	2.47853
MSTO-211H 24-hour
[Drug] (μM)	Navitoclax Dose Response						A1331852 Dose Response						S63845 Dose Response						Venetoclax Dose Response
	Experiment 1		Experiment 2		Experiment 3		Experiment 1		Experiment 2		Experiment 3		Experiment 1		Experiment 2		Experiment 3		Experiment 1		Experiment 2		Experiment 3
	i	ii	i	ii	i	ii	i	ii	i	ii	i	ii	i	ii	i	ii	i	ii	i	ii	i	ii	i	ii
0	87.1903	90.456	97.2032	95.1184	98.2722	106.609	100.906	92.2443	106.85	95.1184	98.2722	106.609	89.3248	81.7692	84.967	95.1184	98.2722	106.609	104.653	95.8004	99.547	89.7155	93.9054	108.868
0.1	86.5252	93.3291	105.247	108.268	105.302	105.647	93.4524	92.408	93.7454	102.923	94.9613	106.342	89.0114	80.136	86.5104	102.181	101.549	111.955	75.3211	93.6224	85.5808	84.1557	91.9938	114.499
0.3	92.8684	101.754	105.378	101.189	96.3505	114.291	94.1624	88.6391	102.643	109.064	95.0657	101.632	77.6018	75.9216	73.3023	101.74	104.134	101.176	88.3583	88.7465	82.2109	84.8013	97.202	111.588
1	87.6997	94.5669	113.189	97.985	107.416	107.217	88.1358	84.9028	88.8028	98.3116	92.8013	93.3002	94.8759	103.854	97.1402	99.7903	98.1674	110.65	79.582	91.6022	86.9595	85.309	100.023	110.581
3	90.7221	98.6032	86.4392	98.227	97.3617	105.738	74.1681	79.9878	81.3251	93.282	90.6379	92.3835	102.989	78.344	118.667	109.334	107.517	93.2638	87.6551	89.0023	95.5619	89.1122	101.455	109.432
10	44.412	47.0353	47.5349	102.068	90.1936	93.6683	78.6402	83.1485	78.9693	81.1589	80.1726	80.708	58.2591	70.8961	64.9014	96.1947	89.2719	85.4293	69.253	81.858	85.5051	65.0964	76.7165	81.543
30	0.86436	0.148602	0.321215	29.9944	24.8504	17.2049	41.2882	36.094	38.2068	24.3829	26.6606	25.1836	1.42418	1.08556	1.1913	20.706	3.94874	6.32329	32.3997	28.3152	24.9075	6.14876	2.16538	2.25533
MSTO-211H 72-hour
[Drug] (μM)	Navitoclax Dose Response						A1331852 Dose Response						S63845 Dose Response									Venetoclax Dose Response
	Experiment 1		Experiment 2		Experiment 3		Experiment 1		Experiment 2		Experiment 3		Experiment 1			Experiment 2			Experiment 3			Experiment 1		Experiment 2		Experiment 3
	i	ii	i	ii	i	ii	i	ii	i	ii	i	ii	i	ii	iii	i	ii	iii	i	ii	iii	i	ii	i	ii	i	ii
0	84.0223	92.6099	101.767	82.1779	86.9054	88.8928	100.285	97.6799	102.035	90.2235	93.153	100.256	98.8395	98.6524	101.037	98.6018	101.39	93.804	98.1536	105.418	96.4283	100.684	103.531	95.7849	98.1536	105.418	96.4283
0.1	96.4489	95.9679	107.583	108.849	81.6723	97.6598	90.8191	93.2756	109.122	105.77	91.1079	103.122	98.0847	96.2742	106.763	89.1919	91.6665	90.5666	88.4052	99.8925	92.5437	96.2936	92.2571	90.5421	100.789	89.129	96.9892
0.3	79.198	87.2262	86.7488	106.762	93.2616	99.9765	81.1574	84.1448	83.5577	95.7816	89.0856	99.7544	97.7249	100.26	104.169	89.9203	91.688	96.6352	92.5044	90.38	92.7562	91.8129	89.087	90.6417	83.9912	82.4412	91.0409
1	67.6799	76.3637	73.109	106.062	83.789	84.5769	72.654	88.3583	76.0314	92.2392	86.0502	95.2992	101.729	102.607	100.167	100.583	98.328	101.089	99.861	97.6029	96.0135	95.5424	96.9599	90.5935	86.7529	86.4775	88.9166
3	60.7509	65.3097	63.4908	85.0826	77.3799	67.2429	65.2549	65.2994	69.3402	77.6705	76.6404	92.3499	94.3944	100.846	97.4999	95.7313	93.545	93.2813	91.2062	105.392	91.5288	99.7445	99.581	92.7516	91.3871	89.4831	87.8859
10	7.46954	7.54792	7.09792	12.4902	12.215	14.2982	38.2176	41.0916	40.4473	57.1521	57.4633	59.5168	74.316	73.8215	73.3127	59.123	63.4864	69.0594	58.5775	63.0646	59.2848	52.1634	55.3021	50.8214	68.8389	68.2331	70.1395
30	1.17185	0.498901	0.567399	1.76198	0.583701	0.581231	8.73855	7.22682	8.07303	18.5207	18.1962	17.9834	1.46785	1.06573	1.04062	1.08639	0.924185	1.07972	1.26911	1.13874	1.25739	1.72104	1.06502	1.13112	8.07102	6.27688	7.05833
Figure S10c
H2052 24-hour
[AZD8055] (μM)	DMSO												1μM Navitoclax									1μM A1-1331852
	Experiment 1			Experiment 2			Experiment 3			Experiment 4			Experiment 1			Experiment 2			Experiment 3			Experiment 1		Experiment 2		Experiment 3
	i	ii	iii	i	ii	iii	i	ii	iii	i	ii	iii	i	ii	iii	i	ii	iii	i	ii	iii	i	ii	i	ii	i	ii
0	88.15	94.112	100.677	94.2386	93.3988	129.424	101.559	96.1735	102.267	99.516	99.8639	100.62	96.1782	121.272	96.8755	85.6003	71.9684	78.8838	95.959	92.4511	111.59	64.9727	65.4002	65.1691	100.756	91.0846	108.16
0.1	66.5965	67.6609	77.9625	68.4383	68.7289	88.7437	72.093	79.9572	72.7821	91.4268	99.7634	88.8634	73.8397	75.0313	79.1989	64.3401	59.0681	65.069	74.244	65.9037	76.8549	51.7538	54.9089	54.8849	62.0615	60.8388	71.0985
0.3	65.7693	63.3873	69.2103	77.811	66.7196	83.953	70.5371	75.9416	72.4959	67.6751	71.983	75.7633	63.5435	62.3132	62.4521	57.491	50.1277	60.5577	65.7181	57.1031	60.8599	41.3453	39.2441	41.3533	51.2483	41.693	54.212
1	63.5763	67.8232	71.1839	75.8872	75.2168	80.4621	66.7733	75.4168	72.7848	80.5307	80.6175	80.9835	63.9201	61.7455	63.4633	48.2034	51.3443	57.8355	56.2989	51.25	54.9358	40.7228	40.8898	40.3955	40.7948	49.4771	43.4768
3	62.4139	63.4087	67.693	70.5171	76.2634	84.4629	66.3677	78.8944	68.3	70.8436	76.1493	71.1748	56.1523	57.4509	57.8156	56.8283	59.0946	53.5416	57.8618	56.0915	57.2174	39.7089	36.2145	31.7222	44.6668	44.8982	46.9738
10	57.9745	63.0557	63.5353	68.3046	77.6719	84.7339	75.597	67.3776	65.941	78.2278	77.2273	84.4232	56.4953	59.1578	54.3099	49.412	55.7204	55.7787	57.5434	56.8939	56.6315	41.742	36.32	36.2733	43.3283	52.4106	52.8383
30	60.1817	64.466	71.3034	67.5005	80.2304	81.0291	77.2616	78.3457	63.9266	69.3381	67.627	70.2798	53.6947	55.2909	52.435	59.6406	51.6995	51.6709	53.2073	55.9601	51.3224	32.875	27.9259	27.1565	44.3498	44.1259	45.2052
JMN 24-hour
[AZD8055] (μM)	DMSO												1μM Navitoclax									1μM A1-1331852
	Experiment 1			Experiment 2			Experiment 3			Experiment 4			Experiment 1			Experiment 2			Experiment 3			Experiment 1		Experiment 2		Experiment 3
	i	ii	iii	i	ii	iii	i	ii	iii	i	ii	iii	i	ii	iii	i	ii	iii	i	ii	iii	i	ii	i	ii	i	ii
0	90.1108	88.518	121.779	87.9499	88.8445	122.798	106.902	96.8137	96.285	98.7019	99.5442	101.754	112.516	118.345	110.117	95.3784	92.3443	101.68	83.1341	91.6485	125.217	96.4273	105.791	105.147	96.4238	92.8625	110.714
0.1	68.1061	69.2211	88.003	59.5474	59.4359	83.5484	88.9851	86.6619	89.7492	93.4223	84.914	83.7464	74.7181	77.3577	84.1786	87.6306	83.0269	78.5488	58.5843	53.9184	79.5935	76.8329	86.8896	76.9178	55.0052	59.1605	66.5409
0.3	60.0889	54.2858	84.7855	60.2084	56.1069	77.4984	71.2296	74.805	70.1915	70.2248	77.4401	73.4561	68.3777	64.6595	61.4603	64.2498	61.6615	59.0291	47.4671	54.9164	67.0973	55.8956	55.9612	58.3847	41.3009	51.2086	56.4398
1	59.4545	56.4228	79.9726	54.153	61.4136	70.9705	62.2013	60.7541	65.3329	65.1808	65.4547	74.7004	49.2657	50.3617	54.5951	58.434	55.8158	57.7274	45.8161	48.141	51.6154	53.2618	51.039	50.3424	38.9612	49.0315	50.623
3	54.8141	54.4928	78.5523	57.8563	51.7691	61.2756	57.883	62.6489	57.0842	65.826	66.1025	60.5515	47.0514	48.7416	45.693	50.8844	50.1956	58.4315	46.1727	50.0143	46.8115	48.519	49.5281	49.8388	45.8512	42.1639	47.751
10	55.8786	53.6885	79.9991	50.9329	60.3677	64.9019	62.8805	61.4661	56.5825	67.6951	62.7381	75.8398	48.135	46.8847	48.9512	47.246	52.4913	49.8413	51.2091	52.6378	49.2684	49.0245	44.5133	43.5157	40.6788	50.354	46.6274
30	49.9454	51.2993	69.0804	58.4085	58.3315	70.0148	58.7783	60.8545	54.7263	63.7085	59.4249	55.8941	47.7202	44.2046	45.015	53.1365	46.1322	49.6697	47.6385	52.0252	46.015	31.6356	37.4049	39.8824	37.2492	42.4749	55.1257
JMN1B 24-hour
[AZD8055] (μM)	DMSO												1μM Navitoclax									1μM A1-1331852
	Experiment 1			Experiment 2			Experiment 3			Experiment 4			Experiment 1			Experiment 2			Experiment 3			Experiment 1		Experiment 2		Experiment 3
	i	ii	iii	i	ii	iii	i	ii	iii	i	ii	iii	i	ii	iii	i	ii	iii	i	ii	iii	i	ii	i	ii	i	ii
0	89.0413	89.8318	102.03	91.019	98.2011	129.877	96.4784	97.2416	106.28	97.5565	100.222	102.221	99.3609	102.892	106.863	89.0761	96.3469	91.7419	94.0432	104.562	101.395	122.075	100.638	99.873	80.9337	104.772	114.295
0.1	66.5034	64.2332	73.4427	78.0772	69.3758	85.983	83.0177	77.8831	78.7048	74.9541	82.047	81.0326	77.8333	77.8076	75.324	76.9117	72.7559	75.0603	74.1438	73.5437	75.5624	75.6126	74.879	71.6717	57.0715	65.4856	68.5063
0.3	50.9965	55.9754	62.7264	68.4712	67.3757	77.7847	65.3573	68.7206	63.1552	61.075	63.0266	64.9308	61.4073	63.2067	65.4549	61.4023	57.9404	57.1369	61.0943	50.6352	64.8461	61.5317	59.0818	58.1267	50.9947	54.2568	53.9314
1	48.1464	56.4934	60.4711	65.1899	65.1923	67.8243	61.1686	60.5806	62.1327	54.3242	57.0352	57.8914	50.4922	52.4616	54.8088	55.2307	55.5411	55.2307	51.1448	51.9664	54.5995	47.4667	51.5025	50.0333	44.6902	50.8754	56.2634
3	53.3137	54.5182	60.1316	60.3844	53.6706	69.7202	60.9641	60.3871	56.7827	53.2446	55.8784	58.1742	51.2238	54.4963	55.402	58.0353	54.577	54.2702	46.9386	53.9414	52.5826	50.7551	57.9784	52.7641	43.7954	59.3519	57.4131
10	50.0944	58.5926	53.9085	66.5703	62.6471	71.5393	61.0481	60.0219	56.1838	55.5897	55.8844	55.8053	51.2574	52.4161	53.2288	59.2988	54.5003	50.6512	49.1308	47.809	51.067	53.3217	53.7429	52.0522	51.0245	49.6064	63.9942
30	51.5863	50.5677	59.9556	56.3918	66.0697	76.9123	58.2252	54.3907	52.6817	57.9705	59.0719	59.1807	48.4357	47.7753	51.5303	53.591	52.7438	50.0195	43.0205	46.7336	46.5762	52.5288	55.9832	54.8581	47.0791	57.6463	55.976
MSTO-211H 24-hour
[AZD8055] (μM)	DMSO												1μM Navitoclax									1μM A1-1331852
	Experiment 1			Experiment 2			Experiment 3			Experiment 4			Experiment 1			Experiment 2			Experiment 3			Experiment 1		Experiment 2		Experiment 3
	i	ii	iii	i	ii	iii	i	ii	iii	i	ii	iii	i	ii	iii	i	ii	iii	i	ii	iii	i	ii	i	ii	i	ii
0	95.1184	98.2722	106.609	99.1088	100.044	100.847	93.878	97.3942	104.659	102.275	93.4955	108.299	103.812	102.612	108.107	94.1584	89.6417	89.6675	89.0485	96.0213	114.93	87.0936	89.819	91.6591	100.98	97.2758	101.744
0.1	72.6945	76.3266	76.32	80.9841	79.7505	81.1776	70.926	77.174	83.1339	75.9199	67.0395	74.7688	71.3617	78.2728	71.2075	68.529	64.7895	67.1986	66.6262	66.6756	78.2624	65.4419	66.904	57.2709	69.8895	68.9674	67.2851
0.3	60.3393	61.823	62.0634	76.5754	79.9424	76.6174	72.243	73.1199	77.2701	70.5137	65.1862	72.7111	59.6199	61.6141	63.5239	57.1236	58.8957	55.3546	52.6349	57.1715	61.6075	48.1665	46.1739	44.0802	60.6311	56.5379	59.6655
1	56.2082	60.1205	59.6016	75.4434	75.4741	69.9318	71.2054	73.4535	72.891	72.9312	64.3251	69.2124	55.3976	54.1957	54.5439	53.468	55.5514	54.034	54.8357	54.0819	59.9224	42.6479	39.8132	35.9871	59.8886	57.6634	55.2347
3	54.1692	53.1149	54.0598	73.4875	76.0514	75.3822	71.0273	68.1941	79.167	65.1548	76.5295	65.3853	46.3729	48.6838	53.0005	59.3714	55.8529	52.3602	52.4257	47.9699	54.4222	37.2006	36.2374	38.5798	54.751	58.5006	55.989
10	51.9876	59.9116	58.3799	72.2668	74.2502	74.4856	73.8919	64.4229	80.1033	68.9923	69.8867	72.8456	50.867	50.126	50.7592	56.4012	57.1945	53.01	54.4864	44.6382	51.4136	41.2322	39.8612	35.4384	56.9802	63.4763	54.4272
30	53.8874	56.5779	55.3611	72.0571	71.3896	70.0205	72.2343	67.574	67.2351	68.6779	71.298	68.7635	43.5564	46.3298	46.479	50.5106	49.011	52.6956	48.2566	49.1971	48.7466	38.7588	34.9958	36.2192	52.1683	52.1861	44.0847

## Sheet: Supplementary Figure 11
Relative protein expression/DMSO (Figure S11a)											Relative mRNA expression/DMSO (Figure S11b)
H2052	1 μM Navitoclax			1 μM AZD8055			1 μM Navitoclax + 1 μM AZD8055				H2052	1 μM Navitoclax			1 μM AZD8055			1 μM Navitoclax + 1 μM AZD8055
	Exp.1	Exp.2	Exp.3	Exp.1	Exp.2	Exp.3	Exp.1	Exp.2	Exp.3			Exp.1	Exp.2	Exp.3	Exp.1	Exp.2	Exp.3	Exp.1	Exp.2	Exp.3
BAK	1.66136	1.33888	1.00254	1.80409	1.30804	1.00796	1.38666	1.59985	1.07574		BAK	1	0.98	1.29	0.72	0.75	0.86	0.78	0.86	0.61
BAX	1.44472	1.05005	1.16007	1.79756	1.08019	1.11729	0.945399	1.11278	1.12929		BAX		0.92	1.23		0.58	0.98		0.76	0.72
BCL-2		3.02495	2.03982		1.37591	0.919429		2.79311	1.88688		BCL2	1.12	0.8	2.58	1.29	0.98	1.67	1.37	1.55	1.68
MCL-1	3.77325	2.1044	1.78874	2.14292	1.84734	1.2224	2.10433	2.3912	1.7796		MCL1	1.19	1.1	1.91	1.05	1.23	1.41	1.31	1.59	1.34
BCL-xL	1.57841	1.3813	0.965393	1.85697	1.48256	0.766282	1.31246	1.56112	0.727545		BCL-XL	1.13	0.93	2.02	1.16	1.42	1.91	1.23	1.42	1.6
BIM	3.29582	2.09671	1.52098	4.23	1.89515	1.45938	1.20091	2.39964	1.77078		BIM	0.83	0.69	1.22	1.13	1.37	1.84	0.97	1.45	1.17
PUMA		1.12129	1.11343		1.34979	0.180253		2.03352	0.108152		PUMA		0.47	1.62		0.66	1.32		1.61	0.45
JMN	1 μM Navitoclax			1 μM AZD8055			1 μM Navitoclax + 1 μM AZD8055				JMN	1 μM Navitoclax			1 μM AZD8055			1 μM Navitoclax + 1 μM AZD8055
	Exp.1	Exp.2	Exp.3	Exp.1	Exp.2	Exp.3	Exp.1	Exp.2	Exp.3			Exp.1	Exp.2	Exp.3	Exp.1	Exp.2	Exp.3	Exp.1	Exp.2	Exp.3
BAK	1.54699	1.32766	1.3827	1.40929	3.08353	1.21771	1.41339	3.57983	0.880417		BAK		0.91	0.89		0.7	0.47		0.68	0.45
BAX	2.15979	1.20102	1.03892	3.52976	1.13057	1.19496	2.08693	1.35823	0.926711		BAX		0.79	0.89		0.62	0.67		0.54	0.63
BCL-2	5.73463	1.0875	1.48898	4.5288	0.829353	1.01191	4.00514	1.06331	1.20903		BCL2	1.555	1.65	1.46	2.05	2.4	1.7	2.47	2.9	2.04
MCL-1	1.06765	0.96	1.14465	0.703446	0.36	0.536634	0.597389	0.21	0.641846		MCL1	0.995	1	0.99	0.975	1.05	0.9	1.165	1.14	1.19
BCL-xL	1.73343	1.34112	1.18341	1.33944	1.10636	0.641066	1.84323	1.89577	0.123775		BCL-XL	1.085	1.13	1.04	1.07	1.13	1.01	1.24	0.89	1.59
BIM	3.78075	1.78898	1.27466	4.46275	2.57769	2.98439	1.39307	2.42877	2.56372		BIM	1.095	1.39	0.8	1.56	1.85	1.27	1.25	1.31	1.19
PUMA		0.629081	0.816414		0.260844	0.300732		0.271604	0.197614		PUMA	0.76	0.87	0.65	0.765	1.01	0.52	0.66	0.54	0.78
JMN1B	1 μM Navitoclax			1 μM AZD8055			1 μM Navitoclax + 1 μM AZD8055				JMN1B	1 μM Navitoclax			1 μM AZD8055			1 μM Navitoclax + 1 μM AZD8055
	Exp.1	Exp.2	Exp.3	Exp.1	Exp.2	Exp.3	Exp.1	Exp.2	Exp.3			Exp.1	Exp.2	Exp.3	Exp.1	Exp.2	Exp.3	Exp.1	Exp.2	Exp.3
BAK	1.44299	1.39735	0.848094	1.29931	1.60255	1.21305	1.33826	0.900693	1.12748		BAK	1.05	1.11	1.12	0.8	0.64	0.66	0.95	0.58	0.64
BAX	1.20306	1.2158	1.01218	1.24202	1.84363	1.69165	0.702359	0.93413	2.12655		BAX		1.35	1.18		0.86	0.75		0.8	0.69
BCL-2	1.45516	1.59108	1.33841	1.1236	1.55259	1.13502	1.3012	1.50813	1.4785		BCL2	0.99	1.51	1.2	1.13	2.23	1.88	1.66	1.99	2.11
MCL-1	1.29121	1.42492	1.07543	0.25621	0.506703	0.533653	0.467671	0.606057	0.862817		MCL1	1.06	1.12	1.36	1.07	0.99	1.01	1.18	1.2	1.34
BCL-xL	1.91493	1.17784	1.32078	1.35067	0.846219	1.27085	1.60308	0.620342	1.73757		BCL-XL	1.12	3.71	1.58	0.97	2.63	1.04	1.2	2.28	1.02
BIM	2.17584	1.3165	1.37264	0.886542	1.23667	1.29971	1.308	1.23542	1.5963		BIM	0.88	1.09	1.09	1.06	2.03	1.65	1.12	1.81	1.4
PUMA			0.993791			0.671093			0.680696		PUMA		2.24	2.77		2.75	2		1.93	2.37
MSTO-211H	1 μM Navitoclax			1 μM AZD8055			1 μM Navitoclax + 1 μM AZD8055				MSTO-211H	1 μM Navitoclax			1 μM AZD8055			1 μM Navitoclax + 1 μM AZD8055
	Exp.1	Exp.2	Exp.3	Exp.1	Exp.2	Exp.3	Exp.1	Exp.2	Exp.3			Exp.1	Exp.2	Exp.3	Exp.1	Exp.2	Exp.3	Exp.1	Exp.2	Exp.3
BAK	0.985905	2.60982	1.0044	0.944579	4.86717	0.833777	0.734462	6.03609	0.752349		BAK	1.02	1.07	0.97	0.635	0.56	0.71	0.285	0.45	0.12
BAX	1.46517	0.866606	0.907767	1.87077	1.26871	1.21287	2.14995	2.58777	1.21334		BAX	0.9	1.03	0.77	0.72	0.7	0.74	0.565	0.52	0.61
BCL-2	1.90507	1.77724	1.3945	2.06494	1.85847	1.47428	3.14369	2.40624	1.71223		BCL2	1.04	1.12	0.96	2.535	1.29	3.78	1.865	0.88	2.85
MCL-1	1.4316	0.657725	1.14964	0.934379	0.209806	0.618777	1.4287	0.416839	1.03453		MCL1	1.105	1.21	1	1.23	1.15	1.31	1.225	0.99	1.46
BCL-xL	0.982918	1.07568	0.945756	1.01182	0.744622	1.05774	0.918723	0.988669	1.05715		BCL-XL	0.945	1.09	0.8	1.015	0.75	1.28	0.79	0.54	1.04
BIM	7.23226	1.77987	1.33288	5.27714	1.70405	0.831257	5.91085	2.533	1.46729		BIM	0.915	1.04	0.79	0.77	0.4	1.14	0.645	0.28	1.01
PUMA		1.3105	0.889037		0.880399	0.371746		1.37193	0.390813		PUMA	0.96	0.99	0.93	0.765	0.11	1.42	0.69	0.1	1.28

## Sheet: Supplementary Figure 12
Figure S12a
Figure S12b
		H2052
		DMSO	O.1 µM Triptolide	1 µM Triptolide	O.1 µM Ganetespib	1 µM Ganetespib
Relative protein expression/DMSO	Experiment 1	100	6.13592	5.76717	132.486	119.046
	Experiment 2	100	8.03603	4.09749	101.272	90.3038
		MSTO-211H
		DMSO	O.1 µM Triptolide	1 µM Triptolide	O.1 µM Ganetespib	1 µM Ganetespib
Relative protein expression/DMSO	Experiment 1	100	1.41247	1.03201	58.8981	72.6067
	Experiment 2	100	59.3933	2.327	67.154	73.2212
Figure S12c-d
H2052
[Ganetespib] (μM)	DMSO			1μM Navitoclax			1μM A-1331852
	Experiment 1	Experiment 2	Experiment 3	Experiment 1	Experiment 2	Experiment 3	Experiment 1	Experiment 2	Experiment 3
0	109.1	93.2132	104.023	80.4888	83.6387	72.1805	70.7167	72.3765	73.1925
0.003	120.53	110.704	114.774	69.1437	73.4439	71.9928	60.7497	70.1099	60.9004
0.03	97.9677	89.0961	93.095	67.5419	73.7731	66.3967	58.0119	54.9636	54.9682
0.3	110.303	97.8518	85.918	67.1061	68.2188	67.5651	56.6071	56.3684	55.6961
3	103.408	86.4604	87.4827	60.9073	65.8149	57.1171	43.4122	54.4466	51.5814
30	86.414	96.9431	76.5758	33.305	33.1613	32.7881	24.7997	24.0695	23.7009
JMN
[Ganetespib] (μM)	DMSO			1μM Navitoclax			1μM A-1331852
	Experiment 1	Experiment 2	Experiment 3	Experiment 1	Experiment 2	Experiment 3	Experiment 1	Experiment 2	Experiment 3
0	97.8635	108.322	97.7647	99.2017	88.1163	87.223	91.34	80.038	82.471
0.003	109.006	108.69	97.1678	100.734	101.54	102.65	98.2627	100.319	98.3767
0.03	88.5535	82.1897	76.035	67.4435	76.3999	74.0848	75.039	69.1009	75.7841
0.3	83.6761	74.8071	82.2315	72.0281	77.2173	75.6928	73.9517	74.2596	81.4712
3	83.3606	79.8745	72.4425	71.0283	71.4579	68.3026	72.0015	68.85	66.7326
30	54.7957	57.4986	62.7751	53.066	49.4355	49.1009	49.9715	57.3997	51.5529
JMN1B
[Ganetespib] (μM)	DMSO			1μM Navitoclax			1μM A-1331852
	Experiment 1	Experiment 2	Experiment 3	Experiment 1	Experiment 2	Experiment 3	Experiment 1	Experiment 2	Experiment 3
0	107.786	99.6437	99.4095	97.0682	97.1206	100.309	107.407	96.8742	102.413
0.003	98.4299	116.843	105.364	105.118	95.9993	113.59	107.197	103.864	101.332
0.03	83.7475	85.6298	93.963	81.4894	85.2047	85.8578	82.2442	85.0106	88.3408
0.3	88.4763	88.5225	98.5316	80.1123	82.0377	85.4357	79.6441	89.7609	81.4031
3	89.4775	76.0243	90.4972	75.5807	78.532	76.5788	77.9158	72.3861	80.556
30	61.0524	58.4246	61.8102	42.5284	42.5992	44.7526	51.3575	52.5713	46.906
MSTO-211H
[Ganetespib] (μM)	DMSO			1μM Navitoclax			1μM A-1331852
	Experiment 1	Experiment 2	Experiment 3	Experiment 1	Experiment 2	Experiment 3	Experiment 1	Experiment 2	Experiment 3
0	103.299	95.5065	108.314	85.6297	94.5506	94.3267	86.3455	82.1761	82.953
0.003	101.487	100.023	98.3791	85.7957	85.9868	88.9523	83.9159	87.5136	87.1452
0.03	70.0286	61.5554	61.5578	55.1831	46.7192	49.1441	47.2858	45.5813	49.9788
0.3	61.3736	59.921	57.8271	47.9223	48.4563	44.2523	47.927	47.1808	50.4218
3	62.6257	60.1308	65.911	43.6741	43.9912	44.0821	40.461	42.4966	47.1459
30	40.004	44.4575	44.3129	12.4927	11.3931	11.6067	11.2343	12.6291	12.4543
H2052
[Triptolide] (μM)	DMSO			1μM Navitoclax			1μM A-1331852
	Experiment 1	Experiment 2	Experiment 3	Experiment 1	Experiment 2	Experiment 3	Experiment 1	Experiment 2	Experiment 3
0	98.3943	92.5409	102.729	77.6393	74.0786	86.3017	69.375	74.1568	63.7813
0.001	102.275	102.363	97.2259	78.217	68.9676	77.6838	66.2733	55.2858	64.5231
0.003	107.896	103.756	95.7539	64.4819	73.0846	69.5564	54.7086	59.8196	55.2858
0.01	98.8255	92.9907	93.2433	16.6472	15.6599	18.2483	8.16015	7.69513	12.1534
0.03	90.0883	83.3031	87.0678	0.303215	0.191944	0.24387	0.251752	0.00880901	0.379715
0.1	95.1906	82.0629	87.587	1.84247	0.0190089	0.158562	0.231352	0.332888	0.20168
0.3	87.3807	81.4184	81.6247	0.348651	-0.026427	0.463168	0.301824	0.394087	0.241552
1	83.4584	78.2448	76.8957	0.383424	0.0185453	0.257779	0.276325	0.031527	0.256388
3	74.8951	73.6572	78.9635	0.0630539	-0.00231816	0.0208634	0.995881	1.13312	0.127499
10	88.9547	76.8447	84.4158	0.0936537	1.3086	-0.00834537	0.18638	0.0505359	0.200289
30	83.9591	67.9661	80.6349	0.687334	0.154389	0.313415	0.0964354	0.0250361	0.336597
JMN
[Triptolide] (μM)	DMSO			1μM Navitoclax			1μM A-1331852
	Experiment 1	Experiment 2	Experiment 3	Experiment 1	Experiment 2	Experiment 3	Experiment 1	Experiment 2	Experiment 3
0	90.842	104.341	100.867	101.004	97.7115	88.219	105.562	97.088	98.3387
0.001	102.908	102.216	99.3233	102.133	101.156	95.1796	91.7924	98.2399	93.1496
0.003	98.1715	100.114	105.987	95.6776	108.519	96.8637	96.9093	105.467	108.937
0.01	100.129	93.2104	100.137	88.8538	90.0361	95.4837	86.2612	86.8276	90.4049
0.03	80.2699	79.7871	79.2093	6.45961	7.57689	6.22087	3.6628	4.26991	4.83368
0.1	65.5617	61.9008	67.4282	2.07223	1.43661	1.7989	1.92093	1.98403	1.55484
0.3	65.4895	54.3243	62.9044	1.43661	1.69169	1.55636	1.65064	1.46018	1.73579
1	59.8137	64.866	63.2731	1.32788	1.24881	1.00931	1.0671	1.4214	1.134
3	59.7301	59.7909	62.49	1.37198	1.29443	0.939745	0.989546	1.18799	1.34385
10	59.7263	65.7175	58.6657	1.59894	1.1591	1.22068	1.34157	0.734461	1.15073
30	53.5297	57.3655	52.2334	1.25033	0.953051	1.00931	1.26174	1.26858	1.2739
JMN1B
[Triptolide] (μM)	DMSO			1μM Navitoclax			1μM A-1331852
	Experiment 1	Experiment 2	Experiment 3	Experiment 1	Experiment 2	Experiment 3	Experiment 1	Experiment 2	Experiment 3
0	90.1583	97.1637	105.839	93.4978	98.6178	98.738	97.7922	93.9907	104.191
0.001	107.943	102.204	112.21	107.81	96.7602	118.457	101.575	92.207	92.9771
0.003	103.119	99.1693	102.185	93.4793	101.634	120.438	111.692	99.4835	95.8914
0.01	97.1021	105.204	104.101	85.2509	84.2065	89.151	90.9593	92.7923	90.1892
0.03	66.8409	69.5981	65.2328	3.25009	2.82989	3.53289	7.04915	6.54084	8.18899
0.1	32.1528	35.3844	37.1157	2.93925	2.04186	3.00887	2.99532	2.26828	2.97375
0.3	24.7426	26.3654	23.9434	2.21714	1.76552	1.67926	2.47007	1.59855	1.93958
1	24.2145	22.5248	22.7481	1.87797	1.9556	2.28307	1.87427	1.70761	1.75197
3	19.9374	24.2906	21.0868	1.60718	1.20731	1.5317	1.8259	1.42881	1.66817
10	21.4724	22.5217	19.5772	1.0465	1.16911	1.17157	1.40539	1.1956	1.33885
30	21.0162	22.3353	24.3661	1.60718	1.72239	1.07792	2.27999	1.38444	1.64784
MSTO-211H
[Triptolide] (μM)	DMSO			1μM Navitoclax			1μM A-1331852
	Experiment 1	Experiment 2	Experiment 3	Experiment 1	Experiment 2	Experiment 3	Experiment 1	Experiment 2	Experiment 3
0	97.556	97.1807	98.1436	91.151	97.8125	87.3947	78.2454	96.6654	85.604
0.001	94.0283	97.2809	93.5806	101.811	102.191	91.0811	87.5696	89.8196	86.1869
0.003	92.6549	89.5468	95.7187	102.996	94.1239	96.1687	88.2061	83.291	82.904
0.01	85.7696	86.9774	95.3083	93.6529	89.8127	85.9538	85.1214	77.427	71.4906
0.03	52.4107	48.5588	48.6708	7.25282	8.45711	8.1512	7.33303	7.03854	7.79329
0.1	40.9787	43.4945	43.5015	0.204252	0.0830066	0.265808	0.180469	0.113318	0.351612
0.3	48.9529	46.7845	48.4399	0.203786	0.0256481	0.225237	0.126375	0.0130572	0.250885
1	47.1342	49.1581	50.5454	0.0941985	0.0699494	0.286792	0.117981	0.0121246	0.261144
3	48.3094	45.9171	43.6367	0.124976	0.0960638	0.169277	0.130572	0.0102592	0.240626
10	43.2987	45.8821	47.9596	0.173008	-0.0191195	0.0853382	0.0890689	0.117049	0.259279
30	44.5554	40.2186	46.1339	0.246688	0.283994	0.525553	0.350679	0.156687	0.517159

## Sheet: Supplementary Figure 13
Figure 11a
Figure 13b
	H2052				JMN1B
Treatment 24-hour	MCL-1:BIM	BCL-Xl:BIM		Treatment 24-hour	MCL-1:BIM	BCL-Xl:BIM
DMSO	86.77	57.26		DMSO	147.26	111.24
1 µM Navitoclax	121.38	52.79		1 µM Navitoclax	176.43	105.85
0.03 µM AZD8055	93.82	65.41		1 µM AZD8055	144.55	115.92
1 µM Navitoclax + 0.03 µM AZD8055	134.8	49.47		1 µM Navitoclax + 1 µM AZD8055	168.9	109.25
	Relative binding/DMSO				Relative binding/DMSO
Treatment 24-hour	MCL-1:BIM	BCL-Xl:BIM		Treatment 24-hour	MCL-1:BIM	BCL-Xl:BIM
DMSO	1	1		DMSO	1	1
1 µM Navitoclax	1.39887	0.921935		1 µM Navitoclax	1.19809	0.951546
0.03 µM AZD8055	1.08125	1.14233		1 µM AZD8055	0.981597	1.04207
1 µM Navitoclax + 0.03 µM AZD8055	1.55353	0.863954		1 µM Navitoclax + 1 µM AZD8055	1.14695	0.982111
